# Supplementary material for: Interaction of LATS1 with SMAC links the MST2/Hippo pathway with apoptosis in an IAP-dependent manner
Source: Cell Death Dis. 2022 Aug 8;13(8):692. doi: 10.1038/s41419-022-05147-3 (PMC9360443; doi:10.1038/s41419-022-05147-3)
Supplement: Supplementary file 4 — Supplemental table 1 [file 41419_2022_5147_MOESM4_ESM.xlsx]

## Sheet: DESCRIPTION
Detailed experiment can be found in supplementary figure 2A		LFQ Intensities tab shows all the proteins identified in the experiment	IMMUNOPRECIPITATION GFP TRAP
		HEK293 cell lineTransfeted with:	Experiment Label
		pCEFL-FLAG +pEGFP	EV
		pEGFP-SMAC	SMAC
		pCEFL-LATS1 + pEGFP-SMAC	SMAC+LATS1
		pCEFL-LATS1kd + pEGFP-SMAC	SMAC+LATS1KD
Description			Cut off
LATS1 specific interacting proteins cut off		ratio Average LFQ condition/Average LFQ ev	>2
Tabs: specific SMAC; specific SMAC+LATS1WT; specific SMAC+LATS1KD		TTEST LFQ condition vs LFQ ev	p-value <0.05
LATS1 specific interacting proteins cut off		ratio Average LFQ condition 1/Average LFQ condition 2	>1.5 or <0.66
Tabs: DIF SMAC+LATS1WTVSvs SMAC; DIF SMAC+LATS1KS vs SMAC		TTEST LFQ condition vs LFQ ev	p-value <0.05

## Sheet: LFQ INTENSITIES
Protein names	Gene names	Fasta headers	LFQ intensity EV_1_1	LFQ intensity EV_1_2	LFQ intensity EV_2_1	LFQ intensity EV_2_2	LFQ intensity EV_3_1	LFQ intensity EV_3_2	LFQ intensity SMAC_1_1	LFQ intensity SMAC_1_2	LFQ intensity SMAC_2_1	LFQ intensity SMAC_2_2	LFQ intensity SMAC_3_1	LFQ intensity SMAC_3_2	LFQ intensity SMAC+LATS1KD_1_1	LFQ intensity SMAC+LATS1KD_1_2	LFQ intensity SMAC+LATS1KD_2_1	LFQ intensity SMAC+LATS1KD_2_2	LFQ intensity SMAC+LATS1KD_3_1	LFQ intensity SMAC+LATS1KD_3_2	LFQ intensity SMAC+LATS1WT_1_1	LFQ intensity SMAC+LATS1WT_1_2	LFQ intensity SMAC+LATS1WT_2_1	LFQ intensity SMAC+LATS1WT_2_2	LFQ intensity SMAC+LATS1WT_3_1	LFQ intensity SMAC+LATS1WT_3_2
Genetic suppressor element 1	GSE1	>tr|H0Y613|H0Y613_HUMAN Genetic suppressor element 1 (Fragment) OS=Homo sapiens GN=GSE1 PE=4 SV=1;>sp|Q14687-2|GSE1_HUMAN Isoform 2 of Genetic suppressor element 1 OS=Homo sapiens GN=GSE1;>sp|Q14687-3|GSE1_HUMAN Isoform 3 of Genetic suppressor element 1 OS	1	1	1	1	1	1	803760000	719260000	425600000	414970000	696450000	813300000	615090000	723620000	311860000	302320000	490800000	541000000	367420000	404640000	322650000	398840000	451210000	505080000
	DIABLO	>tr|F5GX50|F5GX50_HUMAN Diablo homolog, mitochondrial (Fragment) OS=Homo sapiens GN=DIABLO PE=2 SV=2	1	1	1	1	1	1	84126000	83270000	115660000	119770000	127890000	125240000	66847000	62180000	71980000	60892000	80213000	83117000	60286000	56818000	103510000	98188000	89272000	68569000
E3 ubiquitin-protein ligase RLIM	RLIM	>sp|Q9NVW2|RNF12_HUMAN E3 ubiquitin-protein ligase RLIM OS=Homo sapiens GN=RLIM PE=1 SV=3	1	1	1	1	1	1	38653000	36853000	18297000	17739000	33147000	34546000	33533000	35526000	24821000	21886000	21495000	20875000	25142000	26397000	30091000	34285000	32591000	32726000
Inositol-trisphosphate 3-kinase C	ITPKC	>sp|Q96DU7|IP3KC_HUMAN Inositol-trisphosphate 3-kinase C OS=Homo sapiens GN=ITPKC PE=1 SV=1	1	1	1	1	1	1	1	27716000	1	17378000	1	18989000	31519000	34750000	13826000	14737000	11451000	14786000	17384000	9404000	18272000	22404000	1	17641000
Butyrophilin subfamily 3 member A1	BTN3A1	>sp|O00481-2|BT3A1_HUMAN Isoform 2 of Butyrophilin subfamily 3 member A1 OS=Homo sapiens GN=BTN3A1;>sp|O00481-3|BT3A1_HUMAN Isoform 3 of Butyrophilin subfamily 3 member A1 OS=Homo sapiens GN=BTN3A1;>sp|O00481-4|BT3A1_HUMAN Isoform 4 of Butyrophilin subfami	1	1	1	1	1	1	16075000	26551000	1	1	12604000	1	1	1	15143000	16830000	1	1	1	1	18087000	19497000	1	1
Myotonin-protein kinase	DMPK	>sp|Q09013-12|DMPK_HUMAN Isoform 6 of Myotonin-protein kinase OS=Homo sapiens GN=DMPK;>sp|Q09013-10|DMPK_HUMAN Isoform 5 of Myotonin-protein kinase OS=Homo sapiens GN=DMPK;>sp|Q09013-2|DMPK_HUMAN Isoform 8 of Myotonin-protein kinase OS=Homo sapiens GN=DMPK	1	1	1	1	1	1	1	1	1	1	1	1	9877500	12196000	8720500	9360700	5216500	8194000	7378000	7918400	7597500	8507300	7330500	10874000
Zinc finger protein 460	ZNF460	>tr|B4DNX9|B4DNX9_HUMAN Zinc finger protein 460 OS=Homo sapiens GN=ZNF460 PE=2 SV=1;>sp|Q14592|ZN460_HUMAN Zinc finger protein 460 OS=Homo sapiens GN=ZNF460 PE=1 SV=2	1	1	1	1	1	1	12720000	14769000	1	1	11528000	10102000	1	1	5462400	5209900	1	1	1	1	4865600	6304100	1	1
Solute carrier family 35 member E1	SLC35E1	>sp|Q96K37|S35E1_HUMAN Solute carrier family 35 member E1 OS=Homo sapiens GN=SLC35E1 PE=1 SV=2;>sp|Q96K37-2|S35E1_HUMAN Isoform 2 of Solute carrier family 35 member E1 OS=Homo sapiens GN=SLC35E1;>tr|H7C1I0|H7C1I0_HUMAN Solute carrier family 35 member E1 (F	1	1	1	1	1	1	15652000	6512000	4500300	5490400	9828000	11200000	9892100	12243000	7446700	4685400	5862500	5535300	7613300	5638200	13981000	4194800	8268200	9907500
Choline/ethanolaminephosphotransferase 1	CEPT1	>sp|Q9Y6K0|CEPT1_HUMAN Choline/ethanolaminephosphotransferase 1 OS=Homo sapiens GN=CEPT1 PE=1 SV=1	1	1	1	1	1	1	8537700	7163600	1	4581600	7910000	6778000	9233700	11762000	5269900	5747900	1	3900800	7307900	7396000	7712600	7294400	7424100	9119600
Serine/threonine-protein phosphatase 6 regulatory subunit 1	PPP6R1	>sp|Q9UPN7|PP6R1_HUMAN Serine/threonine-protein phosphatase 6 regulatory subunit 1 OS=Homo sapiens GN=PPP6R1 PE=1 SV=5	1	1	1	1	1	1	7585200	7307800	4776900	4966800	5795300	6023200	6897800	7848800	5095700	5370100	4051200	4125500	4266100	3906200	5703000	4357500	8575700	5222800
Protein SGT1	ECD	>sp|O95905|SGT1_HUMAN Protein SGT1 OS=Homo sapiens GN=ECD PE=1 SV=1;>sp|O95905-3|SGT1_HUMAN Isoform 3 of Protein SGT1 OS=Homo sapiens GN=ECD;>sp|O95905-2|SGT1_HUMAN Isoform 2 of Protein SGT1 OS=Homo sapiens GN=ECD	1	1	1	1	1	1	7004800	7292400	5269000	4632700	8493200	6421800	6875500	6899300	3644300	4655200	6328600	4653700	4791800	5145200	5410200	5830000	6397500	6294000
Myeloid leukemia factor 1	MLF1	>sp|P58340-5|MLF1_HUMAN Isoform 5 of Myeloid leukemia factor 1 OS=Homo sapiens GN=MLF1;>sp|P58340-4|MLF1_HUMAN Isoform 4 of Myeloid leukemia factor 1 OS=Homo sapiens GN=MLF1;>sp|P58340|MLF1_HUMAN Myeloid leukemia factor 1 OS=Homo sapiens GN=MLF1 PE=1 SV=1;	1	1	1	1	1	1	5222700	5981600	5117900	3918200	5754200	4567900	6913500	7660800	2934200	3337400	4668800	3388500	5456000	6852800	5372900	4251000	7181100	7662400
HAUS augmin-like complex subunit 6	HAUS6	>tr|Q5VY60|Q5VY60_HUMAN HAUS augmin-like complex subunit 6 OS=Homo sapiens GN=HAUS6 PE=2 SV=1;>sp|Q7Z4H7-3|HAUS6_HUMAN Isoform 3 of HAUS augmin-like complex subunit 6 OS=Homo sapiens GN=HAUS6;>sp|Q7Z4H7|HAUS6_HUMAN HAUS augmin-like complex subunit 6 OS=Hom	1	1	1	1	1	1	5285600	5336400	3389900	2718200	4996100	4326800	5340600	4642800	3700700	3845700	3739500	3064200	4335300	3980800	4888900	3846700	4283500	3645900
Mitochondrial 2-oxodicarboxylate carrier	SLC25A21	>sp|Q9BQT8-2|ODC_HUMAN Isoform 2 of Mitochondrial 2-oxodicarboxylate carrier OS=Homo sapiens GN=SLC25A21;>sp|Q9BQT8|ODC_HUMAN Mitochondrial 2-oxodicarboxylate carrier OS=Homo sapiens GN=SLC25A21 PE=1 SV=1	1	1	1	1	1	1	6565300	6677800	3654600	3139300	6342800	4174300	4998600	5413000	4002300	3442700	3048400	3304700	3234600	3991300	4904200	4960900	3981900	6773600
Mitochondrial Rho GTPase 2;Mitochondrial Rho GTPase 1;Mitochondrial Rho GTPase	RHOT2;RHOT1	>tr|H3BST5|H3BST5_HUMAN Mitochondrial Rho GTPase 2 (Fragment) OS=Homo sapiens GN=RHOT2 PE=2 SV=2;>sp|Q8IXI1-2|MIRO2_HUMAN Isoform 2 of Mitochondrial Rho GTPase 2 OS=Homo sapiens GN=RHOT2;>tr|I3L2C6|I3L2C6_HUMAN Mitochondrial Rho GTPase 2 (Fragment) OS=Homo	1	1	1	1	1	1	6623600	4235700	3682500	2727600	4955300	3910000	5140100	5888500	3615400	3284000	2609700	3402100	1	3513500	5326900	3940100	4739800	4118800
	DIABLO	>tr|F5GYH3|F5GYH3_HUMAN Diablo homolog, mitochondrial (Fragment) OS=Homo sapiens GN=DIABLO PE=2 SV=1	1	1	1	1	1	1	10176000	9934800	4884000	4903000	1	1	6158100	6452900	3110000	1	4171900	3742400	3437900	3855900	5752100	1	5821100	7016300
Uncharacterized protein C19orf52	C19orf52	>sp|Q9BSF4|CS052_HUMAN Uncharacterized protein C19orf52 OS=Homo sapiens GN=C19orf52 PE=1 SV=2;>tr|K7ENF5|K7ENF5_HUMAN Uncharacterized protein C19orf52 (Fragment) OS=Homo sapiens GN=C19orf52 PE=4 SV=1	1	1	1	1	1	1	5288500	5748800	3042200	2884000	4427400	4528200	5050800	4765300	3485000	3717700	3778800	2391800	4475700	3336000	4383100	4076900	3626300	3269300
Kinesin-associated protein 3	KIFAP3	>tr|B7Z7E7|B7Z7E7_HUMAN Kinesin-associated protein 3 OS=Homo sapiens GN=KIFAP3 PE=2 SV=1;>sp|Q92845-4|KIFA3_HUMAN Isoform 4 of Kinesin-associated protein 3 OS=Homo sapiens GN=KIFAP3;>sp|Q92845-2|KIFA3_HUMAN Isoform 2 of Kinesin-associated protein 3 OS=Homo	1	1	1	1	1	1	1	1	24626000	1	1	1	1	1	1	1	1	1	1	1	1	1	1	1
Golgin subfamily A member 8B;Golgin subfamily A member 8A	GOLGA8A;GOLGA8B	>tr|F5H2E4|F5H2E4_HUMAN Golgin subfamily A member 8A OS=Homo sapiens GN=GOLGA8A PE=2 SV=1;>sp|A8MQT2-2|GOG8B_HUMAN Isoform 2 of Golgin subfamily A member 8B OS=Homo sapiens GN=GOLGA8B;>sp|A8MQT2|GOG8B_HUMAN Golgin subfamily A member 8B OS=Homo sapiens GN=G	1	1	1	1	1	1	5431900	6627600	1	1	6045500	5288100	6851300	1	1	5141200	1	1	1	5934100	1	1	1	1
TraB domain-containing protein	TRABD	>sp|Q9H4I3|TRABD_HUMAN TraB domain-containing protein OS=Homo sapiens GN=TRABD PE=1 SV=1;>tr|J3KPT4|J3KPT4_HUMAN TraB domain-containing protein OS=Homo sapiens GN=TRABD PE=2 SV=1;>sp|Q9H4I3-2|TRABD_HUMAN Isoform 2 of TraB domain-containing protein OS=Homo	1	1	1	1	1	1	4025000	3290300	2776800	2941400	3291500	3191900	4137500	4751000	2934900	2466100	3336800	3137800	3913200	3828100	4541300	3498100	5130900	4861200
2-methoxy-6-polyprenyl-1,4-benzoquinol methylase, mitochondrial	COQ5	>sp|Q5HYK3|COQ5_HUMAN 2-methoxy-6-polyprenyl-1,4-benzoquinol methylase, mitochondrial OS=Homo sapiens GN=COQ5 PE=1 SV=2;>tr|F8VVX6|F8VVX6_HUMAN 2-methoxy-6-polyprenyl-1,4-benzoquinol methylase, mitochondrial (Fragment) OS=Homo sapiens GN=COQ5 PE=2 SV=1;>tr	1	1	1	1	1	1	4832200	6765400	3166800	3274500	4908800	5834700	5071100	1	4218700	3727400	3294500	3161400	2745600	3288600	3451100	4964300	3207300	3421100
Derlin-2	DERL2	>tr|I3L1T3|I3L1T3_HUMAN Derlin-2 (Fragment) OS=Homo sapiens GN=DERL2 PE=2 SV=1;>sp|Q9GZP9|DERL2_HUMAN Derlin-2 OS=Homo sapiens GN=DERL2 PE=1 SV=1	1	1	1	1	1	1	1	1	3099200	2408300	3597600	1	8150800	4886300	1	2132300	1	4077200	5645800	3514000	1	1	5020100	3698100
Transmembrane protein 126B	TMEM126B	>tr|E9PKZ9|E9PKZ9_HUMAN Complex I assembly factor TMEM126B, mitochondrial OS=Homo sapiens GN=TMEM126B PE=4 SV=1;>tr|E9PJQ6|E9PJQ6_HUMAN Complex I assembly factor TMEM126B, mitochondrial OS=Homo sapiens GN=TMEM126B PE=4 SV=1;>tr|E9PKZ7|E9PKZ7_HUMAN Complex	1	1	1	1	1	1	1	1	1238800	1238200	4372300	1	5875400	5181400	1	1	3477800	3463600	2961500	4554400	1	1	4083300	1
E3 ubiquitin-protein ligase Praja-1	PJA1	>sp|Q8NG27-3|PJA1_HUMAN Isoform 3 of E3 ubiquitin-protein ligase Praja-1 OS=Homo sapiens GN=PJA1;>sp|Q8NG27|PJA1_HUMAN E3 ubiquitin-protein ligase Praja-1 OS=Homo sapiens GN=PJA1 PE=1 SV=2	1	1	1	1	1	1	3881200	4072200	2098100	1911600	3260400	3503600	3732400	3854100	2043500	2184800	2045900	2943100	4053000	3349400	2628200	2720900	3263200	3319300
Solute carrier family 25 member 36;Solute carrier family 25 member 33	SLC25A36;SLC25A33	>tr|D6RB26|D6RB26_HUMAN Solute carrier family 25 member 36 OS=Homo sapiens GN=SLC25A36 PE=2 SV=1;>tr|D6RCF5|D6RCF5_HUMAN Solute carrier family 25 member 36 OS=Homo sapiens GN=SLC25A36 PE=2 SV=1;>sp|Q96CQ1-2|S2536_HUMAN Isoform 2 of Solute carrier family 25	1	1	1	1	1	1	4049300	3015500	2238000	2130500	3327000	2641700	3392700	3654500	2232900	2119500	2257800	2534600	2586900	3185400	2290500	1830200	2778400	3402300
Syntaxin-17	STX17	>sp|P56962|STX17_HUMAN Syntaxin-17 OS=Homo sapiens GN=STX17 PE=1 SV=2;>tr|E9PJW1|E9PJW1_HUMAN Syntaxin-17 OS=Homo sapiens GN=STX17 PE=4 SV=1;>tr|E9PQU9|E9PQU9_HUMAN Syntaxin-17 OS=Homo sapiens GN=STX17 PE=2 SV=1;>tr|E9PJV6|E9PJV6_HUMAN Syntaxin-17 OS=Homo	1	1	1	1	1	1	4435300	5988400	1	1	4305500	1732400	1	1	3204000	3898500	1	1	1	1	4632300	4246100	1	1
DNA-directed RNA polymerases I, II, and III subunit RPABC3	POLR2H	>tr|C9JBJ6|C9JBJ6_HUMAN DNA-directed RNA polymerases I, II, and III subunit RPABC3 OS=Homo sapiens GN=POLR2H PE=4 SV=1;>tr|C9JLU1|C9JLU1_HUMAN DNA-directed RNA polymerases I, II, and III subunit RPABC3 (Fragment) OS=Homo sapiens GN=POLR2H PE=2 SV=2;>sp|P52	1	1	1	1	1	1	1	1	3409700	5219100	3862000	3423200	3506300	1	1	1	4540400	1	4164100	4248800	1	1	3865000	5233500
E3 ubiquitin-protein ligase RNF185	RNF185	>sp|Q96GF1|RN185_HUMAN E3 ubiquitin-protein ligase RNF185 OS=Homo sapiens GN=RNF185 PE=1 SV=1;>tr|B4DMD6|B4DMD6_HUMAN E3 ubiquitin-protein ligase RNF185 OS=Homo sapiens GN=RNF185 PE=2 SV=1	1	1	1	1	1	1	4754300	4823000	1900800	1689700	3874600	3572700	3189000	3668500	2736600	2258700	2343500	1874500	2040300	2423900	3179600	3443300	3091000	3374700
TBC1 domain family member 15	TBC1D15	>sp|Q8TC07-2|TBC15_HUMAN Isoform 2 of TBC1 domain family member 15 OS=Homo sapiens GN=TBC1D15;>sp|Q8TC07-3|TBC15_HUMAN Isoform 3 of TBC1 domain family member 15 OS=Homo sapiens GN=TBC1D15;>sp|Q8TC07|TBC15_HUMAN TBC1 domain family member 15 OS=Homo sapiens	1	1	1	1	1	1	3872100	2948700	2025300	1535800	2772900	3126600	2299000	3392900	2597000	3051900	1537500	1941000	1852400	1908300	1981400	2359000	1689200	1
Lysosome-associated membrane glycoprotein 1	LAMP1	>tr|B4DWL3|B4DWL3_HUMAN Lysosome-associated membrane glycoprotein 1 OS=Homo sapiens GN=LAMP1 PE=2 SV=1;>sp|P11279|LAMP1_HUMAN Lysosome-associated membrane glycoprotein 1 OS=Homo sapiens GN=LAMP1 PE=1 SV=3	1	1	1	1	1	1	1	1	3867300	3713100	1	1	1	3419800	3410000	1	4050300	3397000	4199200	1	3998900	1933700	4642400	4258400
Vitamin K-dependent gamma-carboxylase	GGCX	>sp|P38435|VKGC_HUMAN Vitamin K-dependent gamma-carboxylase OS=Homo sapiens GN=GGCX PE=1 SV=2;>tr|F8WDU9|F8WDU9_HUMAN Vitamin K-dependent gamma-carboxylase OS=Homo sapiens GN=GGCX PE=2 SV=1;>sp|P38435-2|VKGC_HUMAN Isoform 2 of Vitamin K-dependent gamma-car	1	1	1	1	1	1	2872800	2415000	1	1350600	2531100	2859300	2782700	2434300	3429200	2690900	1747500	1038200	2243400	1	3480200	2273700	2944700	2427800
E3 ubiquitin-protein ligase MARCH7	2007-03-01	>sp|Q9H992-2|MARH7_HUMAN Isoform 2 of E3 ubiquitin-protein ligase MARCH7 OS=Homo sapiens GN=MARCH7;>sp|Q9H992|MARH7_HUMAN E3 ubiquitin-protein ligase MARCH7 OS=Homo sapiens GN=MARCH7 PE=1 SV=1;>tr|F5H6W4|F5H6W4_HUMAN E3 ubiquitin-protein ligase MARCH7 OS=H	1	1	1	1	1	1	3278300	3260000	1108700	1597600	2396900	2914800	2967300	2557400	2523300	2901500	1611400	1537800	2121200	1893600	2602300	1930800	2618400	2934500
Transmembrane protein 70, mitochondrial	TMEM70	>sp|Q9BUB7-2|TMM70_HUMAN Isoform 2 of Transmembrane protein 70, mitochondrial OS=Homo sapiens GN=TMEM70;>sp|Q9BUB7|TMM70_HUMAN Transmembrane protein 70, mitochondrial OS=Homo sapiens GN=TMEM70 PE=1 SV=2	1	1	1	1	1	1	2399200	2463800	1	1	4593600	3768200	1	1	2400300	2863300	2005600	1	1	5243500	3570400	3301200	1	1
Translation initiation factor eIF-2B subunit gamma	EIF2B3	>sp|Q9NR50-3|EI2BG_HUMAN Isoform 3 of Translation initiation factor eIF-2B subunit gamma OS=Homo sapiens GN=EIF2B3;>sp|Q9NR50-2|EI2BG_HUMAN Isoform 2 of Translation initiation factor eIF-2B subunit gamma OS=Homo sapiens GN=EIF2B3;>sp|Q9NR50|EI2BG_HUMAN Tra	1	1	1	1	1	1	1	6725400	1	2753000	3459300	1	1	1	4531000	4797600	1	1	1	1	3620500	4814100	1	1
Adenosine 3-phospho 5-phosphosulfate transporter 1	SLC35B2	>sp|Q8TB61-3|S35B2_HUMAN Isoform 3 of Adenosine 3-phospho 5-phosphosulfate transporter 1 OS=Homo sapiens GN=SLC35B2;>tr|B4DDM2|B4DDM2_HUMAN Adenosine 3-phospho 5-phosphosulfate transporter 1 OS=Homo sapiens GN=SLC35B2 PE=2 SV=1;>sp|Q8TB61-4|S35B2_HUMAN	1	1	1	1	1	1	4491200	1	2620900	1971400	2206800	2528500	2851500	1871500	3889700	1	2993800	1916900	3852200	2928600	1	1	4618100	3405600
		>tr|H3BN98|H3BN98_HUMAN Uncharacterized protein (Fragment) OS=Homo sapiens PE=4 SV=2	1	1	1	1	1	1	3391100	3057000	1	2239100	2472000	2402900	1	1815000	2247700	4116000	2187400	1711100	1	2295500	2789000	3169100	2741200	2796700
Ewings tumor-associated antigen 1	ETAA1	>sp|Q9NY74|ETAA1_HUMAN Ewings tumor-associated antigen 1 OS=Homo sapiens GN=ETAA1 PE=1 SV=2	1	1	1	1	1	1	2580800	3076500	2507300	2106300	2386200	2634100	1972700	1421400	1602300	1692700	2934200	1919900	1331300	1731600	2523200	2607700	2673600	2330000
Beta-actin-like protein 2	ACTBL2	>sp|Q562R1|ACTBL_HUMAN Beta-actin-like protein 2 OS=Homo sapiens GN=ACTBL2 PE=1 SV=2	1	1	1	1	1	1	1	1	9697400	1	1	1	1	1	1	1	1	1	4022600	1	1	1	1	6047100
Tubulin alpha-1C chain	TUBA1C	>sp|Q9BQE3|TBA1C_HUMAN Tubulin alpha-1C chain OS=Homo sapiens GN=TUBA1C PE=1 SV=1;>tr|F5H5D3|F5H5D3_HUMAN Tubulin alpha-1C chain OS=Homo sapiens GN=TUBA1C PE=2 SV=1	1	1	1	1	1	1	1408900	2481600	1812200	1	1875000	1719300	1	1	1195700	2149200	1	1	1	1	2118500	1808800	1878400	1
Ankyrin repeat domain-containing protein 13A	ANKRD13A	>tr|H0YIN8|H0YIN8_HUMAN Ankyrin repeat domain-containing protein 13A (Fragment) OS=Homo sapiens GN=ANKRD13A PE=4 SV=2;>sp|Q8IZ07|AN13A_HUMAN Ankyrin repeat domain-containing protein 13A OS=Homo sapiens GN=ANKRD13A PE=1 SV=3;>tr|S4R3D2|S4R3D2_HUMAN Ankyrin	1	1	1	1	1	1	3795000	4167200	1950700	2002700	2177200	2381700	2005900	2301200	1768900	1460300	1996400	1988100	1554100	2277600	1872700	2590000	2202400	2120600
Glomulin	GLMN	>sp|Q92990-2|GLMN_HUMAN Isoform 2 of Glomulin OS=Homo sapiens GN=GLMN;>tr|B4DJ85|B4DJ85_HUMAN Glomulin OS=Homo sapiens GN=GLMN PE=2 SV=1;>sp|Q92990|GLMN_HUMAN Glomulin OS=Homo sapiens GN=GLMN PE=1 SV=2	1	1	1	1	1	1	2611500	1	2092900	1777200	1	2319900	2587900	3687100	1	1	2098400	2281500	2183000	2151400	1	1	1	1394200
Tubulin beta-4A chain	TUBB4A	>sp|P04350|TBB4A_HUMAN Tubulin beta-4A chain OS=Homo sapiens GN=TUBB4A PE=1 SV=2	1	1	1	1	1	1	828320	1	1	1	2364700	5702600	1	1	1291200	1677700	1	1	1	1	3083300	1	1	1
GPN-loop GTPase 3	GPN3	>tr|S4R3M7|S4R3M7_HUMAN GPN-loop GTPase 3 (Fragment) OS=Homo sapiens GN=GPN3 PE=4 SV=1;>sp|Q9UHW5|GPN3_HUMAN GPN-loop GTPase 3 OS=Homo sapiens GN=GPN3 PE=1 SV=2;>sp|Q9UHW5-2|GPN3_HUMAN Isoform 2 of GPN-loop GTPase 3 OS=Homo sapiens GN=GPN3	1	1	1	1	1	1	5220900	4342900	1318900	1050000	2422200	2142300	1489800	1688100	2548000	2792000	795250	1286200	1367600	1862900	2171900	1560300	1323800	1271500
mRNA-capping enzyme;Polynucleotide 5-triphosphatase;mRNA guanylyltransferase	RNGTT	>sp|O60942|MCE1_HUMAN mRNA-capping enzyme OS=Homo sapiens GN=RNGTT PE=1 SV=1;>tr|B4DSJ8|B4DSJ8_HUMAN cDNA FLJ50195, highly similar to mRNA capping enzyme OS=Homo sapiens GN=RNGTT PE=2 SV=1;>tr|Q5TCW7|Q5TCW7_HUMAN mRNA-capping enzyme OS=Homo sapiens GN=RNGT	1	1	1	1	1	1	1885600	1360100	2364900	1339500	1910800	2292300	2233500	2155300	1343000	1259100	1450900	1730900	1	1521900	1639400	2389900	3017300	1525700
Sphingomyelin phosphodiesterase 4	SMPD4	>tr|H7C235|H7C235_HUMAN Sphingomyelin phosphodiesterase 4 (Fragment) OS=Homo sapiens GN=SMPD4 PE=2 SV=1;>tr|H7C0W5|H7C0W5_HUMAN Sphingomyelin phosphodiesterase 4 (Fragment) OS=Homo sapiens GN=SMPD4 PE=2 SV=1;>sp|Q9NXE4-5|NSMA3_HUMAN Isoform 5 of Sphingomye	1	1	1	1	1	1	3153600	2480500	1157600	1587500	1921800	1955000	1435200	1558100	1712200	1980600	1516100	1052200	1501000	1351000	2247700	1469900	2338500	1308100
Serine/threonine-protein phosphatase 6 regulatory subunit 2	PPP6R2	>tr|T1ECW5|T1ECW5_HUMAN Serine/threonine-protein phosphatase 6 regulatory subunit 2 (Fragment) OS=Homo sapiens GN=PPP6R2 PE=4 SV=1;>sp|O75170-6|PP6R2_HUMAN Isoform 6 of Serine/threonine-protein phosphatase 6 regulatory subunit 2 OS=Homo sapiens GN=PPP6R2;>	1	1	1	1	1	1	1	1	1192600	1459200	1057200	1376100	2693500	2458100	1	1	1499100	1547500	1713400	1516700	1	1618900	2303800	1
TELO2-interacting protein 1 homolog	TTI1	>sp|O43156|TTI1_HUMAN TELO2-interacting protein 1 homolog OS=Homo sapiens GN=TTI1 PE=1 SV=3	1	1	1	1	1	1	1381100	1401700	912420	1025500	1788100	1487300	1444600	2296400	1025300	920960	1147500	1094700	1100800	1354600	1233200	1562500	1778400	1419600
Solute carrier family 35 member F6	C2orf18;SLC35F6	>tr|B4DLH2|B4DLH2_HUMAN Chromosome 2 open reading frame 18, isoform CRA_c OS=Homo sapiens GN=C2orf18 PE=2 SV=1;>sp|Q8N357|S35F6_HUMAN Solute carrier family 35 member F6 OS=Homo sapiens GN=SLC35F6 PE=1 SV=1	1	1	1	1	1	1	1829800	1568200	1	1434500	1685700	2144500	1	1902800	1408000	1551900	1497100	1081900	1116400	1258900	1370200	2010200	1	2428500
ATP synthase subunit s-like protein	ATP5SL	>tr|K7ESN5|K7ESN5_HUMAN ATP synthase subunit s-like protein (Fragment) OS=Homo sapiens GN=ATP5SL PE=2 SV=1;>tr|M0R078|M0R078_HUMAN ATP synthase subunit s-like protein OS=Homo sapiens GN=ATP5SL PE=2 SV=1;>sp|Q9NW81-2|AT5SL_HUMAN Isoform 2 of ATP synthase su	1	1	1	1	1	1	1587300	1679900	1208700	1011600	1638800	1905500	1373200	1606600	1105500	1130700	926110	939410	1098300	1294900	1623200	1829300	1290200	1629500
Protein spinster homolog 1	SPNS1	>tr|H3BT44|H3BT44_HUMAN Protein spinster homolog 1 (Fragment) OS=Homo sapiens GN=SPNS1 PE=4 SV=1;>sp|Q9H2V7-5|SPNS1_HUMAN Isoform 5 of Protein spinster homolog 1 OS=Homo sapiens GN=SPNS1;>tr|H3BPQ9|H3BPQ9_HUMAN Protein spinster homolog 1 (Fragment) OS=Homo	1	1	1	1	1	1	1641500	1598900	900870	885890	1482200	2069900	1525700	1456500	1156300	964580	668810	754120	1096100	774920	1173300	954940	1310400	1310600
Peroxisome biogenesis factor 1	PEX1	>tr|E9PE75|E9PE75_HUMAN Peroxisome biogenesis factor 1 OS=Homo sapiens GN=PEX1 PE=2 SV=1;>sp|O43933|PEX1_HUMAN Peroxisome biogenesis factor 1 OS=Homo sapiens GN=PEX1 PE=1 SV=1	1	1	1	1	1	1	1560300	2034200	1	1	1091500	1767300	2067800	1547800	1	1109200	1511700	1	1500400	1490100	1295400	1	2118900	1719700
ADP-ribosylation factor-like protein 6-interacting protein 6	ARL6IP6	>sp|Q8N6S5|AR6P6_HUMAN ADP-ribosylation factor-like protein 6-interacting protein 6 OS=Homo sapiens GN=ARL6IP6 PE=1 SV=1	1	1	1	1	1	1	1532700	2103000	934920	808250	1902000	845480	2057300	1675100	1	1	1113800	1215000	1065100	1184100	1366100	1	1930500	1808800
Cullin-associated NEDD8-dissociated protein 2	CAND2	>sp|O75155-2|CAND2_HUMAN Isoform 2 of Cullin-associated NEDD8-dissociated protein 2 OS=Homo sapiens GN=CAND2;>sp|O75155|CAND2_HUMAN Cullin-associated NEDD8-dissociated protein 2 OS=Homo sapiens GN=CAND2 PE=1 SV=3	1	1	1	1	1	1	1729900	1599200	1133400	909330	1309100	794160	1890500	1308000	873180	1055200	909510	1	1	1716700	1725800	1330300	1758700	2061200
Transmembrane and ubiquitin-like domain-containing protein 1	TMUB1	>tr|C9JE12|C9JE12_HUMAN Transmembrane and ubiquitin-like domain-containing protein 1 (Fragment) OS=Homo sapiens GN=TMUB1 PE=2 SV=1;>tr|C9JCW7|C9JCW7_HUMAN Transmembrane and ubiquitin-like domain-containing protein 1 (Fragment) OS=Homo sapiens GN=TMUB1 PE=2	1	1	1	1	1	1	1	1	6976700	1	1	1	1	1683500	1	1	1420500	1456500	1360500	1663400	1	1	1966000	2348700
Cell division control protein 45 homolog	CDC45	>sp|O75419-2|CDC45_HUMAN Isoform 2 of Cell division control protein 45 homolog OS=Homo sapiens GN=CDC45;>sp|O75419|CDC45_HUMAN Cell division control protein 45 homolog OS=Homo sapiens GN=CDC45 PE=1 SV=1;>sp|O75419-3|CDC45_HUMAN Isoform 3 of Cell division c	1	1	1	1	1	1	1	1	1077500	1079200	1	1	1754000	1472800	1	1	1224900	934020	1231100	888130	1	1	1766000	1466300
Renin receptor	ATP6AP2	>tr|H0Y750|H0Y750_HUMAN Renin receptor (Fragment) OS=Homo sapiens GN=ATP6AP2 PE=4 SV=1;>tr|H7C3E1|H7C3E1_HUMAN Renin receptor (Fragment) OS=Homo sapiens GN=ATP6AP2 PE=4 SV=1;>tr|B7Z1I9|B7Z1I9_HUMAN Renin receptor OS=Homo sapiens GN=ATP6AP2 PE=2 SV=1;>tr|B7	1	1	1	1	1	1	1	1	1333300	865870	1	1	1632000	1	1288900	1342700	1	1061200	1163900	1	809960	1	717210	1
Mitochondrial carnitine/acylcarnitine carrier protein CACL	SLC25A29	>sp|Q8N8R3|MCATL_HUMAN Mitochondrial carnitine/acylcarnitine carrier protein CACL OS=Homo sapiens GN=SLC25A29 PE=2 SV=2;>tr|G3V5F4|G3V5F4_HUMAN Mitochondrial carnitine/acylcarnitine carrier protein CACL (Fragment) OS=Homo sapiens GN=SLC25A29 PE=2 SV=2;>tr|	1	1	1	1	1	1	1862100	1858100	1	771730	2214300	2086400	1085800	1	1743600	1895400	572570	1	910020	1173100	1696400	1879400	921140	1741000
Intraflagellar transport protein 74 homolog	IFT74	>sp|Q96LB3|IFT74_HUMAN Intraflagellar transport protein 74 homolog OS=Homo sapiens GN=IFT74 PE=1 SV=1;>tr|E5RGX6|E5RGX6_HUMAN Intraflagellar transport protein 74 homolog (Fragment) OS=Homo sapiens GN=IFT74 PE=2 SV=2;>tr|E5RJK3|E5RJK3_HUMAN Intraflagellar t	1	1	1	1	1	1	1054700	490130	834570	482880	1313800	1068600	920290	1220700	450640	498090	934380	1015200	1145000	1085200	447030	862890	1	921180
Phosphatidylserine synthase 2	PTDSS2	>tr|E9PS47|E9PS47_HUMAN Phosphatidylserine synthase 2 OS=Homo sapiens GN=PTDSS2 PE=2 SV=1;>tr|E9PLE4|E9PLE4_HUMAN Phosphatidylserine synthase 2 OS=Homo sapiens GN=PTDSS2 PE=2 SV=1;>sp|Q9BVG9|PTSS2_HUMAN Phosphatidylserine synthase 2 OS=Homo sapiens GN=PTDS	1	1	1	1	1	1	1219000	1071700	1	1	1263200	1341200	1	1	882290	806740	1	1	1	1	1386700	1116200	1	1
Protein arginine N-methyltransferase 3	PRMT3	>sp|O60678-2|ANM3_HUMAN Isoform 2 of Protein arginine N-methyltransferase 3 OS=Homo sapiens GN=PRMT3;>sp|O60678|ANM3_HUMAN Protein arginine N-methyltransferase 3 OS=Homo sapiens GN=PRMT3 PE=1 SV=3	1	1	1	1	1	1	1	1	1473400	1332100	1	1	1167100	1328400	1	1	1603100	1	1328700	1814400	1	1	1208400	1734400
Kinetochore protein Nuf2	NUF2	>tr|E9PQC4|E9PQC4_HUMAN Kinetochore protein Nuf2 OS=Homo sapiens GN=NUF2 PE=2 SV=1;>sp|Q9BZD4|NUF2_HUMAN Kinetochore protein Nuf2 OS=Homo sapiens GN=NUF2 PE=1 SV=2	1	1	1	1	1	1	836050	1	1	1267000	1	1	1601200	1626800	1	1	1511900	1	1568100	1676300	1	833850	1773800	1790900
Tubulin alpha chain-like 3	TUBAL3	>sp|A6NHL2-2|TBAL3_HUMAN Isoform 2 of Tubulin alpha chain-like 3 OS=Homo sapiens GN=TUBAL3;>sp|A6NHL2|TBAL3_HUMAN Tubulin alpha chain-like 3 OS=Homo sapiens GN=TUBAL3 PE=1 SV=2	1	1	1	1	1	1	1401500	1	1509800	992050	1	1	1567700	1	1	1	1	1	2204900	1	1	1	912450	1
Serologically defined colon cancer antigen 3	SDCCAG3	>tr|H7C331|H7C331_HUMAN Serologically defined colon cancer antigen 3 (Fragment) OS=Homo sapiens GN=SDCCAG3 PE=4 SV=1;>sp|Q96C92-4|SDCG3_HUMAN Isoform 4 of Serologically defined colon cancer antigen 3 OS=Homo sapiens GN=SDCCAG3;>sp|Q96C92-3|SDCG3_HUMAN Isof	1	1	1	1	1	1	1324500	1138400	725260	655060	1	1	894670	1047500	691480	734880	718580	519520	604320	840240	1345200	1420800	1138700	1184400
DCC-interacting protein 13-alpha	APPL1	>sp|Q9UKG1|DP13A_HUMAN DCC-interacting protein 13-alpha OS=Homo sapiens GN=APPL1 PE=1 SV=1	1	1	1	1	1	1	1266200	1563600	1463600	1543600	1	923970	1	1	852040	946530	1600400	1070900	1171400	1165800	1105100	968900	1349000	1
Kinesin light chain 1	KLC1	>tr|G5E9S8|G5E9S8_HUMAN Kinesin light chain 1 OS=Homo sapiens GN=KLC1 PE=2 SV=1;>sp|Q07866-8|KLC1_HUMAN Isoform S of Kinesin light chain 1 OS=Homo sapiens GN=KLC1;>tr|G3V2E7|G3V2E7_HUMAN Kinesin light chain 1 OS=Homo sapiens GN=KLC1 PE=2 SV=1;>sp|Q07866-2|	1	1	1	1	1	1	1	1	1692600	1797700	1	1	1584400	1	1	1	1	2185400	1795900	1	1	1	1810200	2079400
Zinc transporter 9	SLC30A9	>sp|Q6PML9|ZNT9_HUMAN Zinc transporter 9 OS=Homo sapiens GN=SLC30A9 PE=1 SV=1	1	1	1	1	1	1	762180	758190	610190	679360	1	1276200	1150800	784540	461510	479140	680910	911820	778710	598150	893430	809860	1000200	1248100
Collagen alpha-1(XIV) chain	COL14A1	>tr|J3QT83|J3QT83_HUMAN Collagen alpha-1(XIV) chain (Fragment) OS=Homo sapiens GN=COL14A1 PE=2 SV=1;>sp|Q05707-3|COEA1_HUMAN Isoform 3 of Collagen alpha-1(XIV) chain OS=Homo sapiens GN=COL14A1;>sp|Q05707-2|COEA1_HUMAN Isoform 2 of Collagen alpha-1(XIV) cha	1	1	1	1	1	1	1	1	1	1	3384400	1	1	1	1	1	1	1	1	1	1	1	1	1
Mediator of RNA polymerase II transcription subunit 12	MED12	>sp|Q93074-3|MED12_HUMAN Isoform 3 of Mediator of RNA polymerase II transcription subunit 12 OS=Homo sapiens GN=MED12;>sp|Q93074|MED12_HUMAN Mediator of RNA polymerase II transcription subunit 12 OS=Homo sapiens GN=MED12 PE=1 SV=4;>sp|Q93074-2|MED12_HUMAN	1	1	1	1	1	1	977190	762450	459940	482130	843520	666690	669440	770130	681940	683670	495260	391580	641170	540480	769620	890700	512130	669150
Iron-sulfur protein NUBPL	NUBPL	>tr|H0YHR7|H0YHR7_HUMAN Iron-sulfur protein NUBPL (Fragment) OS=Homo sapiens GN=NUBPL PE=2 SV=1;>tr|F8W061|F8W061_HUMAN Iron-sulfur protein NUBPL (Fragment) OS=Homo sapiens GN=NUBPL PE=2 SV=1;>sp|Q8TB37-2|NUBPL_HUMAN Isoform 2 of Iron-sulfur protein NUBPL	1	1	1	1	1	1	1074600	998700	1	1	1	898660	1	1	1	1	1	1	1	1	1	1	1	1
Lon protease homolog, mitochondrial	LONP1	>tr|F5GZ27|F5GZ27_HUMAN Lon protease homolog, mitochondrial OS=Homo sapiens GN=LONP1 PE=2 SV=1;>tr|K7EJE8|K7EJE8_HUMAN Lon protease homolog, mitochondrial OS=Homo sapiens GN=LONP1 PE=2 SV=1;>tr|K7EKE6|K7EKE6_HUMAN Lon protease homolog, mitochondrial OS=Hom	1	1	1	1	1	1	1	1	1492000	1419100	1	1	1085400	1324200	1	1	1	1409000	1077100	1	1	1	1288800	899110
Mediator of RNA polymerase II transcription subunit 23	MED23	>sp|Q9ULK4-2|MED23_HUMAN Isoform 2 of Mediator of RNA polymerase II transcription subunit 23 OS=Homo sapiens GN=MED23;>tr|F5H685|F5H685_HUMAN Mediator of RNA polymerase II transcription subunit 23 OS=Homo sapiens GN=MED23 PE=2 SV=1;>tr|F5H4T7|F5H4T7_HUMAN	1	1	1	1	1	1	1	1	1012800	1362200	1	1	1566900	1652500	1	1	1	1	1266700	1355000	1	1	1243600	1232900
Zinc finger CCCH domain-containing protein 11A	ZC3H11A	>tr|E9PQ61|E9PQ61_HUMAN Zinc finger CCCH domain-containing protein 11A OS=Homo sapiens GN=ZC3H11A PE=2 SV=1;>sp|O75152|ZC11A_HUMAN Zinc finger CCCH domain-containing protein 11A OS=Homo sapiens GN=ZC3H11A PE=1 SV=3;>tr|E9PBY7|E9PBY7_HUMAN Zinc finger CCCH	1	1	1	1	1	1	1	1	1	1	901820	1627400	1	1	1	898380	1	1	1	1	1	531490	1	1
General transcription factor IIH subunit 2-like protein;General transcription factor IIH subunit 2	GTF2H2;GTF2H2C	>tr|R4GMS9|R4GMS9_HUMAN General transcription factor IIH subunit 2 (Fragment) OS=Homo sapiens GN=GTF2H2 PE=4 SV=1;>tr|D6RJD3|D6RJD3_HUMAN General transcription factor IIH subunit 2-like protein OS=Homo sapiens GN=GTF2H2C PE=2 SV=1;>tr|D6RID8|D6RID8_HUMAN G	1	1	1	1	1	1	1	1	1	1	1326200	1177800	1	1	1069000	901310	1	1	38524000	48220000	1481200	1299700	1	49498000
Golgin subfamily A member 4	GOLGA4	>tr|H0Y6I0|H0Y6I0_HUMAN Golgin subfamily A member 4 (Fragment) OS=Homo sapiens GN=GOLGA4 PE=2 SV=1;>sp|Q13439-3|GOGA4_HUMAN Isoform 3 of Golgin subfamily A member 4 OS=Homo sapiens GN=GOLGA4;>sp|Q13439-4|GOGA4_HUMAN Isoform 4 of Golgin subfamily A member 4	1	1	1	1	1	1	1	1	1	510500	1	1	1161800	989260	1	1	790190	684560	1	780990	1	1	816620	846690
Protein FAM83D	FAM83D	>sp|Q9H4H8-2|FA83D_HUMAN Isoform 2 of Protein FAM83D OS=Homo sapiens GN=FAM83D;>sp|Q9H4H8|FA83D_HUMAN Protein FAM83D OS=Homo sapiens GN=FAM83D PE=1 SV=3	1	1	1	1	1	1	748620	511870	1	1	494480	502170	1	671610	746170	435650	646470	435820	1	560270	1	1	1	1
Importin-11	IPO11	>tr|D6RJB1|D6RJB1_HUMAN Importin-11 (Fragment) OS=Homo sapiens GN=IPO11 PE=2 SV=1;>tr|F8WDV0|F8WDV0_HUMAN Importin-11 OS=Homo sapiens GN=IPO11 PE=2 SV=1;>sp|Q9UI26|IPO11_HUMAN Importin-11 OS=Homo sapiens GN=IPO11 PE=1 SV=1;>sp|Q9UI26-2|IPO11_HUMAN Isoform	1	1	1	1	1	1	1	1	1	1	1120100	1143300	1	1	1	1	1	1	1	1	1	921960	1	1
Kinesin-like protein KIF1C;Kinesin-like protein KIF1B;Kinesin-like protein KIF1A	KIF1A;KIF1C;KIF1B	>tr|H7C0K6|H7C0K6_HUMAN Kinesin-like protein KIF1A (Fragment) OS=Homo sapiens GN=KIF1A PE=3 SV=1;>sp|O43896|KIF1C_HUMAN Kinesin-like protein KIF1C OS=Homo sapiens GN=KIF1C PE=1 SV=3;>sp|O60333-3|KIF1B_HUMAN Isoform 3 of Kinesin-like protein KIF1B OS=Homo s	1	1	1	1	1	1	358630	1	1	1	1	614210	1	229100	602390	857000	474520	516220	421900	1	780400	799900	1	1
Transcription elongation factor A protein-like 4	TCEAL4	>tr|J3KQY4|J3KQY4_HUMAN Transcription elongation factor A protein-like 4 (Fragment) OS=Homo sapiens GN=TCEAL4 PE=2 SV=1;>tr|D6RHZ1|D6RHZ1_HUMAN Transcription elongation factor A protein-like 4 (Fragment) OS=Homo sapiens GN=TCEAL4 PE=2 SV=1;>tr|D6RIH3|D6RIH	1	1	1	1	1	1	1	1	553120	520070	1	1	612260	730160	1	1	531630	789790	1	814810	1	1	933840	757450
FAST kinase domain-containing protein 5	FASTKD5	>sp|Q7L8L6|FAKD5_HUMAN FAST kinase domain-containing protein 5 OS=Homo sapiens GN=FASTKD5 PE=1 SV=1	1	1	1	1	1	1	1520500	1565100	544740	592520	1259000	1	399490	396720	1046900	786410	1	1	452720	1	1049900	1412500	1549800	1221500
Apoptosis-stimulating of p53 protein 2	TP53BP2	>sp|Q13625-2|ASPP2_HUMAN Isoform 2 of Apoptosis-stimulating of p53 protein 2 OS=Homo sapiens GN=TP53BP2;>sp|Q13625|ASPP2_HUMAN Apoptosis-stimulating of p53 protein 2 OS=Homo sapiens GN=TP53BP2 PE=1 SV=2;>sp|Q13625-3|ASPP2_HUMAN Isoform 3 of Apoptosis-stimu	1	1	1	1	1	1	1304400	1054700	684120	1	1289700	947020	681720	434400	1	941110	521850	1	1	1	846200	1325200	1123100	1
BRCA1-associated ATM activator 1	BRAT1	>sp|Q6PJG6-2|BRAT1_HUMAN Isoform 2 of BRCA1-associated ATM activator 1 OS=Homo sapiens GN=BRAT1;>sp|Q6PJG6|BRAT1_HUMAN BRCA1-associated ATM activator 1 OS=Homo sapiens GN=BRAT1 PE=1 SV=2	1	1	1	1	1	1	674380	639120	1	1	362500	1	1	1	384740	460250	1	1	1	1	1	1600900	1	1
Calcium-transporting ATPase type 2C member 1	ATP2C1	>tr|H0Y8X9|H0Y8X9_HUMAN Calcium-transporting ATPase type 2C member 1 (Fragment) OS=Homo sapiens GN=ATP2C1 PE=2 SV=1;>tr|H0Y9S7|H0Y9S7_HUMAN Calcium-transporting ATPase type 2C member 1 (Fragment) OS=Homo sapiens GN=ATP2C1 PE=4 SV=1;>sp|P98194-2|AT2C1_HUMAN	1	1	1	1	1	1	848220	643630	300890	338170	627310	724380	472010	577140	605330	515220	1	1	1	1	628240	569310	1	1
Conserved oligomeric Golgi complex subunit 4	COG4	>sp|Q9H9E3-3|COG4_HUMAN Isoform 3 of Conserved oligomeric Golgi complex subunit 4 OS=Homo sapiens GN=COG4;>sp|Q9H9E3|COG4_HUMAN Conserved oligomeric Golgi complex subunit 4 OS=Homo sapiens GN=COG4 PE=1 SV=3;>tr|J3KNI1|J3KNI1_HUMAN Conserved oligomeric Golg	1	1	1	1	1	1	1	1085200	1	1	1	1	1	1	675310	1	1	1	1	1	1	1	1	1
HAUS augmin-like complex subunit 7	HAUS7	>tr|A6NDA1|A6NDA1_HUMAN HAUS augmin-like complex subunit 7 OS=Homo sapiens GN=HAUS7 PE=4 SV=1;>sp|Q99871-3|HAUS7_HUMAN Isoform 3 of HAUS augmin-like complex subunit 7 OS=Homo sapiens GN=HAUS7;>sp|Q99871|HAUS7_HUMAN HAUS augmin-like complex subunit 7 OS=Hom	1	1	1	1	1	1	700240	601550	298660	383940	428300	581600	527620	525260	578960	1	278110	247050	436550	586580	590530	491300	500840	474760
Cyclin-G-associated kinase	GAK	>sp|O14976-2|GAK_HUMAN Isoform 2 of Cyclin-G-associated kinase OS=Homo sapiens GN=GAK;>tr|E9PGR2|E9PGR2_HUMAN Cyclin-G-associated kinase OS=Homo sapiens GN=GAK PE=2 SV=1;>sp|O14976|GAK_HUMAN Cyclin-G-associated kinase OS=Homo sapiens GN=GAK PE=1 SV=2;>tr|H	1	1	1	1	1	1	815750	1	695900	527910	818150	665040	522870	336330	1	649880	438810	1	618310	398920	627380	781120	490060	641150
Delta(3,5)-Delta(2,4)-dienoyl-CoA isomerase, mitochondrial	ECH1	>sp|Q13011|ECH1_HUMAN Delta(3,5)-Delta(2,4)-dienoyl-CoA isomerase, mitochondrial OS=Homo sapiens GN=ECH1 PE=1 SV=2;>tr|M0R248|M0R248_HUMAN Delta(3,5)-Delta(2,4)-dienoyl-CoA isomerase, mitochondrial (Fragment) OS=Homo sapiens GN=ECH1 PE=3 SV=1	1	1	1	1	1	1	1	1	1	1	937590	1	1	1	1	1	1	1	628970	1	1	1	984230	1
Golgin subfamily A member 2	GOLGA2	>sp|Q08379-2|GOGA2_HUMAN Isoform 2 of Golgin subfamily A member 2 OS=Homo sapiens GN=GOLGA2;>sp|Q08379|GOGA2_HUMAN Golgin subfamily A member 2 OS=Homo sapiens GN=GOLGA2 PE=1 SV=3	1	1	1	1	1	1	1	1	407320	451590	405650	1	394610	530300	1	1	608610	399970	599170	590590	536580	1	601430	578320
FERM domain-containing protein 6	FRMD6	>tr|H0YJC1|H0YJC1_HUMAN FERM domain-containing protein 6 (Fragment) OS=Homo sapiens GN=FRMD6 PE=2 SV=1;>tr|G3V4T7|G3V4T7_HUMAN FERM domain-containing protein 6 OS=Homo sapiens GN=FRMD6 PE=2 SV=1;>sp|Q96NE9-2|FRMD6_HUMAN Isoform 2 of FERM domain-containing	1	1	1	1	1	1	1	597550	1	1	1	1	1	1	1	1	1	1	1	1	1	3639500	1	1
Protein VPRBP	VPRBP	>tr|D6RAK9|D6RAK9_HUMAN Protein VPRBP (Fragment) OS=Homo sapiens GN=VPRBP PE=2 SV=1;>sp|Q9Y4B6-2|VPRBP_HUMAN Isoform 2 of Protein VPRBP OS=Homo sapiens GN=VPRBP;>sp|Q9Y4B6|VPRBP_HUMAN Protein VPRBP OS=Homo sapiens GN=VPRBP PE=1 SV=3	1	1	1	1	1	1	678170	1	545190	1	552670	595960	1	458980	383990	1	396170	328220	351480	1	1	668700	589400	474280
Uncharacterized protein CXorf57	CXorf57	>sp|Q6NSI4-3|CX057_HUMAN Isoform 3 of Uncharacterized protein CXorf57 OS=Homo sapiens GN=CXorf57;>tr|B1AQ74|B1AQ74_HUMAN Uncharacterized protein CXorf57 (Fragment) OS=Homo sapiens GN=CXorf57 PE=2 SV=1;>sp|Q6NSI4-4|CX057_HUMAN Isoform 4 of Uncharacterized p	1	1	1	1	1	1	1	1	114240	134830	1	125640	1	130540	1	1	135820	82644	1	1	1	1	1	201670
Breakpoint cluster region protein	BCR;BCR/ABL fusion	>sp|P11274-2|BCR_HUMAN Isoform 2 of Breakpoint cluster region protein OS=Homo sapiens GN=BCR;>sp|P11274|BCR_HUMAN Breakpoint cluster region protein OS=Homo sapiens GN=BCR PE=1 SV=2;>tr|A9UF05|A9UF05_HUMAN BCR/ABL fusion protein isoform Y3 OS=Homo sapiens G	1	1	1	1	1	1	1	1	135990	158760	1	1	1	1	1	1	140890	1	1	104000	1	1	1	238250
Eukaryotic translation initiation factor 2D	EIF2D	>tr|Q5SY38|Q5SY38_HUMAN Eukaryotic translation initiation factor 2D (Fragment) OS=Homo sapiens GN=EIF2D PE=2 SV=2;>sp|P41214|EIF2D_HUMAN Eukaryotic translation initiation factor 2D OS=Homo sapiens GN=EIF2D PE=1 SV=3	1	1	1	1	1	1	1	1	404840	497350	1	1	346890	1	1	1	409070	435340	527960	320920	1	1	345350	337400
Baculoviral IAP repeat-containing protein 2	BIRC2	>tr|E9PMH5|E9PMH5_HUMAN Baculoviral IAP repeat-containing protein 2 OS=Homo sapiens GN=BIRC2 PE=2 SV=1;>sp|Q13490-2|BIRC2_HUMAN Isoform 2 of Baculoviral IAP repeat-containing protein 2 OS=Homo sapiens GN=BIRC2;>sp|Q13490|BIRC2_HUMAN Baculoviral IAP repeat-	2029500	1621600	624430	139220	1	1	176570000	184770000	114940000	91791000	138480000	173790000	360410000	372190000	205180000	208390000	196530000	210610000	318220000	303150000	375270000	273510000	399650000	411800000
E3 ubiquitin-protein ligase XIAP	XIAP	>sp|P98170|XIAP_HUMAN E3 ubiquitin-protein ligase XIAP OS=Homo sapiens GN=XIAP PE=1 SV=2	1068800	30268000	1	18881000	3049700	9321400	1798500000	1918100000	942850000	951400000	1701100000	1663600000	3447700000	3346700000	1953700000	1906500000	1804000000	1794300000	2741000000	2741000000	3483700000	3368100000	3410700000	3566600000
Baculoviral IAP repeat-containing protein 6	BIRC6	>sp|Q9NR09|BIRC6_HUMAN Baculoviral IAP repeat-containing protein 6 OS=Homo sapiens GN=BIRC6 PE=1 SV=2	18660000	70879000	5243100	17121000	1032300	6998500	2958700000	3028700000	1739700000	1699200000	2428800000	2492900000	4653300000	4539700000	2851400000	2814900000	2773000000	2888700000	4013600000	3861700000	4603100000	4650100000	5068900000	5105200000
Yorkie homolog	YAP1	>sp|P46937-3|YAP1_HUMAN Isoform 3 of Yorkie homolog OS=Homo sapiens GN=YAP1;>sp|P46937-8|YAP1_HUMAN Isoform 8 of Yorkie homolog OS=Homo sapiens GN=YAP1;>sp|P46937-5|YAP1_HUMAN Isoform 5 of Yorkie homolog OS=Homo sapiens GN=YAP1;>sp|P46937-6|YAP1_HUMAN Isof	500390	1	1	412530	1	1	1	1	466610	1	1	1	1	1	1	1	3988300	113520	31895000	21005000	37451000	32674000	39991000	35327000
E3 ubiquitin-protein ligase AMFR	AMFR	>sp|Q9UKV5|AMFR_HUMAN E3 ubiquitin-protein ligase AMFR OS=Homo sapiens GN=AMFR PE=1 SV=2;>tr|H3BRK9|H3BRK9_HUMAN E3 ubiquitin-protein ligase AMFR (Fragment) OS=Homo sapiens GN=AMFR PE=2 SV=1;>tr|R4GNG2|R4GNG2_HUMAN E3 ubiquitin-protein ligase AMFR (Fragmen	1	1	1	1	581190	1	13956000	10304000	5106300	5433700	8424400	10089000	10225000	9730900	9580300	10063000	7566400	6477500	8788200	9427600	10637000	11938000	12080000	8603300
Chaperone activity of bc1 complex-like, mitochondrial	ADCK3	>sp|Q8NI60-3|ADCK3_HUMAN Isoform 3 of Chaperone activity of bc1 complex-like, mitochondrial OS=Homo sapiens GN=ADCK3;>sp|Q8NI60|ADCK3_HUMAN Chaperone activity of bc1 complex-like, mitochondrial OS=Homo sapiens GN=ADCK3 PE=1 SV=1;>sp|Q8NI60-4|ADCK3_HUMAN Is	1	1	1223000	1	1	1	16779000	16117000	10241000	8648000	12899000	16684000	15254000	16781000	9303200	9127100	9480100	9200900	11034000	9692600	10430000	11406000	13157000	11445000
G-protein coupled receptor-associated sorting protein 2	GPRASP2	>sp|Q96D09|GASP2_HUMAN G-protein coupled receptor-associated sorting protein 2 OS=Homo sapiens GN=GPRASP2 PE=1 SV=1	1086000	421330	442780	1126100	1	106000	37284000	38633000	21101000	19842000	28032000	28124000	32167000	38190000	19199000	21291000	23204000	20714000	26453000	17986000	26772000	23080000	34497000	24641000
Serine/threonine-protein kinase LATS1	LATS1	>sp|O95835|LATS1_HUMAN Serine/threonine-protein kinase LATS1 OS=Homo sapiens GN=LATS1 PE=1 SV=1;>sp|O95835-2|LATS1_HUMAN Isoform 2 of Serine/threonine-protein kinase LATS1 OS=Homo sapiens GN=LATS1	6157300	7142200	4790500	6813700	8256000	9711200	10362000	8749400	2401900	2995400	5805300	5634400	417580000	421840000	281400000	276730000	275710000	290240000	290870000	284590000	277120000	298740000	366490000	344700000
Mitochondrial import inner membrane translocase subunit Tim21	TIMM21	>sp|Q9BVV7|TIM21_HUMAN Mitochondrial import inner membrane translocase subunit Tim21 OS=Homo sapiens GN=TIMM21 PE=1 SV=1;>tr|J3QRI1|J3QRI1_HUMAN Mitochondrial import inner membrane translocase subunit Tim21 (Fragment) OS=Homo sapiens GN=TIMM21 PE=4 SV=1	1	1	771930	1	1	1	8941800	9107800	3317600	3455900	6840000	5896600	7519600	6093900	7196900	6879600	3135100	3696200	3966600	4583500	8982000	6306000	4749100	4910800
E3 ubiquitin-protein ligase HECTD1	HECTD1	>sp|Q9ULT8|HECD1_HUMAN E3 ubiquitin-protein ligase HECTD1 OS=Homo sapiens GN=HECTD1 PE=1 SV=3;>tr|H0YJP0|H0YJP0_HUMAN E3 ubiquitin-protein ligase HECTD1 (Fragment) OS=Homo sapiens GN=HECTD1 PE=2 SV=1	1312400	2276700	1519400	1452700	2980200	5040100	157590000	154100000	86312000	83660000	118890000	120980000	124000000	120860000	86677000	93374000	93293000	84800000	102740000	95795000	113510000	121670000	122190000	123680000
Calcium-binding mitochondrial carrier protein Aralar1	SLC25A12	>sp|O75746|CMC1_HUMAN Calcium-binding mitochondrial carrier protein Aralar1 OS=Homo sapiens GN=SLC25A12 PE=1 SV=2;>sp|O75746-2|CMC1_HUMAN Isoform 2 of Calcium-binding mitochondrial carrier protein Aralar1 OS=Homo sapiens GN=SLC25A12	2348300	740140	1	373240	1663000	1	41513000	45330000	20971000	22176000	38493000	41735000	41113000	43826000	27205000	35131000	24497000	26753000	31826000	21008000	29565000	31372000	26727000	34179000
E3 ubiquitin-protein ligase RNF5	RNF5	>sp|Q99942|RNF5_HUMAN E3 ubiquitin-protein ligase RNF5 OS=Homo sapiens GN=RNF5 PE=1 SV=1;>tr|E7EM95|E7EM95_HUMAN E3 ubiquitin-protein ligase RNF5 OS=Homo sapiens GN=RNF5 PE=4 SV=1	1	1	1	746090	1	704810	15503000	16422000	7912400	4990100	11508000	12700000	12112000	12654000	4586000	9776500	7448100	7024200	8731300	9583500	11843000	11943000	13431000	14650000
Mitochondrial ornithine transporter 1	SLC25A15	>sp|Q9Y619|ORNT1_HUMAN Mitochondrial ornithine transporter 1 OS=Homo sapiens GN=SLC25A15 PE=1 SV=1	1	1	1	1	942790	1	11153000	8262900	4840100	5349600	7594600	7183400	8486100	8533700	7034800	6021400	3738100	1	7425100	1	7595800	7136300	5946800	8525800
Diablo homolog, mitochondrial	DIABLO	>sp|Q9NR28|DBLOH_HUMAN Diablo homolog, mitochondrial OS=Homo sapiens GN=DIABLO PE=1 SV=1;>sp|Q9NR28-2|DBLOH_HUMAN Isoform 2 of Diablo homolog, mitochondrial OS=Homo sapiens GN=DIABLO;>sp|Q9NR28-3|DBLOH_HUMAN Isoform 3 of Diablo homolog, mitochondrial OS=Ho	63455000	1242200000	111310000	1024200000	37906000	683980000	23905000000	25469000000	11455000000	12602000000	19480000000	17196000000	19925000000	20370000000	19237000000	17806000000	12570000000	14484000000	14748000000	13819000000	21810000000	16433000000	16665000000	15541000000
E3 ubiquitin-protein ligase UBR2	UBR2	>sp|Q8IWV8-4|UBR2_HUMAN Isoform 4 of E3 ubiquitin-protein ligase UBR2 OS=Homo sapiens GN=UBR2;>sp|Q8IWV8|UBR2_HUMAN E3 ubiquitin-protein ligase UBR2 OS=Homo sapiens GN=UBR2 PE=1 SV=1;>sp|Q8IWV8-3|UBR2_HUMAN Isoform 3 of E3 ubiquitin-protein ligase UBR2 OS=	1	1122500	1	1	1	1	8478600	8207400	4715000	6264600	4813700	8389600	8175200	8281700	4553800	3961200	6140100	4959900	4368100	5953700	4645400	4353800	8601200	7465500
Ubiquitin-protein ligase E3C	UBE3C	>sp|Q15386|UBE3C_HUMAN Ubiquitin-protein ligase E3C OS=Homo sapiens GN=UBE3C PE=1 SV=3	1	735730	1	1	1	1	3624400	3856600	4667300	2546400	4421800	4083300	5597800	3906300	3151600	3856400	3107600	2539700	4278000	3356400	3282100	3481000	4237000	3448400
Protein MON2 homolog	MON2	>tr|F8W1Z6|F8W1Z6_HUMAN Protein MON2 homolog OS=Homo sapiens GN=MON2 PE=2 SV=1;>sp|Q7Z3U7-2|MON2_HUMAN Isoform 2 of Protein MON2 homolog OS=Homo sapiens GN=MON2;>tr|F8VWA6|F8VWA6_HUMAN Protein MON2 homolog OS=Homo sapiens GN=MON2 PE=2 SV=1;>sp|Q7Z3U7-5|MON	1	262300	180410	1	836600	1197700	11748000	12138000	9309400	10350000	13106000	11907000	12872000	13573000	10585000	8772000	9178000	9556800	13358000	10697000	11976000	12193000	12395000	14899000
Ras-related protein Rab-7L1;Ras-related protein Rab-38;Ras-related protein Rab-32	RAB7L1;RAB38;RAB32	>sp|O14966|RAB7L_HUMAN Ras-related protein Rab-7L1 OS=Homo sapiens GN=RAB7L1 PE=1 SV=1;>tr|E9PL56|E9PL56_HUMAN Ras-related protein Rab-7L1 OS=Homo sapiens GN=RAB7L1 PE=2 SV=1;>sp|O14966-2|RAB7L_HUMAN Isoform 2 of Ras-related protein Rab-7L1 OS=Homo sapiens	1	1	1	1	1	648890	3587300	2863100	2122800	2194800	2350300	1935900	2985200	3071100	3116300	1977500	2399100	2212000	2072700	2216600	1795700	2571400	2573000	2862700
Transmembrane protein 201	TMEM201	>tr|H0Y4R5|H0Y4R5_HUMAN Transmembrane protein 201 (Fragment) OS=Homo sapiens GN=TMEM201 PE=4 SV=1;>tr|E9PBR6|E9PBR6_HUMAN Transmembrane protein 201 OS=Homo sapiens GN=TMEM201 PE=2 SV=1;>sp|Q5SNT2|TM201_HUMAN Transmembrane protein 201 OS=Homo sapiens GN=TME	1	1	438700	1	1	1	1707900	1371800	1065500	1016900	1604800	1236100	2167700	2516400	1789700	1598100	1	1861300	1	1223400	1237300	1742600	1863700	2588100
Mitochondrial import inner membrane translocase subunit Tim23;Putative mitochondrial import inner membrane translocase subunit Tim23B	TIMM23;TIMM23B	>sp|O14925|TIM23_HUMAN Mitochondrial import inner membrane translocase subunit Tim23 OS=Homo sapiens GN=TIMM23 PE=1 SV=1;>sp|Q5SRD1|TI23B_HUMAN Putative mitochondrial import inner membrane translocase subunit Tim23B OS=Homo sapiens GN=TIMM23B PE=5 SV=2;>tr	1594200	2600600	1958300	950960	7543500	6567200	117820000	110550000	48510000	50637000	114840000	113770000	86195000	95969000	81793000	83565000	50291000	58280000	64876000	75161000	97903000	94596000	65029000	64792000
TNF receptor-associated factor 2	TRAF2	>sp|Q12933-3|TRAF2_HUMAN Isoform 3 of TNF receptor-associated factor 2 OS=Homo sapiens GN=TRAF2;>sp|Q12933|TRAF2_HUMAN TNF receptor-associated factor 2 OS=Homo sapiens GN=TRAF2 PE=1 SV=2;>sp|Q12933-2|TRAF2_HUMAN Isoform 2 of TNF receptor-associated factor	529490	1	1	3534200	11560000	5201100	43047000	46749000	23448000	22948000	49055000	50183000	104050000	96936000	66024000	64596000	51225000	48734000	87027000	88911000	122250000	128930000	102710000	104420000
Metaxin-1	MTX1	>sp|Q13505-3|MTX1_HUMAN Isoform 3 of Metaxin-1 OS=Homo sapiens GN=MTX1;>sp|Q13505-2|MTX1_HUMAN Isoform 2 of Metaxin-1 OS=Homo sapiens GN=MTX1;>sp|Q13505|MTX1_HUMAN Metaxin-1 OS=Homo sapiens GN=MTX1 PE=1 SV=2	1	1	1	493020	1	1	2788600	1816700	1803700	1184400	1503400	1084000	2643600	1750400	1406900	1119200	1065000	1545000	1486200	1653300	1726000	1669000	2031500	1452500
DNA polymerase epsilon subunit 4	POLE4	>sp|Q9NR33|DPOE4_HUMAN DNA polymerase epsilon subunit 4 OS=Homo sapiens GN=POLE4 PE=1 SV=2	1	1	1	1	546720	1	1	936020	1759400	1	1	1080000	1986600	2422100	820820	594940	1805900	2005800	1673600	1840900	1242700	1	2590800	1659700
Ubiquitin-like-conjugating enzyme ATG3	ATG3	>sp|Q9NT62-2|ATG3_HUMAN Isoform 2 of Ubiquitin-like-conjugating enzyme ATG3 OS=Homo sapiens GN=ATG3;>sp|Q9NT62|ATG3_HUMAN Ubiquitin-like-conjugating enzyme ATG3 OS=Homo sapiens GN=ATG3 PE=1 SV=1;>tr|F8WDI0|F8WDI0_HUMAN Ubiquitin-like-conjugating enzyme ATG	1	823590	1	1	1	1	1	1	2900900	2620600	1	1306300	2283100	2903500	3669100	1	2520600	2968100	3349100	2537000	2171100	1	3640900	3125200
Dedicator of cytokinesis protein 7	DOCK7	>tr|H0Y7L2|H0Y7L2_HUMAN Dedicator of cytokinesis protein 7 (Fragment) OS=Homo sapiens GN=DOCK7 PE=4 SV=1;>sp|Q96N67-4|DOCK7_HUMAN Isoform 4 of Dedicator of cytokinesis protein 7 OS=Homo sapiens GN=DOCK7;>sp|Q96N67-3|DOCK7_HUMAN Isoform 3 of Dedicator of cy	1	1	491760	677860	430810	799210	1010000	1504500	18184000	14269000	826720	931960	8998800	1	700340	975580	882380	762300	677360	1	992060	1462200	901710	8052500
Melanoma-associated antigen D1	MAGED1	>sp|Q9Y5V3|MAGD1_HUMAN Melanoma-associated antigen D1 OS=Homo sapiens GN=MAGED1 PE=1 SV=3;>sp|Q9Y5V3-2|MAGD1_HUMAN Isoform 2 of Melanoma-associated antigen D1 OS=Homo sapiens GN=MAGED1	5137500	3028600	5016500	5420800	3621800	3735400	106500000	100230000	54201000	53449000	88150000	86641000	89810000	100610000	74418000	66122000	56116000	60815000	74428000	72355000	100960000	95715000	100130000	108110000
E3 ubiquitin-protein ligase Praja-2	PJA2	>sp|O43164-2|PJA2_HUMAN Isoform 2 of E3 ubiquitin-protein ligase Praja-2 OS=Homo sapiens GN=PJA2;>sp|O43164|PJA2_HUMAN E3 ubiquitin-protein ligase Praja-2 OS=Homo sapiens GN=PJA2 PE=1 SV=4	1	1	925340	1	1	1143400	7928100	8608300	4831100	4663700	7974300	8777700	7485000	7095100	4714600	5105900	5334200	4881700	5258400	5876900	6963300	8247900	7547800	7217400
Sideroflexin-2	SFXN2	>sp|Q96NB2|SFXN2_HUMAN Sideroflexin-2 OS=Homo sapiens GN=SFXN2 PE=1 SV=2;>tr|R4GNB8|R4GNB8_HUMAN Sideroflexin-2 (Fragment) OS=Homo sapiens GN=SFXN2 PE=4 SV=1;>tr|R4GMW0|R4GMW0_HUMAN Sideroflexin-2 (Fragment) OS=Homo sapiens GN=SFXN2 PE=4 SV=1;>tr|R4GMR9|R4	1	1	942490	1	881270	397200	13727000	8456500	3310100	4111500	12224000	14614000	9288800	4741300	11553000	6446800	1888500	2827800	2749600	3512200	7042000	12844000	7434200	7663900
Probable E3 ubiquitin-protein ligase makorin-3	MKRN3	>sp|Q13064|MKRN3_HUMAN Probable E3 ubiquitin-protein ligase makorin-3 OS=Homo sapiens GN=MKRN3 PE=1 SV=1	1	1	1	2957100	1	1	13986000	9763200	1	1	9472500	7463600	1	1	7258700	6851900	1	1	1	1	8403500	8816800	1	1
Mitochondrial dicarboxylate carrier	SLC25A10	>sp|Q9UBX3|DIC_HUMAN Mitochondrial dicarboxylate carrier OS=Homo sapiens GN=SLC25A10 PE=1 SV=2;>sp|Q9UBX3-2|DIC_HUMAN Isoform 2 of Mitochondrial dicarboxylate carrier OS=Homo sapiens GN=SLC25A10	1	2176400	1	205110	1054500	916610	16064000	17708000	14197000	8894900	16201000	13764000	15216000	12337000	13047000	8636900	11025000	7086500	11764000	12357000	10302000	9976800	10144000	12306000
WD repeat-containing protein 6	WDR6	>tr|E9PDU5|E9PDU5_HUMAN WD repeat-containing protein 6 OS=Homo sapiens GN=WDR6 PE=2 SV=1;>sp|Q9NNW5|WDR6_HUMAN WD repeat-containing protein 6 OS=Homo sapiens GN=WDR6 PE=1 SV=1	1226700	928660	1511500	1	361610	2473800	17505000	14301000	14027000	15739000	19190000	16004000	20855000	14616000	13544000	12575000	11921000	18962000	17100000	19434000	15498000	13236000	15286000	14933000
Sideroflexin-4	SFXN4	>sp|Q6P4A7|SFXN4_HUMAN Sideroflexin-4 OS=Homo sapiens GN=SFXN4 PE=1 SV=1;>tr|E9PGB5|E9PGB5_HUMAN Sideroflexin-4 OS=Homo sapiens GN=SFXN4 PE=2 SV=1;>sp|Q6P4A7-2|SFXN4_HUMAN Isoform 2 of Sideroflexin-4 OS=Homo sapiens GN=SFXN4;>sp|Q6P4A7-3|SFXN4_HUMAN Isofor	4120400	5255200	1	1	1	1	20522000	24522000	14199000	17059000	23814000	22715000	27645000	28332000	15731000	17024000	16309000	18388000	22496000	20250000	17105000	18045000	21715000	24965000
Protein THEM6	THEM6	>sp|Q8WUY1|THEM6_HUMAN Protein THEM6 OS=Homo sapiens GN=THEM6 PE=1 SV=2;>tr|H0YAR9|H0YAR9_HUMAN Protein THEM6 (Fragment) OS=Homo sapiens GN=THEM6 PE=4 SV=1	1	1	782120	1	1136600	1	2493000	2788600	2461800	2790800	5106300	2126700	9363500	4613700	2153600	2083500	3270200	3000500	4011900	5865600	2806100	2634700	3827500	5650200
HCLS1-associated protein X-1	HAX1	>sp|O00165|HAX1_HUMAN HCLS1-associated protein X-1 OS=Homo sapiens GN=HAX1 PE=1 SV=2;>sp|O00165-2|HAX1_HUMAN Isoform 2 of HCLS1-associated protein X-1 OS=Homo sapiens GN=HAX1;>sp|O00165-5|HAX1_HUMAN Isoform 5 of HCLS1-associated protein X-1 OS=Homo sapiens	12962000	15451000	2764500	10027000	8216000	10346000	162790000	161130000	82105000	83516000	126770000	139340000	152240000	158910000	101080000	114230000	91976000	86991000	105670000	111270000	160140000	139700000	138720000	137160000
Transcription factor 25	TCF25	>sp|Q9BQ70|TCF25_HUMAN Transcription factor 25 OS=Homo sapiens GN=TCF25 PE=1 SV=1;>tr|H3BQ53|H3BQ53_HUMAN Transcription factor 25 (Fragment) OS=Homo sapiens GN=TCF25 PE=4 SV=1	8773300	4220200	3443500	565650	2438900	3997200	51002000	54801000	34780000	35957000	49399000	38959000	67034000	51403000	41883000	32144000	36456000	41255000	47498000	45451000	51811000	40788000	56657000	49028000
Calcium uniporter protein, mitochondrial	MCU	>sp|Q8NE86-3|MCU_HUMAN Isoform 3 of Calcium uniporter protein, mitochondrial OS=Homo sapiens GN=MCU;>sp|Q8NE86|MCU_HUMAN Calcium uniporter protein, mitochondrial OS=Homo sapiens GN=MCU PE=1 SV=1;>sp|Q8NE86-2|MCU_HUMAN Isoform 2 of Calcium uniporter protein	1	430770	1	1	1	628430	3485700	3705000	1948300	1932900	1872300	2229500	2388500	2346800	1625800	2815400	1341300	1351600	2623900	2420000	2785200	2675300	2143000	2030000
E3 ubiquitin-protein ligase UBR5	UBR5	>sp|O95071-2|UBR5_HUMAN Isoform 2 of E3 ubiquitin-protein ligase UBR5 OS=Homo sapiens GN=UBR5;>sp|O95071|UBR5_HUMAN E3 ubiquitin-protein ligase UBR5 OS=Homo sapiens GN=UBR5 PE=1 SV=2;>tr|E7EMW7|E7EMW7_HUMAN E3 ubiquitin-protein ligase UBR5 OS=Homo sapiens	477230	1460000	5441800	2943700	2257400	4547600	37630000	29503000	23930000	26264000	33793000	36351000	44719000	41205000	26891000	28188000	24533000	25296000	33603000	34452000	33953000	33217000	32527000	40651000
DnaJ homolog subfamily A member 4	DNAJA4	>tr|F5H170|F5H170_HUMAN DnaJ homolog subfamily A member 4 OS=Homo sapiens GN=DNAJA4 PE=2 SV=1;>sp|Q8WW22-3|DNJA4_HUMAN Isoform 3 of DnaJ homolog subfamily A member 4 OS=Homo sapiens GN=DNAJA4;>sp|Q8WW22|DNJA4_HUMAN DnaJ homolog subfamily A member 4 OS=Homo	1	1	1	1	10883000	1	1	1	1	1	66288000	58550000	1	1	38695000	48189000	1	1	1	1	1	1	1	1
E3 ubiquitin-protein ligase RNF126	RNF126	>sp|Q9BV68-2|RN126_HUMAN Isoform 2 of E3 ubiquitin-protein ligase RNF126 OS=Homo sapiens GN=RNF126;>sp|Q9BV68|RN126_HUMAN E3 ubiquitin-protein ligase RNF126 OS=Homo sapiens GN=RNF126 PE=1 SV=1;>tr|U3KQF4|U3KQF4_HUMAN E3 ubiquitin-protein ligase RNF126 OS=H	592850	788650	208320	1	1	1	4646300	5249900	2770400	3513700	3958200	4335700	3234500	3649600	2881900	2537400	2516300	2301200	2915300	1981700	4123500	3743200	3895500	5285400
Probable arginine--tRNA ligase, mitochondrial	RARS2	>sp|Q5T160|SYRM_HUMAN Probable arginine--tRNA ligase, mitochondrial OS=Homo sapiens GN=RARS2 PE=1 SV=1	1	2106700	1	1	451360	1	3789500	2814500	5420400	4856100	4055500	5442700	6682800	7545900	3897000	2021900	4111000	2456100	5134900	5052100	2472100	2323500	6696900	5569400
Fatty acyl-CoA reductase 1	FAR1	>sp|Q8WVX9|FACR1_HUMAN Fatty acyl-CoA reductase 1 OS=Homo sapiens GN=FAR1 PE=1 SV=1;>tr|E9PNW8|E9PNW8_HUMAN Fatty acyl-CoA reductase 1 (Fragment) OS=Homo sapiens GN=FAR1 PE=2 SV=1	4725000	10788000	5393200	8161000	10621000	6024400	107370000	102310000	55004000	52765000	102680000	89668000	109390000	108470000	72740000	63117000	60135000	62405000	84407000	80671000	90705000	81148000	92301000	93030000
NADH dehydrogenase [ubiquinone] 1 alpha subcomplex subunit 3	NDUFA3	>sp|O95167|NDUA3_HUMAN NADH dehydrogenase [ubiquinone] 1 alpha subcomplex subunit 3 OS=Homo sapiens GN=NDUFA3 PE=1 SV=1;>tr|H7C0D7|H7C0D7_HUMAN NADH dehydrogenase [ubiquinone] 1 alpha subcomplex subunit 3 (Fragment) OS=Homo sapiens GN=NDUFA3 PE=4 SV=1;>tr|	1	1	1	1	1	2415900	3231200	1	4783300	4347500	4994400	4169300	4819500	4853700	2909700	4052600	4102300	4308400	7566800	4488200	3669200	4090900	6689900	6829100
Exocyst complex component 1	EXOC1	>sp|Q9NV70-2|EXOC1_HUMAN Isoform 2 of Exocyst complex component 1 OS=Homo sapiens GN=EXOC1;>sp|Q9NV70|EXOC1_HUMAN Exocyst complex component 1 OS=Homo sapiens GN=EXOC1 PE=1 SV=4	1540900	1	1	1	1	1	1	1	1506200	1615300	1	1	2740500	2218800	3389800	4114800	2228100	1209000	1605700	1381600	3138300	2158000	2194500	2415800
Erlin-1	ERLIN1	>sp|O75477|ERLN1_HUMAN Erlin-1 OS=Homo sapiens GN=ERLIN1 PE=1 SV=1;>tr|B0QZ43|B0QZ43_HUMAN Erlin-1 (Fragment) OS=Homo sapiens GN=ERLIN1 PE=2 SV=1	888410	1	1	1	1	1	2694400	2397800	1223900	1132500	1256700	999710	1347300	1722300	1084300	2169900	1370800	1219200	1839200	1885600	2060200	1457700	1394400	1723700
Myeloid leukemia factor 2	MLF2	>sp|Q15773|MLF2_HUMAN Myeloid leukemia factor 2 OS=Homo sapiens GN=MLF2 PE=1 SV=1	2677300	1	1378000	1	4435400	3861000	29241000	26677000	10131000	14785000	23457000	23956000	23365000	22025000	19526000	20743000	17657000	18332000	19921000	15664000	35238000	30311000	21810000	40479000
Exocyst complex component 2	EXOC2	>sp|Q96KP1|EXOC2_HUMAN Exocyst complex component 2 OS=Homo sapiens GN=EXOC2 PE=1 SV=1	1	1	1	1	1	2395000	3056600	4504700	9373200	2757200	2925500	2877900	3669500	1	2440000	1	1	3322700	5787100	1	1	1	1	3829400
	IL15RA	>tr|Q5JVA3|Q5JVA3_HUMAN Soluble interleukin-15 receptor subunit alpha (Fragment) OS=Homo sapiens GN=IL15RA PE=2 SV=1;>tr|E7ETI1|E7ETI1_HUMAN Soluble interleukin-15 receptor subunit alpha (Fragment) OS=Homo sapiens GN=IL15RA PE=2 SV=3	1	1	609220	1534800	1	1	9629600	8315700	2366400	2539800	6062200	5040900	4702300	4673800	4204500	4031300	1	2652100	4062900	4382900	6188300	5650700	5392000	5096800
Activating signal cointegrator 1 complex subunit 3	ASCC3	>sp|Q8N3C0|ASCC3_HUMAN Activating signal cointegrator 1 complex subunit 3 OS=Homo sapiens GN=ASCC3 PE=1 SV=3	1	1	1	231860	1	1	482140	417830	366940	301850	339050	527240	1	1	317340	1	1	231160	371690	318940	1	1	1	290670
Peroxisomal biogenesis factor 3	PEX3	>sp|P56589|PEX3_HUMAN Peroxisomal biogenesis factor 3 OS=Homo sapiens GN=PEX3 PE=1 SV=1	1	1	1	364550	1	433150	1877400	2278500	865230	1034000	1598800	1562400	1453700	1370600	1421600	1456400	1019900	741950	931620	1017600	1117100	1	1219900	1894800
ATPase family AAA domain-containing protein 1	ATAD1	>sp|Q8NBU5|ATAD1_HUMAN ATPase family AAA domain-containing protein 1 OS=Homo sapiens GN=ATAD1 PE=1 SV=1;>tr|B4E2J1|B4E2J1_HUMAN ATPase family AAA domain-containing protein 1 OS=Homo sapiens GN=ATAD1 PE=2 SV=1;>sp|Q8NBU5-2|ATAD1_HUMAN Isoform 2 of ATPase fa	1	874660	1019900	3911000	1518200	1	16834000	13029000	12170000	7659100	18431000	16067000	9448600	13062000	12067000	13625000	11408000	8786200	12433000	13119000	13356000	13666000	15383000	12433000
Pantothenate kinase 4	PANK4	>tr|H0YA26|H0YA26_HUMAN Pantothenate kinase 4 (Fragment) OS=Homo sapiens GN=PANK4 PE=4 SV=1;>tr|E9PHT6|E9PHT6_HUMAN Pantothenate kinase 4 OS=Homo sapiens GN=PANK4 PE=2 SV=1;>sp|Q9NVE7|PANK4_HUMAN Pantothenate kinase 4 OS=Homo sapiens GN=PANK4 PE=1 SV=1;>tr	1	1	3397500	3663300	5357700	4574500	33359000	21331000	25834000	25312000	52076000	54261000	40368000	45759000	1	1	20621000	49687000	25456000	36926000	18711000	17681000	27964000	37970000
Unconventional myosin-Ib	MYO1B	>sp|O43795-2|MYO1B_HUMAN Isoform 2 of Unconventional myosin-Ib OS=Homo sapiens GN=MYO1B;>tr|E9PDF6|E9PDF6_HUMAN Unconventional myosin-Ib OS=Homo sapiens GN=MYO1B PE=2 SV=1;>sp|O43795|MYO1B_HUMAN Unconventional myosin-Ib OS=Homo sapiens GN=MYO1B PE=1 SV=3;>	1	1	702660	1	1	1	1	1278500	1	1	1	1	1	1	935800	1	1	1	1482100	1	2152600	2208100	1683300	1
Translocase of inner mitochondrial membrane domain-containing protein 1	TIMMDC1	>sp|Q9NPL8|TIDC1_HUMAN Complex I assembly factor TIMMDC1, mitochondrial OS=Homo sapiens GN=TIMMDC1 PE=1 SV=2;>tr|C9JU35|C9JU35_HUMAN Complex I assembly factor TIMMDC1, mitochondrial OS=Homo sapiens GN=TIMMDC1 PE=2 SV=1;>tr|G3XA94|G3XA94_HUMAN Chromosome 3	1818200	2356200	513350	463570	560380	1	12813000	13654000	8224800	7956500	11966000	12194000	8978100	11293000	8272700	7702700	8162200	7592100	9561100	10672000	11247000	11313000	14205000	12778000
HLA class I histocompatibility antigen, Cw-6 alpha chain;HLA class I histocompatibility antigen, Cw-12 alpha chain;HLA class I histocompatibility antigen, Cw-18 alpha chain;HLA class I histocompatibility antigen, Cw-14 alpha chain;HLA class I histocompatibility antigen, Cw-16 alpha chain;HLA class I histocompatibility antigen, Cw-15 alpha chain;HLA class I histocompatibility antigen, Cw-2 alpha c…	HLA-C;HLA-H	>sp|Q29963|1C06_HUMAN HLA class I histocompatibility antigen, Cw-6 alpha chain OS=Homo sapiens GN=HLA-C PE=2 SV=2;>sp|P30508|1C12_HUMAN HLA class I histocompatibility antigen, Cw-12 alpha chain OS=Homo sapiens GN=HLA-C PE=2 SV=2;>sp|Q29865|1C18_HUMAN HLA c	1983200	2214900	2976200	2758200	3812400	2216900	28091000	26665000	17445000	15340000	21385000	19883000	31074000	31880000	22270000	19994000	20074000	19323000	24597000	26390000	27601000	19109000	30395000	28409000
DnaJ homolog subfamily A member 3, mitochondrial	DNAJA3	>sp|Q96EY1|DNJA3_HUMAN DnaJ homolog subfamily A member 3, mitochondrial OS=Homo sapiens GN=DNAJA3 PE=1 SV=2;>sp|Q96EY1-2|DNJA3_HUMAN Isoform 2 of DnaJ homolog subfamily A member 3, mitochondrial OS=Homo sapiens GN=DNAJA3	8342700	9118600	3164600	5852100	1300600	7950400	62922000	52134000	35977000	31995000	58291000	55033000	77191000	72295000	43460000	40110000	47794000	39137000	51829000	50412000	48255000	43582000	54175000	49396000
Mitochondrial thiamine pyrophosphate carrier	SLC25A19	>sp|Q9HC21-2|TPC_HUMAN Isoform 2 of Mitochondrial thiamine pyrophosphate carrier OS=Homo sapiens GN=SLC25A19;>sp|Q9HC21|TPC_HUMAN Mitochondrial thiamine pyrophosphate carrier OS=Homo sapiens GN=SLC25A19 PE=1 SV=1;>tr|J3KRY6|J3KRY6_HUMAN Mitochondrial thiam	969160	1	1	484160	394210	802570	4114000	5069000	4217700	2166600	4278400	4893300	683410	1	3319600	3218700	1799600	1	1	1	3775700	3790300	1	1655400
45 kDa calcium-binding protein	SDF4	>sp|Q9BRK5|CAB45_HUMAN 45 kDa calcium-binding protein OS=Homo sapiens GN=SDF4 PE=1 SV=1;>sp|Q9BRK5-6|CAB45_HUMAN Isoform 6 of 45 kDa calcium-binding protein OS=Homo sapiens GN=SDF4;>sp|Q9BRK5-4|CAB45_HUMAN Isoform 4 of 45 kDa calcium-binding protein OS=Hom	11175000	13531000	12003000	8554000	12011000	11004000	150400000	151900000	66358000	65501000	148370000	136150000	144810000	118460000	102380000	98841000	73816000	66975000	89160000	89059000	119880000	113730000	106840000	121730000
DnaJ homolog subfamily A member 2	DNAJA2	>sp|O60884|DNJA2_HUMAN DnaJ homolog subfamily A member 2 OS=Homo sapiens GN=DNAJA2 PE=1 SV=1	28939000	29556000	21849000	23979000	19047000	20782000	340790000	347030000	152870000	152910000	277710000	279210000	277690000	264580000	197320000	200500000	167440000	161360000	193010000	195100000	227130000	236910000	255890000	271410000
Feline leukemia virus subgroup C receptor-related protein 1	FLVCR1	>sp|Q9Y5Y0|FLVC1_HUMAN Feline leukemia virus subgroup C receptor-related protein 1 OS=Homo sapiens GN=FLVCR1 PE=1 SV=1	272800	1	1	1	1	1	804690	808470	692850	382210	478030	474620	509150	750270	632800	1	508480	1	706530	691630	1	1	902820	1
A-kinase anchor protein 8-like	AKAP8L	>sp|Q9ULX6|AKP8L_HUMAN A-kinase anchor protein 8-like OS=Homo sapiens GN=AKAP8L PE=1 SV=3;>sp|Q9ULX6-2|AKP8L_HUMAN Isoform 2 of A-kinase anchor protein 8-like OS=Homo sapiens GN=AKAP8L	21457000	18643000	12817000	10692000	9900300	10456000	162530000	176040000	85194000	73734000	149080000	140390000	154510000	169680000	102560000	116790000	95337000	98570000	114130000	114210000	146670000	131790000	132840000	138750000
Protein SAAL1	SAAL1	>tr|H0YCN7|H0YCN7_HUMAN Protein SAAL1 (Fragment) OS=Homo sapiens GN=SAAL1 PE=2 SV=1;>tr|H0YEK5|H0YEK5_HUMAN Protein SAAL1 (Fragment) OS=Homo sapiens GN=SAAL1 PE=2 SV=1;>tr|E9PMD2|E9PMD2_HUMAN Protein SAAL1 OS=Homo sapiens GN=SAAL1 PE=2 SV=1;>tr|J3KND1|J3KN	1336600	1	2758100	1	1505200	1	6959100	7914300	6470100	5790400	9453800	4219100	9992400	11257000	8180000	7083200	8037000	4527600	6640300	8185800	8530900	6639200	7643300	9343800
Fanconi anemia group I protein	FANCI	>sp|Q9NVI1|FANCI_HUMAN Fanconi anemia group I protein OS=Homo sapiens GN=FANCI PE=1 SV=4;>sp|Q9NVI1-2|FANCI_HUMAN Isoform 2 of Fanconi anemia group I protein OS=Homo sapiens GN=FANCI;>sp|Q9NVI1-1|FANCI_HUMAN Isoform 1 of Fanconi anemia group I protein OS=H	2694600	7569600	9487600	5537600	9383900	9797800	69633000	70255000	44819000	50297000	82845000	81081000	77062000	71851000	67076000	60760000	55664000	52689000	68587000	66718000	70821000	71506000	76733000	76035000
Anaphase-promoting complex subunit 7	ANAPC7	>sp|Q9UJX3-2|APC7_HUMAN Isoform 2 of Anaphase-promoting complex subunit 7 OS=Homo sapiens GN=ANAPC7;>sp|Q9UJX3|APC7_HUMAN Anaphase-promoting complex subunit 7 OS=Homo sapiens GN=ANAPC7 PE=1 SV=4	1	1	1	1	1	1713400	3149800	1839000	2203400	1790200	2744000	2182500	4204400	2175200	1927900	1873700	2412400	2230900	2718100	2704900	3517300	3007900	3878900	2219500
Fanconi anemia group D2 protein	FANCD2	>sp|Q9BXW9-2|FACD2_HUMAN Isoform 2 of Fanconi anemia group D2 protein OS=Homo sapiens GN=FANCD2;>sp|Q9BXW9|FACD2_HUMAN Fanconi anemia group D2 protein OS=Homo sapiens GN=FANCD2 PE=1 SV=1;>sp|Q9BXW9-3|FACD2_HUMAN Isoform 3 of Fanconi anemia group D2 protein	310770	1673800	4846800	361510	2895100	1686500	23472000	22933000	8919100	14138000	20049000	21441000	20149000	15945000	19640000	16750000	15997000	12896000	18745000	13217000	26337000	23232000	25217000	23049000
NADH dehydrogenase [ubiquinone] 1 alpha subcomplex subunit 11	NDUFA11	>sp|Q86Y39|NDUAB_HUMAN NADH dehydrogenase [ubiquinone] 1 alpha subcomplex subunit 11 OS=Homo sapiens GN=NDUFA11 PE=1 SV=3;>tr|K7EQ77|K7EQ77_HUMAN NADH dehydrogenase [ubiquinone] 1 alpha subcomplex subunit 11 OS=Homo sapiens GN=NDUFA11 PE=2 SV=1;>tr|K7EK78|	772740	2129500	1277200	3216100	2947900	1916700	19142000	19721000	12360000	10734000	15138000	15056000	25456000	25329000	13291000	14825000	12271000	12486000	17331000	13879000	16772000	14762000	18546000	21487000
DDB1- and CUL4-associated factor 8	DCAF8	>sp|Q5TAQ9|DCAF8_HUMAN DDB1- and CUL4-associated factor 8 OS=Homo sapiens GN=DCAF8 PE=1 SV=1;>tr|G3V3G9|G3V3G9_HUMAN DDB1- and CUL4-associated factor 8 OS=Homo sapiens GN=DCAF8 PE=4 SV=1;>tr|V9GY54|V9GY54_HUMAN DDB1- and CUL4-associated factor 8 OS=Homo sa	1	1	1	1058300	807460	990300	4909800	5146100	3381400	3184000	4500600	5614900	3786600	4463100	3716000	4356600	2739800	3952800	3522700	3787200	3144500	3228400	4265900	3134200
Estradiol 17-beta-dehydrogenase 11	HSD17B11	>tr|D6RCD0|D6RCD0_HUMAN Estradiol 17-beta-dehydrogenase 11 OS=Homo sapiens GN=HSD17B11 PE=2 SV=1;>sp|Q8NBQ5|DHB11_HUMAN Estradiol 17-beta-dehydrogenase 11 OS=Homo sapiens GN=HSD17B11 PE=1 SV=3	511100	327240	1	694240	1	1977200	9539900	10299000	3962100	5095500	10227000	10561000	3946400	3737100	7503100	6549100	4128400	2227100	3304900	6119700	8784300	10305000	6981700	5868200
Protein cornichon homolog 4	CNIH4	>tr|A6NLH6|A6NLH6_HUMAN Protein cornichon homolog 4 OS=Homo sapiens GN=CNIH4 PE=2 SV=1;>sp|Q9P003|CNIH4_HUMAN Protein cornichon homolog 4 OS=Homo sapiens GN=CNIH4 PE=1 SV=1	1224700	3514900	2164500	1	2897700	1	16637000	14732000	1786700	11241000	20799000	21356000	14241000	13457000	15593000	19527000	9420000	5235400	5923300	6277100	15442000	13406000	9804000	8434300
Desmoglein-2	DSG2	>sp|Q14126|DSG2_HUMAN Desmoglein-2 OS=Homo sapiens GN=DSG2 PE=1 SV=2	1	1	1	1	698710	1744800	2636200	2910100	2095200	1922900	2391200	2286200	3401600	3162600	2300600	1540900	5103900	3510100	4945600	5651800	2302500	2254800	2234600	3560300
Importin-9	IPO9	>sp|Q96P70|IPO9_HUMAN Importin-9 OS=Homo sapiens GN=IPO9 PE=1 SV=3	8970000	4623700	9086200	15413000	8336500	10436000	87405000	88129000	56921000	62069000	76687000	68895000	92153000	92079000	64760000	60153000	67340000	57659000	74268000	67364000	74517000	71598000	83883000	78092000
Ubiquitin carboxyl-terminal hydrolase 15;Ubiquitin carboxyl-terminal hydrolase	USP15	>sp|Q9Y4E8-2|UBP15_HUMAN Isoform 2 of Ubiquitin carboxyl-terminal hydrolase 15 OS=Homo sapiens GN=USP15;>sp|Q9Y4E8-3|UBP15_HUMAN Isoform 3 of Ubiquitin carboxyl-terminal hydrolase 15 OS=Homo sapiens GN=USP15;>tr|E9PCQ3|E9PCQ3_HUMAN Ubiquitin carboxyl-termi	1	1	1	1	1	1256700	1320900	1573900	1819800	1610100	1792000	1936400	3294500	1	2368500	1389200	1	2534900	1924400	3089400	1	1520400	1767700	2160300
Cdc42 effector protein 1	CDC42EP1	>sp|Q00587-2|BORG5_HUMAN Isoform 2 of Cdc42 effector protein 1 OS=Homo sapiens GN=CDC42EP1;>sp|Q00587|BORG5_HUMAN Cdc42 effector protein 1 OS=Homo sapiens GN=CDC42EP1 PE=1 SV=1	4189700	4117400	557530	2254000	881660	3006600	18835000	21888000	13520000	14314000	19660000	19644000	25537000	28471000	16886000	12235000	14394000	16114000	17198000	18554000	19841000	19750000	21819000	17019000
CDP-diacylglycerol--inositol 3-phosphatidyltransferase	CDIPT	>sp|O14735-3|CDIPT_HUMAN Isoform 3 of CDP-diacylglycerol--inositol 3-phosphatidyltransferase OS=Homo sapiens GN=CDIPT;>sp|O14735|CDIPT_HUMAN CDP-diacylglycerol--inositol 3-phosphatidyltransferase OS=Homo sapiens GN=CDIPT PE=1 SV=1;>tr|B3KY94|B3KY94_HUMAN C	2696600	2355600	1	1	5334200	1	22541000	23186000	11429000	10407000	20026000	16215000	15248000	13803000	15329000	14805000	9459800	9887400	11112000	17803000	14400000	14325000	12827000	14439000
Syntaxin-18	STX18	>tr|D6RD65|D6RD65_HUMAN Syntaxin-18 (Fragment) OS=Homo sapiens GN=STX18 PE=2 SV=1;>tr|D6RF48|D6RF48_HUMAN Syntaxin-18 OS=Homo sapiens GN=STX18 PE=2 SV=1;>sp|Q9P2W9|STX18_HUMAN Syntaxin-18 OS=Homo sapiens GN=STX18 PE=1 SV=1;>tr|D6RC71|D6RC71_HUMAN Syntaxin-	1	639860	1	623790	1	284270	2023100	3069200	3035200	2092700	2191900	4499600	2506900	3447200	1	1762000	2583900	1397300	2160500	2380000	1301800	1815900	3026000	3370600
Phosphatidylglycerophosphatase and protein-tyrosine phosphatase 1	PTPMT1	>sp|Q8WUK0|PTPM1_HUMAN Phosphatidylglycerophosphatase and protein-tyrosine phosphatase 1 OS=Homo sapiens GN=PTPMT1 PE=1 SV=1;>sp|Q8WUK0-2|PTPM1_HUMAN Isoform 2 of Phosphatidylglycerophosphatase and protein-tyrosine phosphatase 1 OS=Homo sapiens GN=PTPMT1	1	1	1	2817600	1	1	8031700	10665000	1857000	3104500	6957100	5287600	3487700	4152400	5498400	4407900	1553200	2083300	2551200	2419400	6147400	5439800	4541300	4255300
ADP/ATP translocase 2;ADP/ATP translocase 2, N-terminally processed	SLC25A5	>sp|P05141|ADT2_HUMAN ADP/ATP translocase 2 OS=Homo sapiens GN=SLC25A5 PE=1 SV=7	779520000	942820000	653890000	642250000	557510000	609870000	7518000000	7838700000	4640700000	4540300000	7176700000	7211900000	6222000000	6378600000	5270400000	5186700000	4210100000	4095500000	5144000000	4994800000	5329500000	5179500000	5793400000	5432600000
Mitochondrial 2-oxoglutarate/malate carrier protein	SLC25A11	>tr|I3L1P8|I3L1P8_HUMAN Mitochondrial 2-oxoglutarate/malate carrier protein (Fragment) OS=Homo sapiens GN=SLC25A11 PE=2 SV=1;>sp|Q02978|M2OM_HUMAN Mitochondrial 2-oxoglutarate/malate carrier protein OS=Homo sapiens GN=SLC25A11 PE=1 SV=3;>sp|Q02978-2|M2OM_H	62262000	77070000	44044000	43905000	38888000	42455000	519640000	573980000	292920000	313270000	461180000	452980000	499990000	468240000	352860000	363420000	326210000	298090000	354580000	334180000	367070000	314130000	428400000	380630000
COBW domain-containing protein 5;COBW domain-containing protein 1;COBW domain-containing protein 2;COBW domain-containing protein 3;COBW domain-containing protein 6	CBWD5;CBWD1;CBWD6;CBWD3;CBWD2	>sp|Q5RIA9-3|CBWD5_HUMAN Isoform 3 of COBW domain-containing protein 5 OS=Homo sapiens GN=CBWD5;>tr|C9JGY1|C9JGY1_HUMAN COBW domain-containing protein 1 OS=Homo sapiens GN=CBWD1 PE=4 SV=1;>tr|F5H3X4|F5H3X4_HUMAN COBW domain-containing protein 6 OS=Homo sap	1	1	1	1	1440900	1580900	4667800	4453700	2992000	2500900	4005900	3536800	5887300	3171600	3112400	3063100	3102300	4090900	3291400	2222700	6397500	3514500	2899300	6401200
Centromere/kinetochore protein zw10 homolog	ZW10	>tr|A1A528|A1A528_HUMAN Centromere/kinetochore protein zw10 homolog OS=Homo sapiens GN=ZW10 PE=2 SV=1;>sp|O43264|ZW10_HUMAN Centromere/kinetochore protein zw10 homolog OS=Homo sapiens GN=ZW10 PE=1 SV=3	1	3150800	819180	885620	1322800	1	10317000	10293000	5519800	5853400	10014000	10412000	8830900	8995100	7810200	9333000	5770200	4682800	7649100	7685000	10700000	10528000	9389400	7995400
Nuclear pore complex protein Nup133	NUP133	>tr|F5H5C2|F5H5C2_HUMAN Nuclear pore complex protein Nup133 OS=Homo sapiens GN=NUP133 PE=2 SV=1;>sp|Q8WUM0|NU133_HUMAN Nuclear pore complex protein Nup133 OS=Homo sapiens GN=NUP133 PE=1 SV=2	3362600	5046600	1	1	1341700	1	10656000	9306600	5756100	7593000	8883300	8633300	11438000	19341000	8273500	7498800	13999000	11045000	7445400	10288000	9783100	9480400	7926700	11901000
HIG1 domain family member 1A, mitochondrial	HIGD1A	>sp|Q9Y241|HIG1A_HUMAN HIG1 domain family member 1A, mitochondrial OS=Homo sapiens GN=HIGD1A PE=1 SV=1;>tr|C9JAW5|C9JAW5_HUMAN HIG1 domain family member 1A, mitochondrial OS=Homo sapiens GN=HIGD1A PE=2 SV=1;>tr|C9JNU6|C9JNU6_HUMAN HIG1 domain family member	9318500	11683000	7874500	5185700	6834300	5871900	87873000	67444000	37703000	36126000	76115000	60258000	74189000	86489000	47914000	49641000	42158000	41346000	56110000	79187000	62097000	55218000	52866000	76710000
Proteasome-associated protein ECM29 homolog	ECM29;KIAA0368	>sp|Q5VYK3|ECM29_HUMAN Proteasome-associated protein ECM29 homolog OS=Homo sapiens GN=ECM29 PE=1 SV=2;>tr|J3KN16|J3KN16_HUMAN Proteasome-associated protein ECM29 homolog OS=Homo sapiens GN=KIAA0368 PE=2 SV=1;>tr|R4GMY1|R4GMY1_HUMAN Proteasome-associated pr	2090000	426930	2620100	3671400	2684800	8911800	28809000	28817000	22226000	20988000	28587000	29475000	31486000	29994000	22062000	23851000	20512000	20417000	23566000	23603000	27260000	28932000	28564000	27951000
DnaJ homolog subfamily A member 1	DNAJA1	>sp|P31689|DNJA1_HUMAN DnaJ homolog subfamily A member 1 OS=Homo sapiens GN=DNAJA1 PE=1 SV=2;>sp|P31689-2|DNJA1_HUMAN Isoform 2 of DnaJ homolog subfamily A member 1 OS=Homo sapiens GN=DNAJA1;>tr|B7Z5C0|B7Z5C0_HUMAN DnaJ homolog subfamily A member 1 OS=Homo	146380000	224020000	112970000	108040000	81246000	88452000	1237500000	1312900000	761060000	737230000	1011600000	1007000000	1156900000	1172000000	797050000	868400000	787690000	741920000	832980000	864620000	830990000	807260000	1021400000	1072200000
Presenilins-associated rhomboid-like protein, mitochondrial;P-beta	PARL	>tr|H7C0U0|H7C0U0_HUMAN P-beta (Fragment) OS=Homo sapiens GN=PARL PE=4 SV=1;>tr|F8WCQ4|F8WCQ4_HUMAN P-beta OS=Homo sapiens GN=PARL PE=2 SV=1;>tr|C9JNP8|C9JNP8_HUMAN P-beta OS=Homo sapiens GN=PARL PE=2 SV=1;>sp|Q9H300-2|PARL_HUMAN Isoform 2 of Presenilins-a	1	283060	1	1	1	343430	1304800	1589800	729930	808880	1235600	1	844980	583490	871130	973850	592860	658140	445220	702510	927170	1172100	1062000	805930
Reticulocalbin-2	RCN2	>sp|Q14257|RCN2_HUMAN Reticulocalbin-2 OS=Homo sapiens GN=RCN2 PE=1 SV=1;>tr|F8WCY5|F8WCY5_HUMAN Reticulocalbin-2 OS=Homo sapiens GN=RCN2 PE=2 SV=1;>tr|H0YL43|H0YL43_HUMAN Reticulocalbin-2 (Fragment) OS=Homo sapiens GN=RCN2 PE=4 SV=1	12632000	50408000	29085000	32714000	25581000	31789000	405100000	347450000	216230000	204470000	311070000	306210000	294550000	261210000	187710000	183390000	190610000	183810000	197130000	183210000	225440000	236860000	261770000	234760000
Ancient ubiquitous protein 1	AUP1	>sp|Q9Y679-3|AUP1_HUMAN Isoform 3 of Ancient ubiquitous protein 1 OS=Homo sapiens GN=AUP1;>sp|Q9Y679-2|AUP1_HUMAN Isoform Short of Ancient ubiquitous protein 1 OS=Homo sapiens GN=AUP1;>sp|Q9Y679|AUP1_HUMAN Ancient ubiquitous protein 1 OS=Homo sapiens GN=AU	1	1	1410800	1892500	1486500	1996500	12249000	10518000	7397000	6820000	9099800	10405000	12568000	9729100	7160900	8351400	6729100	3769200	6324200	10243000	11582000	9597300	13453000	13603000
Gamma-glutamyltransferase 7;Gamma-glutamyltransferase 7 heavy chain;Gamma-glutamyltransferase 7 light chain	GGT7	>sp|Q9UJ14-5|GGT7_HUMAN Isoform 3 of Gamma-glutamyltransferase 7 OS=Homo sapiens GN=GGT7;>sp|Q9UJ14|GGT7_HUMAN Gamma-glutamyltransferase 7 OS=Homo sapiens GN=GGT7 PE=1 SV=2	1	1	782540	1	920380	1	1865100	2899900	1214800	2166400	2428000	2994400	3106700	2607100	1966000	1	1647400	2660000	2895300	2839000	2144800	2751500	1677700	2539100
Transmembrane protein 41B	TMEM41B	>sp|Q5BJD5|TM41B_HUMAN Transmembrane protein 41B OS=Homo sapiens GN=TMEM41B PE=1 SV=1;>sp|Q5BJD5-3|TM41B_HUMAN Isoform 3 of Transmembrane protein 41B OS=Homo sapiens GN=TMEM41B;>sp|Q5BJD5-2|TM41B_HUMAN Isoform 2 of Transmembrane protein 41B OS=Homo sapiens	1	1	1	921440	944340	892910	3845500	3920300	3007300	4063200	3182900	3215200	4560800	4732500	2148700	2445800	3165300	2241400	1	2398100	1730900	2121200	3130800	3697500
Emerin	EMD	>sp|P50402|EMD_HUMAN Emerin OS=Homo sapiens GN=EMD PE=1 SV=1;>tr|Q5HY57|Q5HY57_HUMAN Emerin OS=Homo sapiens GN=EMD PE=4 SV=1	47863000	54530000	44196000	35946000	34369000	29077000	445900000	411450000	241140000	235320000	374570000	388810000	374540000	415710000	267470000	233860000	215290000	212810000	279380000	260690000	301690000	320540000	355420000	348560000
Cyclin-dependent kinase 9	CDK9	>sp|P50750|CDK9_HUMAN Cyclin-dependent kinase 9 OS=Homo sapiens GN=CDK9 PE=1 SV=3;>sp|P50750-2|CDK9_HUMAN Isoform 2 of Cyclin-dependent kinase 9 OS=Homo sapiens GN=CDK9	1	1	847380	1	1	1	1721400	1154900	719850	641770	959240	879790	833600	846530	1317700	1187100	927040	785010	837050	779330	1309100	1234000	1407700	1079100
DnaJ homolog subfamily C member 11	DNAJC11	>sp|Q9NVH1-3|DJC11_HUMAN Isoform 3 of DnaJ homolog subfamily C member 11 OS=Homo sapiens GN=DNAJC11;>tr|F5H1N1|F5H1N1_HUMAN DnaJ homolog subfamily C member 11 OS=Homo sapiens GN=DNAJC11 PE=2 SV=1;>sp|Q9NVH1|DJC11_HUMAN DnaJ homolog subfamily C member 11 OS	5364300	11690000	1473500	1507000	7585200	1070800	36036000	45107000	21230000	23915000	36071000	38297000	42048000	45247000	29535000	32230000	22890000	27077000	32858000	35467000	48439000	50240000	50304000	46391000
Golgi SNAP receptor complex member 1	GOSR1	>tr|F6RU00|F6RU00_HUMAN Golgi SNAP receptor complex member 1 OS=Homo sapiens GN=GOSR1 PE=2 SV=1;>tr|B4DQA8|B4DQA8_HUMAN Golgi SNAP receptor complex member 1 OS=Homo sapiens GN=GOSR1 PE=2 SV=1;>tr|K7EJC8|K7EJC8_HUMAN Golgi SNAP receptor complex member 1 OS=	1	1	1	1	1373700	1	2062300	1411200	1	1	1678700	1990900	1	1973700	1563400	1784900	2326100	1870200	2143200	1521500	1329400	1	1880000	1909800
Mitochondrial import inner membrane translocase subunit Tim17-B	TIMM17B	>sp|O60830|TI17B_HUMAN Mitochondrial import inner membrane translocase subunit Tim17-B OS=Homo sapiens GN=TIMM17B PE=1 SV=1;>tr|V9GYS0|V9GYS0_HUMAN Mitochondrial import inner membrane translocase subunit Tim17-B OS=Homo sapiens GN=TIMM17B PE=4 SV=1;>sp|O60	2357500	4291100	2283700	2164800	1	2516900	15472000	14838000	10006000	11888000	16660000	19515000	19458000	22188000	13121000	15047000	16193000	7489500	17817000	15987000	16502000	11052000	19513000	22111000
Monocarboxylate transporter 1	SLC16A1	>sp|P53985|MOT1_HUMAN Monocarboxylate transporter 1 OS=Homo sapiens GN=SLC16A1 PE=1 SV=3;>tr|Q5T8R3|Q5T8R3_HUMAN Monocarboxylate transporter 1 (Fragment) OS=Homo sapiens GN=SLC16A1 PE=2 SV=1;>tr|Q49A45|Q49A45_HUMAN Monocarboxylate transporter 1 OS=Homo sap	43425000	45749000	30375000	33669000	27663000	26856000	375790000	395170000	203150000	204850000	312800000	359010000	316200000	286420000	239570000	225540000	181540000	169220000	210110000	231840000	258850000	230660000	270590000	294480000
Calcium-binding mitochondrial carrier protein Aralar2	SLC25A13	>sp|Q9UJS0|CMC2_HUMAN Calcium-binding mitochondrial carrier protein Aralar2 OS=Homo sapiens GN=SLC25A13 PE=1 SV=2;>sp|Q9UJS0-2|CMC2_HUMAN Isoform 2 of Calcium-binding mitochondrial carrier protein Aralar2 OS=Homo sapiens GN=SLC25A13;>tr|F5GX33|F5GX33_HUMAN	58948000	76465000	52829000	48864000	44556000	46491000	435760000	431410000	302530000	287360000	436070000	437150000	485540000	490490000	337360000	308650000	308070000	279170000	365730000	325230000	360720000	354490000	396400000	370990000
Derlin-1	DERL1	>tr|E5RGY0|E5RGY0_HUMAN Derlin-1 OS=Homo sapiens GN=DERL1 PE=4 SV=1;>tr|B4E1G1|B4E1G1_HUMAN Derlin-1 OS=Homo sapiens GN=DERL1 PE=2 SV=1;>sp|Q9BUN8-2|DERL1_HUMAN Isoform 2 of Derlin-1 OS=Homo sapiens GN=DERL1;>sp|Q9BUN8|DERL1_HUMAN Derlin-1 OS=Homo sapiens	1668000	1500400	1	1512600	1	1	9419700	5768900	4722400	5836000	3671400	4504300	9911400	5163700	5118800	3668000	3813500	3828200	6558600	4573400	4107500	4404700	3524400	4893200
Ribosomal RNA processing protein 1 homolog A	RRP1	>sp|P56182|RRP1_HUMAN Ribosomal RNA processing protein 1 homolog A OS=Homo sapiens GN=RRP1 PE=1 SV=1;>tr|D6RE82|D6RE82_HUMAN Ribosomal RNA-processing protein 1 homolog A OS=Homo sapiens GN=RRP1 PE=2 SV=1	1	913360	1	1	1	1	1	1	1351800	1693500	956390	1057500	862800	1031100	1	1476600	1156600	1613600	1480500	1125000	1146900	1250300	1256300	1307000
Transmembrane protein 165	TMEM165	>tr|V9GY93|V9GY93_HUMAN Transmembrane protein 165 (Fragment) OS=Homo sapiens GN=TMEM165 PE=4 SV=1;>tr|B4DHW1|B4DHW1_HUMAN Transmembrane protein 165 OS=Homo sapiens GN=TMEM165 PE=2 SV=1;>sp|Q9HC07|TM165_HUMAN Transmembrane protein 165 OS=Homo sapiens GN=TME	1835500	1212000	1864700	1959900	1456200	1884100	16729000	17052000	10478000	9808900	13909000	14343000	10301000	11805000	11193000	16495000	9910700	8801200	13642000	15962000	11986000	14036000	21587000	12919000
Uncharacterized protein C2orf47, mitochondrial	C2orf47	>sp|Q8WWC4|CB047_HUMAN Uncharacterized protein C2orf47, mitochondrial OS=Homo sapiens GN=C2orf47 PE=1 SV=1	4515600	1	4175800	4366100	2360700	3114000	38858000	29687000	22571000	16209000	25299000	26724000	19594000	32829000	18377000	19082000	14300000	18482000	25943000	24472000	21960000	21182000	11527000	21622000
Exportin-T	XPOT	>sp|O43592|XPOT_HUMAN Exportin-T OS=Homo sapiens GN=XPOT PE=1 SV=2	4658800	4348100	2473000	1843700	4490000	1622200	24963000	26525000	16151000	15442000	25124000	21225000	22403000	22597000	26705000	22543000	16569000	16199000	20262000	19305000	27538000	21909000	17634000	19164000
DnaJ homolog subfamily B member 6	DNAJB6	>sp|O75190|DNJB6_HUMAN DnaJ homolog subfamily B member 6 OS=Homo sapiens GN=DNAJB6 PE=1 SV=2;>sp|O75190-3|DNJB6_HUMAN Isoform C of DnaJ homolog subfamily B member 6 OS=Homo sapiens GN=DNAJB6;>tr|E9PH18|E9PH18_HUMAN DnaJ homolog subfamily B member 6 OS=Homo	4673300	8917700	5413800	3333600	2723800	1568700	32797000	24192000	21182000	20935000	24421000	23070000	43029000	40993000	20350000	21724000	27219000	19821000	27158000	24510000	24619000	27851000	32788000	36802000
Protein AAR2 homolog	AAR2	>sp|Q9Y312|AAR2_HUMAN Protein AAR2 homolog OS=Homo sapiens GN=AAR2 PE=1 SV=2;>tr|A2A2Q9|A2A2Q9_HUMAN Protein AAR2 homolog OS=Homo sapiens GN=AAR2 PE=2 SV=1	2343900	1	1846800	1	1	1	4683400	3401100	3707700	4587200	5829700	4937300	4643900	4482800	4639900	4312700	3213100	5811300	4599800	4179600	4799100	5349400	4390400	3979900
Brefeldin A-inhibited guanine nucleotide-exchange protein 1;Brefeldin A-inhibited guanine nucleotide-exchange protein 2	ARFGEF1;ARFGEF2	>sp|Q9Y6D6|BIG1_HUMAN Brefeldin A-inhibited guanine nucleotide-exchange protein 1 OS=Homo sapiens GN=ARFGEF1 PE=1 SV=2;>sp|Q9Y6D5|BIG2_HUMAN Brefeldin A-inhibited guanine nucleotide-exchange protein 2 OS=Homo sapiens GN=ARFGEF2 PE=1 SV=3	1	1	1	1	1	831650	1028100	920330	1	676230	1693800	1112800	1668500	1173000	1	1207800	1	780910	806870	1097600	914220	1145300	761690	1000600
Solute carrier family 2, facilitated glucose transporter member 1	SLC2A1	>sp|P11166|GTR1_HUMAN Solute carrier family 2, facilitated glucose transporter member 1 OS=Homo sapiens GN=SLC2A1 PE=1 SV=2;>tr|C9JIM8|C9JIM8_HUMAN Solute carrier family 2, facilitated glucose transporter member 1 (Fragment) OS=Homo sapiens GN=SLC2A1 PE=2	1	2919900	1	1	2433500	1	12408000	6197100	5117700	1	6137400	6391700	6988500	12655000	5659300	9076300	1	1	1	4520900	10264000	5549400	6376700	5968700
Nuclear pore complex protein Nup107	NUP107	>sp|P57740-3|NU107_HUMAN Isoform 3 of Nuclear pore complex protein Nup107 OS=Homo sapiens GN=NUP107;>sp|P57740-2|NU107_HUMAN Isoform 2 of Nuclear pore complex protein Nup107 OS=Homo sapiens GN=NUP107;>sp|P57740|NU107_HUMAN Nuclear pore complex protein Nup1	1	1626600	1007900	973110	334790	1228100	5500000	6448000	5000600	4621700	5805000	5442700	7162600	5224200	4983400	4568600	5276500	5784500	4963600	7232200	8002400	4936900	6575700	7068300
Nuclear pore complex protein Nup205	NUP205	>sp|Q92621|NU205_HUMAN Nuclear pore complex protein Nup205 OS=Homo sapiens GN=NUP205 PE=1 SV=3	771360	1	5232600	4012900	5489400	4295300	23045000	21540000	16212000	15216000	23024000	18992000	25596000	28795000	19079000	16522000	16700000	17135000	23773000	22409000	23439000	25607000	24324000	26151000
Serine/threonine-protein kinase mTOR	MTOR	>sp|P42345|MTOR_HUMAN Serine/threonine-protein kinase mTOR OS=Homo sapiens GN=MTOR PE=1 SV=1	1	1	1183300	1044800	1	1	3279600	2659600	1970500	1927900	3681200	3762700	2459700	1993400	2662300	2650400	2141000	1593600	2809300	2419200	4241200	2506900	4493800	2206900
HAUS augmin-like complex subunit 1	HAUS1	>sp|Q96CS2-2|HAUS1_HUMAN Isoform 2 of HAUS augmin-like complex subunit 1 OS=Homo sapiens GN=HAUS1;>sp|Q96CS2|HAUS1_HUMAN HAUS augmin-like complex subunit 1 OS=Homo sapiens GN=HAUS1 PE=1 SV=1	1	1	1	1	1	480720	1083900	1	1	1	1061600	997620	1	1	631160	1004600	1	1	1	1	855530	979270	1	1
U2 small nuclear ribonucleoprotein A	SNRPA1	>sp|P09661|RU2A_HUMAN U2 small nuclear ribonucleoprotein A OS=Homo sapiens GN=SNRPA1 PE=1 SV=2;>tr|H0YMA0|H0YMA0_HUMAN U2 small nuclear ribonucleoprotein A (Fragment) OS=Homo sapiens GN=SNRPA1 PE=4 SV=1;>tr|H0YKK0|H0YKK0_HUMAN Small nuclear ribonucleopro	32421000	40422000	35341000	35716000	42054000	40570000	248790000	225220000	127730000	124650000	187850000	193230000	289220000	301560000	223710000	213710000	162870000	169910000	197990000	191660000	203110000	217870000	208810000	233230000
Mitochondrial import inner membrane translocase subunit Tim17-A	TIMM17A	>sp|Q99595|TI17A_HUMAN Mitochondrial import inner membrane translocase subunit Tim17-A OS=Homo sapiens GN=TIMM17A PE=1 SV=1	1	1	135680	1	178830	347570	1010500	1130300	863360	791190	1102200	1088200	636740	610370	605750	622380	962230	526280	717210	650370	1270200	1219500	1257000	1024800
RUN and FYVE domain-containing protein 1	RUFY1	>tr|H0YA47|H0YA47_HUMAN RUN and FYVE domain-containing protein 1 (Fragment) OS=Homo sapiens GN=RUFY1 PE=4 SV=1;>tr|H0YAC8|H0YAC8_HUMAN RUN and FYVE domain-containing protein 1 (Fragment) OS=Homo sapiens GN=RUFY1 PE=4 SV=1;>sp|Q96T51-2|RUFY1_HUMAN Isoform 2	1	1	1	1	268310	1	576690	1	283450	417780	390310	343900	148000	1	397320	327300	386780	337150	289820	272180	348560	436540	417690	428060
Transmembrane emp24 domain-containing protein 1	TMED1	>sp|Q13445|TMED1_HUMAN Transmembrane emp24 domain-containing protein 1 OS=Homo sapiens GN=TMED1 PE=1 SV=1;>tr|K7EIN4|K7EIN4_HUMAN Transmembrane emp24 domain-containing protein 1 OS=Homo sapiens GN=TMED1 PE=2 SV=1;>tr|K7EQ63|K7EQ63_HUMAN Transmembrane emp24	740020	2034500	925520	1	547580	959990	5553200	5341300	3350500	3727600	7991400	8608300	6505900	5922000	5730400	4501100	4360900	3886800	5340300	4744800	3753200	5975100	5104500	5333700
Ceramide synthase 2	CERS2	>tr|H0YLQ6|H0YLQ6_HUMAN Ceramide synthase 2 (Fragment) OS=Homo sapiens GN=CERS2 PE=2 SV=2;>tr|Q5SZE6|Q5SZE6_HUMAN Ceramide synthase 2 OS=Homo sapiens GN=CERS2 PE=4 SV=1;>sp|Q96G23|CERS2_HUMAN Ceramide synthase 2 OS=Homo sapiens GN=CERS2 PE=1 SV=1	1	1754700	1	1	1	1	1	1	1986200	2120000	1	1	2580400	2759900	1	1	2306500	2701700	2793200	2520600	1	1	2371800	2649600
Phosphate carrier protein, mitochondrial	SLC25A3	>sp|Q00325-2|MPCP_HUMAN Isoform B of Phosphate carrier protein, mitochondrial OS=Homo sapiens GN=SLC25A3;>sp|Q00325|MPCP_HUMAN Phosphate carrier protein, mitochondrial OS=Homo sapiens GN=SLC25A3 PE=1 SV=2;>tr|F8VVM2|F8VVM2_HUMAN Phosphate carrier protein,	110060000	97021000	89434000	83158000	81370000	84355000	746670000	676730000	417990000	428470000	747590000	684560000	633500000	645270000	532290000	506490000	461160000	436930000	615600000	563570000	684370000	653050000	645130000	641310000
Tankyrase-2	TNKS2	>sp|Q9H2K2|TNKS2_HUMAN Tankyrase-2 OS=Homo sapiens GN=TNKS2 PE=1 SV=1	1	1	2534600	1	5583500	1	6130100	5790300	11154000	10191000	1952000	4701800	13777000	8121100	1861600	3285400	4645700	15744000	3485500	10003000	3715400	7721700	8969500	10293000
Telomere length regulation protein TEL2 homolog	TELO2	>sp|Q9Y4R8|TELO2_HUMAN Telomere length regulation protein TEL2 homolog OS=Homo sapiens GN=TELO2 PE=1 SV=2;>tr|H3BRS3|H3BRS3_HUMAN Telomere length regulation protein TEL2 homolog OS=Homo sapiens GN=TELO2 PE=2 SV=1	3150700	2661900	3668800	2836200	3343500	3307700	22499000	20723000	12773000	14260000	20401000	21235000	22248000	23861000	18844000	17233000	15956000	12652000	17135000	18637000	22157000	21569000	21046000	19644000
HLA class I histocompatibility antigen, B-42 alpha chain;HLA class I histocompatibility antigen, B-7 alpha chain;HLA class I histocompatibility antigen, B-8 alpha chain;HLA class I histocompatibility antigen, B-41 alpha chain	HLA-B	>sp|P30480|1B42_HUMAN HLA class I histocompatibility antigen, B-42 alpha chain OS=Homo sapiens GN=HLA-B PE=1 SV=1;>sp|P01889|1B07_HUMAN HLA class I histocompatibility antigen, B-7 alpha chain OS=Homo sapiens GN=HLA-B PE=1 SV=3;>sp|P30460|1B08_HUMAN HLA cla	1065200	1582300	1281900	740930	1125300	1121400	9641100	10093000	4583300	5082200	9117700	10845000	7890900	7400300	5598600	8167000	5865800	4970400	5257700	6575100	7830400	8875500	8415500	7330500
Zinc transporter SLC39A7	SLC39A7	>sp|Q92504|S39A7_HUMAN Zinc transporter SLC39A7 OS=Homo sapiens GN=SLC39A7 PE=1 SV=2;>tr|A2AAT0|A2AAT0_HUMAN Zinc transporter SLC39A7 (Fragment) OS=Homo sapiens GN=SLC39A7 PE=2 SV=1	1054000	1123900	792320	588680	727840	747290	6901300	8250600	6176400	4805000	6309000	6456700	4867300	5859100	4514500	3551800	5621100	4456900	6873000	6572200	5784200	7170200	8318900	7133800
Mitochondrial glutamate carrier 1	SLC25A22	>sp|Q9H936|GHC1_HUMAN Mitochondrial glutamate carrier 1 OS=Homo sapiens GN=SLC25A22 PE=1 SV=1;>tr|E9PJH7|E9PJH7_HUMAN Mitochondrial glutamate carrier 1 (Fragment) OS=Homo sapiens GN=SLC25A22 PE=2 SV=2;>tr|E9PS95|E9PS95_HUMAN Mitochondrial glutamate carrier	12366000	9562500	9280200	7862900	7658600	9317200	80379000	70348000	42264000	43475000	67403000	70746000	69773000	70265000	49896000	50456000	40512000	40122000	51451000	47823000	55401000	52507000	61389000	70471000
ADP/ATP translocase 1	SLC25A4	>sp|P12235|ADT1_HUMAN ADP/ATP translocase 1 OS=Homo sapiens GN=SLC25A4 PE=1 SV=4;>tr|V9GYG0|V9GYG0_HUMAN ADP/ATP translocase 1 OS=Homo sapiens GN=SLC25A4 PE=3 SV=1	1828300	2199800	1799700	1896800	1208800	1287300	14132000	14449000	7326200	8133000	11837000	12091000	10953000	13431000	8445100	8950800	6807200	9485500	7925700	7862500	10029000	12146000	1	1
Very-long-chain enoyl-CoA reductase	TECR	>sp|Q9NZ01|TECR_HUMAN Very-long-chain enoyl-CoA reductase OS=Homo sapiens GN=TECR PE=1 SV=1;>tr|B3KSQ1|B3KSQ1_HUMAN Very-long-chain enoyl-CoA reductase OS=Homo sapiens GN=TECR PE=2 SV=1;>tr|M0R3C3|M0R3C3_HUMAN Very-long-chain enoyl-CoA reductase OS=Homo sa	6771100	8373200	15456000	12152000	9664800	11607000	89087000	97549000	48948000	52062000	78311000	94038000	77532000	69061000	64868000	64774000	35527000	38733000	45215000	47420000	83067000	75261000	63655000	70529000
Apolipoprotein O-like	APOOL	>sp|Q6UXV4|APOOL_HUMAN Apolipoprotein O-like OS=Homo sapiens GN=APOOL PE=1 SV=1	2459300	1159300	2136900	908490	2723800	1116200	10764000	13627000	8510200	7433100	10732000	11760000	13014000	13250000	9400800	6466000	7292500	6834500	8347800	10840000	8367900	7078700	9694500	13330000
Probable glutamate--tRNA ligase, mitochondrial	EARS2	>tr|H3BTB7|H3BTB7_HUMAN Probable glutamate--tRNA ligase, mitochondrial OS=Homo sapiens GN=EARS2 PE=2 SV=1;>sp|Q5JPH6|SYEM_HUMAN Probable glutamate--tRNA ligase, mitochondrial OS=Homo sapiens GN=EARS2 PE=1 SV=2;>tr|H3BRF5|H3BRF5_HUMAN KIAA1970 protein, isof	1	940250	288590	1	1	597990	2335300	2629000	1	2080200	3033600	2812900	1613100	1363600	1339900	1691000	2016900	1728400	1518700	1460000	1369500	2776300	2377400	3022500
Tetratricopeptide repeat protein 37	TTC37	>sp|Q6PGP7|TTC37_HUMAN Tetratricopeptide repeat protein 37 OS=Homo sapiens GN=TTC37 PE=1 SV=1	1	1	1	1	1	1535700	1888100	2120500	1582000	1484300	1525100	1684400	1811000	2123900	1536000	1137700	1	1586400	1489000	1836200	1408200	1585000	2260000	1913800
	CCDC90B	>tr|E9PKQ5|E9PKQ5_HUMAN Coiled-coil domain-containing protein 90B, mitochondrial OS=Homo sapiens GN=CCDC90B PE=2 SV=1	1	1	767410	552290	929690	1	2481800	2192500	1517200	1636900	2156200	2432600	1511500	1445300	2524100	2892200	1713600	1745600	1824100	1	2771900	2525900	2948500	2290400
Aladin	AAAS	>tr|H3BU82|H3BU82_HUMAN Aladin (Fragment) OS=Homo sapiens GN=AAAS PE=2 SV=1;>tr|F8VZ44|F8VZ44_HUMAN Aladin OS=Homo sapiens GN=AAAS PE=2 SV=1;>sp|Q9NRG9-2|AAAS_HUMAN Isoform 2 of Aladin OS=Homo sapiens GN=AAAS;>sp|Q9NRG9|AAAS_HUMAN Aladin OS=Homo sapiens GN	751300	1	1	1	437090	1	1151700	1527300	1932500	1306700	922240	1	3811500	1	1359600	1178600	1	1	2061900	1	1556400	1	1	1
CDGSH iron-sulfur domain-containing protein 1	CISD1	>sp|Q9NZ45|CISD1_HUMAN CDGSH iron-sulfur domain-containing protein 1 OS=Homo sapiens GN=CISD1 PE=1 SV=1	807350	1652100	1	1492400	1	1	2537500	4812200	2211600	2205500	3191500	4451300	1	8954300	2593400	3766000	2500600	2503500	2807200	8132800	4074300	1	4123600	4104000
Rab-like protein 3	RABL3	>tr|C9JXM3|C9JXM3_HUMAN Rab-like protein 3 OS=Homo sapiens GN=RABL3 PE=2 SV=1;>sp|Q5HYI8|RABL3_HUMAN Rab-like protein 3 OS=Homo sapiens GN=RABL3 PE=1 SV=1;>tr|F8WF50|F8WF50_HUMAN Rab-like protein 3 OS=Homo sapiens GN=RABL3 PE=2 SV=1;>tr|F8WDC7|F8WDC7_HUMAN	1	890290	941560	1	1198200	1	2862500	3123200	2261100	1665700	3827700	3595300	2351400	2039700	3504500	3680600	2260500	1993900	1757800	2204900	2351100	5749200	3260600	2740800
Tubulin alpha-1A chain;Tubulin alpha-3C/D chain;Tubulin alpha-8 chain;Tubulin alpha-3E chain	TUBA1A;TUBA3C;TUBA1B;TUBA8;TUBA3E	>sp|Q71U36-2|TBA1A_HUMAN Isoform 2 of Tubulin alpha-1A chain OS=Homo sapiens GN=TUBA1A;>sp|Q71U36|TBA1A_HUMAN Tubulin alpha-1A chain OS=Homo sapiens GN=TUBA1A PE=1 SV=1;>sp|Q13748|TBA3C_HUMAN Tubulin alpha-3C/D chain OS=Homo sapiens GN=TUBA3C PE=1 SV=3;>sp	1	3500100	1	1	3579100	5258100	13370000	18839000	11592000	9076800	13770000	11269000	14433000	10911000	11469000	8995300	9207100	9367900	10256000	7454400	8527400	9666700	8385200	7234000
Long-chain fatty acid transport protein 4	SLC27A4	>sp|Q6P1M0|S27A4_HUMAN Long-chain fatty acid transport protein 4 OS=Homo sapiens GN=SLC27A4 PE=1 SV=1	2797400	5837900	1980200	587060	2105600	2632400	14514000	14166000	9984900	10955000	15319000	15916000	19836000	20424000	9866000	10839000	12233000	9938900	12830000	13447000	13355000	12412000	17497000	18092000
Interleukin-1 receptor-associated kinase 1	IRAK1	>tr|H7C224|H7C224_HUMAN Interleukin-1 receptor-associated kinase 1 (Fragment) OS=Homo sapiens GN=IRAK1 PE=4 SV=1;>sp|P51617|IRAK1_HUMAN Interleukin-1 receptor-associated kinase 1 OS=Homo sapiens GN=IRAK1 PE=1 SV=2;>sp|P51617-4|IRAK1_HUMAN Isoform 4 of Inte	3147700	1479700	1515300	1682200	1872200	1	7231500	7518600	7928800	5814500	10982000	10165000	11072000	12626000	6021700	5576700	5181400	9659900	6238000	6865500	8565300	8195300	8770000	9866600
Mitochondrial import receptor subunit TOM40 homolog	TOMM40	>sp|O96008|TOM40_HUMAN Mitochondrial import receptor subunit TOM40 homolog OS=Homo sapiens GN=TOMM40 PE=1 SV=1;>sp|O96008-2|TOM40_HUMAN Isoform 2 of Mitochondrial import receptor subunit TOM40 homolog OS=Homo sapiens GN=TOMM40;>tr|K7EKG4|K7EKG4_HUMAN Mitoc	11730000	14207000	13270000	19585000	20103000	17536000	88811000	73797000	58564000	62641000	78573000	64416000	98197000	93479000	75619000	79131000	83729000	68180000	122330000	96638000	110740000	116510000	117830000	114200000
Mitochondrial inner membrane protein OXA1L	OXA1L	>sp|Q15070-2|OXA1L_HUMAN Isoform 2 of Mitochondrial inner membrane protein OXA1L OS=Homo sapiens GN=OXA1L;>tr|S4R3Q9|S4R3Q9_HUMAN Mitochondrial inner membrane protein OXA1L OS=Homo sapiens GN=OXA1L PE=3 SV=1;>sp|Q15070|OXA1L_HUMAN Mitochondrial inner membr	6911700	5207600	3776000	3223900	2086000	2279100	29688000	29430000	14601000	16702000	23927000	24888000	27078000	25225000	20644000	19121000	13882000	14583000	22548000	21938000	24665000	25943000	29909000	25094000
Mitochondrial fission regulator 1	MTFR1	>tr|H0YBZ4|H0YBZ4_HUMAN Mitochondrial fission regulator 1 (Fragment) OS=Homo sapiens GN=MTFR1 PE=4 SV=1;>sp|Q15390-2|MTFR1_HUMAN Isoform 2 of Mitochondrial fission regulator 1 OS=Homo sapiens GN=MTFR1;>tr|E5RJS5|E5RJS5_HUMAN Uncharacterized protein OS=Homo	1	5456400	1	2815100	1	1	11960000	10953000	4566100	3645000	9289200	8366300	6575400	9525300	7934100	7710800	4457100	5861800	8319000	8494600	13170000	14445000	11517000	11003000
F-box only protein 31	FBXO31	>sp|Q5XUX0|FBX31_HUMAN F-box only protein 31 OS=Homo sapiens GN=FBXO31 PE=1 SV=2	700730	1	1	1	1	1	491170	685280	433060	307300	372070	1	964060	684560	486300	604690	346640	448100	572460	1	495320	1	809570	462290
Ubiquitin-conjugating enzyme E2 D3;Ubiquitin-conjugating enzyme E2 D2	UBE2D3;UBE2D2	>sp|P61077|UB2D3_HUMAN Ubiquitin-conjugating enzyme E2 D3 OS=Homo sapiens GN=UBE2D3 PE=1 SV=1;>sp|P61077-2|UB2D3_HUMAN Isoform 2 of Ubiquitin-conjugating enzyme E2 D3 OS=Homo sapiens GN=UBE2D3;>tr|D6R9F6|D6R9F6_HUMAN Ubiquitin-conjugating enzyme E2 D3 OS=H	16888000	1	1	1	1	1	1	1	15503000	14913000	9206800	15506000	10732000	9853300	23639000	12933000	14875000	12688000	11896000	15894000	10031000	10246000	13173000	12129000
Fatty aldehyde dehydrogenase	ALDH3A2	>tr|J3QRD1|J3QRD1_HUMAN Fatty aldehyde dehydrogenase OS=Homo sapiens GN=ALDH3A2 PE=2 SV=1;>sp|P51648|AL3A2_HUMAN Fatty aldehyde dehydrogenase OS=Homo sapiens GN=ALDH3A2 PE=1 SV=1;>sp|P51648-2|AL3A2_HUMAN Isoform 2 of Fatty aldehyde dehydrogenase OS=Homo sa	1	1	1606600	1	1072700	1439400	3589800	3372300	3682900	3638600	3179300	2504700	5715100	4811400	2476000	2556300	2847700	2146800	5076800	3436100	3311000	2671500	4498900	3747000
Dedicator of cytokinesis protein 2	DOCK2	>tr|E7ERW7|E7ERW7_HUMAN Dedicator of cytokinesis protein 2 OS=Homo sapiens GN=DOCK2 PE=2 SV=1;>sp|Q92608|DOCK2_HUMAN Dedicator of cytokinesis protein 2 OS=Homo sapiens GN=DOCK2 PE=1 SV=2;>tr|H0YB76|H0YB76_HUMAN Dedicator of cytokinesis protein 2 (Fragment)	2775800	3360200	1	1	2791400	1	17995000	1	8824500	7037400	18143000	17379000	12369000	10665000	1	10859000	2194500	8324400	4913400	7419300	8586600	1	11144000	14319000
Prostaglandin E synthase 2;Prostaglandin E synthase 2 truncated form	PTGES2	>sp|Q9H7Z7|PGES2_HUMAN Prostaglandin E synthase 2 OS=Homo sapiens GN=PTGES2 PE=1 SV=1;>tr|A6NHH0|A6NHH0_HUMAN Prostaglandin E synthase 2 truncated form OS=Homo sapiens GN=PTGES2 PE=4 SV=2	1	1	1	1	1748400	1628600	2056000	3120000	2262200	1415900	3807500	3396700	3642000	4124500	2096200	2114600	2344000	2450500	3291700	2315600	2634900	3899500	3352800	4162800
Gem-associated protein 5	GEMIN5	>sp|Q8TEQ6|GEMI5_HUMAN Gem-associated protein 5 OS=Homo sapiens GN=GEMIN5 PE=1 SV=3	1	2005300	1	2140700	1	1	2453000	2158000	2812600	4827500	3737300	4635300	2977000	3512500	3583800	3646700	4103500	2761400	2411900	1	3205000	4311300	7203800	2941900
60S acidic ribosomal protein P1	RPLP1	>sp|P05386|RLA1_HUMAN 60S acidic ribosomal protein P1 OS=Homo sapiens GN=RPLP1 PE=1 SV=1	1	1	1	1	1	4138000	1	2878400	9163200	6447900	1	3676800	1	1	5420500	1	4948500	4770500	5840600	5333600	2189300	1	4867700	4123300
Phosphoinositide 3-kinase regulatory subunit 4	PIK3R4	>tr|D6RJ98|D6RJ98_HUMAN Phosphoinositide 3-kinase regulatory subunit 4 (Fragment) OS=Homo sapiens GN=PIK3R4 PE=2 SV=1;>sp|Q99570|PI3R4_HUMAN Phosphoinositide 3-kinase regulatory subunit 4 OS=Homo sapiens GN=PIK3R4 PE=1 SV=3	1	1	452220	1	400250	1	829720	962180	672110	989520	945910	1	1	991650	700340	783740	1	1	1	1	727540	848230	1	1
Ubiquitin fusion degradation protein 1 homolog	UFD1L	>tr|A6NJ11|A6NJ11_HUMAN Ubiquitin fusion degradation protein 1 homolog OS=Homo sapiens GN=UFD1L PE=2 SV=1;>sp|Q92890|UFD1_HUMAN Ubiquitin fusion degradation protein 1 homolog OS=Homo sapiens GN=UFD1L PE=1 SV=3;>sp|Q92890-1|UFD1_HUMAN Isoform Long of Ubiqui	1	1	2494800	1	1	1	2643400	2629500	1	1891300	1	2353700	2935800	2411200	3072700	1	2613000	1	2386100	1	2384900	2205700	2998800	3475100
Guanine nucleotide-binding protein G(I)/G(S)/G(O) subunit gamma-12	GNG12	>sp|Q9UBI6|GBG12_HUMAN Guanine nucleotide-binding protein G(I)/G(S)/G(O) subunit gamma-12 OS=Homo sapiens GN=GNG12 PE=1 SV=3	1128900	1	1	1	1	888200	864700	972360	1348100	1215100	1217300	1439000	955160	1547600	1695300	1098300	2600100	2076500	2514600	2452000	1141900	1183800	1049300	1106200
Protein pelota homolog	PELO	>sp|Q9BRX2|PELO_HUMAN Protein pelota homolog OS=Homo sapiens GN=PELO PE=1 SV=2	590010	1865800	1394600	1587300	367250	489570	5717100	5252800	4297500	5307700	6460800	7275100	5692100	5049200	3986000	6968600	4313600	5062500	3652300	5584300	5645500	7249700	7789100	7619300
Mitochondrial carrier homolog 1	MTCH1	>sp|Q9NZJ7-2|MTCH1_HUMAN Isoform 2 of Mitochondrial carrier homolog 1 OS=Homo sapiens GN=MTCH1;>sp|Q9NZJ7|MTCH1_HUMAN Mitochondrial carrier homolog 1 OS=Homo sapiens GN=MTCH1 PE=1 SV=1;>tr|H0Y8C3|H0Y8C3_HUMAN Mitochondrial carrier homolog 1 (Fragment) OS=H	4427200	4693700	4000500	3271400	2543800	3069200	26876000	24694000	19312000	18380000	25510000	26936000	21878000	20978000	13812000	13708000	21841000	15819000	12784000	16211000	15290000	15522000	18535000	17929000
Mitochondrial genome maintenance exonuclease 1	MGME1	>tr|Q5QPE7|Q5QPE7_HUMAN Mitochondrial genome maintenance exonuclease 1 OS=Homo sapiens GN=MGME1 PE=2 SV=1;>sp|Q9BQP7|MGME1_HUMAN Mitochondrial genome maintenance exonuclease 1 OS=Homo sapiens GN=MGME1 PE=1 SV=1	1	1	161420	277830	113180	156400	1	178450	683140	718290	93232	465000	395080	327280	91313	411770	1178100	1065100	334660	1	1	1	1	615290
Tricarboxylate transport protein, mitochondrial	SLC25A1	>sp|P53007|TXTP_HUMAN Tricarboxylate transport protein, mitochondrial OS=Homo sapiens GN=SLC25A1 PE=1 SV=2;>tr|B4DP62|B4DP62_HUMAN Solute carrier family 25 (Mitochondrial carrier; citrate transporter), member 1, isoform CRA_b OS=Homo sapiens GN=SLC25A1 PE=	42942000	43240000	22926000	27228000	24050000	26830000	233790000	220490000	118740000	121340000	210340000	205460000	199630000	140680000	151940000	186670000	126040000	111070000	144100000	152040000	143150000	161130000	154270000	143090000
Very-long-chain (3R)-3-hydroxyacyl-[acyl-carrier protein] dehydratase 3	PTPLAD1	>tr|H3BRL8|H3BRL8_HUMAN Very-long-chain (3R)-3-hydroxyacyl-[acyl-carrier protein] dehydratase 3 OS=Homo sapiens GN=PTPLAD1 PE=4 SV=1;>tr|B4DRF4|B4DRF4_HUMAN Very-long-chain (3R)-3-hydroxyacyl-[acyl-carrier protein] dehydratase 3 OS=Homo sapiens GN=PTPLAD1	2012000	2078900	3063300	1	1	2226300	9351400	10286000	8027300	7020900	6585400	7650800	10312000	8677400	7089400	6693500	6211300	6859800	11205000	9115500	5871800	6855300	7459400	9336000
Tubulin beta-6 chain	TUBB6	>sp|Q9BUF5|TBB6_HUMAN Tubulin beta-6 chain OS=Homo sapiens GN=TUBB6 PE=1 SV=1;>tr|K7ESM5|K7ESM5_HUMAN Tubulin beta-6 chain (Fragment) OS=Homo sapiens GN=TUBB6 PE=2 SV=1	8189800	8671500	7013900	9850000	8400700	5057500	47242000	49194000	38063000	32445000	46784000	41539000	46637000	44684000	35349000	30237000	35882000	35893000	37605000	30257000	41854000	36176000	40130000	37028000
Cell division cycle protein 27 homolog	CDC27	>tr|B4DL80|B4DL80_HUMAN Cell division cycle protein 27 homolog OS=Homo sapiens GN=CDC27 PE=2 SV=1;>tr|G5EA36|G5EA36_HUMAN Cell division cycle 27, isoform CRA_c OS=Homo sapiens GN=CDC27 PE=4 SV=1;>sp|P30260|CDC27_HUMAN Cell division cycle protein 27 homolog	1414000	1	1	1	1	1	1395000	1190500	1360200	1095900	1483600	2756300	1308300	1126700	1477900	1632800	1158700	1	1363000	1	1575900	1683300	1223900	1416200
Gamma-tubulin complex component 2	TUBGCP2	>sp|Q9BSJ2|GCP2_HUMAN Gamma-tubulin complex component 2 OS=Homo sapiens GN=TUBGCP2 PE=1 SV=2;>sp|Q9BSJ2-4|GCP2_HUMAN Isoform 3 of Gamma-tubulin complex component 2 OS=Homo sapiens GN=TUBGCP2;>tr|F2Z2B9|F2Z2B9_HUMAN Gamma-tubulin complex component 2 OS=Homo	1237400	2267300	2643400	2124800	1147200	3840400	13908000	11887000	7834800	7655800	11973000	12777000	11751000	13587000	10580000	10979000	8246500	7308400	11478000	10792000	12883000	12379000	10190000	10346000
ADP/ATP translocase 3	SLC25A6	>sp|P12236|ADT3_HUMAN ADP/ATP translocase 3 OS=Homo sapiens GN=SLC25A6 PE=1 SV=4;>tr|I7HJJ0|I7HJJ0_HUMAN ADP/ATP translocase 3 (Fragment) OS=Homo sapiens GN=SLC25A6 PE=2 SV=1	100420000	148820000	55990000	106730000	56164000	74106000	620650000	552370000	400290000	343130000	600090000	597020000	515140000	544170000	420200000	364380000	368970000	334890000	401370000	371130000	417270000	427310000	412320000	382070000
Carnitine O-palmitoyltransferase 1, liver isoform	CPT1A	>sp|P50416-2|CPT1A_HUMAN Isoform 2 of Carnitine O-palmitoyltransferase 1, liver isoform OS=Homo sapiens GN=CPT1A;>sp|P50416|CPT1A_HUMAN Carnitine O-palmitoyltransferase 1, liver isoform OS=Homo sapiens GN=CPT1A PE=1 SV=2	1	792330	1	1	816990	850860	1931800	1378300	1781300	1434900	1229600	1915100	2074600	1808100	2803300	1839700	1366500	1657000	1749200	1742600	1	1831500	1895600	1
Transmembrane protein 33	TMEM33	>tr|D6RAA6|D6RAA6_HUMAN Transmembrane protein 33 (Fragment) OS=Homo sapiens GN=TMEM33 PE=2 SV=1;>sp|P57088|TMM33_HUMAN Transmembrane protein 33 OS=Homo sapiens GN=TMEM33 PE=1 SV=2;>tr|H0Y8N0|H0Y8N0_HUMAN Transmembrane protein 33 (Fragment) OS=Homo sapiens	10413000	13121000	8989800	9891000	10139000	11894000	60921000	54875000	40407000	44342000	46075000	51205000	60905000	66719000	46411000	47821000	42469000	34678000	60468000	59437000	44047000	42785000	53794000	55660000
Dimethyladenosine transferase 2, mitochondrial	TFB2M	>sp|Q9H5Q4|TFB2M_HUMAN Dimethyladenosine transferase 2, mitochondrial OS=Homo sapiens GN=TFB2M PE=1 SV=1	1	1	1242900	1940600	2039700	823200	12364000	8101700	1	6565600	7758900	7600900	8540700	4268100	4922300	5021200	3450600	1763900	5137600	4921000	5067900	5264000	5815900	7528100
Up-regulated during skeletal muscle growth protein 5	USMG5	>sp|Q96IX5|USMG5_HUMAN Up-regulated during skeletal muscle growth protein 5 OS=Homo sapiens GN=USMG5 PE=1 SV=1	5697000	6765600	8739600	7580500	8416300	5529600	50157000	57458000	25184000	23182000	38993000	39154000	37866000	47687000	29368000	30492000	25347000	24662000	33032000	32918000	23632000	28443000	33238000	30025000
Drebrin	DBN1	>sp|Q16643|DREB_HUMAN Drebrin OS=Homo sapiens GN=DBN1 PE=1 SV=4;>sp|Q16643-2|DREB_HUMAN Isoform 2 of Drebrin OS=Homo sapiens GN=DBN1;>sp|Q16643-3|DREB_HUMAN Isoform 3 of Drebrin OS=Homo sapiens GN=DBN1;>tr|D6R9W4|D6R9W4_HUMAN Drebrin (Fragment) OS=Homo sap	2090300	1670900	1	1	1	1	1	1	2503700	2307800	2061200	1	2177500	2650100	2550100	3135000	3717800	2869200	3898600	3681600	1	1	2640000	3304100
Probable leucine--tRNA ligase, mitochondrial	LARS2	>tr|E9PHM2|E9PHM2_HUMAN Probable leucine--tRNA ligase, mitochondrial OS=Homo sapiens GN=LARS2 PE=2 SV=1;>sp|Q15031|SYLM_HUMAN Probable leucine--tRNA ligase, mitochondrial OS=Homo sapiens GN=LARS2 PE=1 SV=2	1	1	1459600	1	1	1	2014300	1678000	1302000	1994100	1	1	1886100	1	1	1	1686100	952590	1567100	1	1	1	2635100	1
MMS19 nucleotide excision repair protein homolog	MMS19	>sp|Q96T76-9|MMS19_HUMAN Isoform 6 of MMS19 nucleotide excision repair protein homolog OS=Homo sapiens GN=MMS19;>sp|Q96T76|MMS19_HUMAN MMS19 nucleotide excision repair protein homolog OS=Homo sapiens GN=MMS19 PE=1 SV=2;>sp|Q96T76-8|MMS19_HUMAN Isoform 5 of	2047700	2126700	1233900	1356600	1	1212400	7292700	7801600	6967400	4558500	6355200	6221700	6813200	6830000	6404500	5654000	5332800	5155500	7015500	6881700	5810000	6892100	6088400	8022100
Exocyst complex component 6;Exocyst complex component 6B	EXOC6;EXOC6B	>tr|E7EW84|E7EW84_HUMAN Exocyst complex component 6 OS=Homo sapiens GN=EXOC6 PE=2 SV=1;>sp|Q8TAG9-2|EXOC6_HUMAN Isoform 2 of Exocyst complex component 6 OS=Homo sapiens GN=EXOC6;>sp|Q8TAG9|EXOC6_HUMAN Exocyst complex component 6 OS=Homo sapiens GN=EXOC6 PE	1	1	430330	336340	1	397820	1206000	1195900	1	1	951450	1067400	537950	313910	859750	957020	1	384780	1461100	772440	956450	923740	687590	628040
Vesicle transport through interaction with t-SNAREs homolog 1B	VTI1B	>sp|Q9UEU0|VTI1B_HUMAN Vesicle transport through interaction with t-SNAREs homolog 1B OS=Homo sapiens GN=VTI1B PE=1 SV=3;>sp|Q9UEU0-2|VTI1B_HUMAN Isoform Short of Vesicle transport through interaction with t-SNAREs homolog 1B OS=Homo sapiens GN=VTI1B	569210	1	1	690920	1	638960	2343400	1994700	1228200	1170600	1682100	2121000	1814300	2069500	1	1972600	1471900	1224000	1870800	1606100	1	2678200	1564900	2048300
Ubiquitin-associated domain-containing protein 2	UBAC2	>sp|Q8NBM4-4|UBAC2_HUMAN Isoform 4 of Ubiquitin-associated domain-containing protein 2 OS=Homo sapiens GN=UBAC2;>sp|Q8NBM4-3|UBAC2_HUMAN Isoform 3 of Ubiquitin-associated domain-containing protein 2 OS=Homo sapiens GN=UBAC2;>sp|Q8NBM4-2|UBAC2_HUMAN Isoform	1130100	5226600	7651500	2704700	963470	1	16485000	19333000	11386000	10397000	17191000	18162000	17780000	16149000	10072000	10950000	12447000	11587000	12578000	9749100	11181000	12249000	15510000	11136000
Protein scribble homolog	SCRIB	>sp|Q14160-2|SCRIB_HUMAN Isoform 2 of Protein scribble homolog OS=Homo sapiens GN=SCRIB;>sp|Q14160|SCRIB_HUMAN Protein scribble homolog OS=Homo sapiens GN=SCRIB PE=1 SV=4;>sp|Q14160-3|SCRIB_HUMAN Isoform 3 of Protein scribble homolog OS=Homo sapiens GN=SCR	1	1628700	1	1	1137200	1	2352900	1648800	2136300	2087800	1708200	1906800	2638400	1569900	1941100	1269400	2730600	2166300	2200000	1532000	1606500	1996900	2216900	1932900
Sequestosome-1	SQSTM1	>sp|Q13501-2|SQSTM_HUMAN Isoform 2 of Sequestosome-1 OS=Homo sapiens GN=SQSTM1;>sp|Q13501|SQSTM_HUMAN Sequestosome-1 OS=Homo sapiens GN=SQSTM1 PE=1 SV=1;>tr|E7EMC7|E7EMC7_HUMAN Sequestosome-1 OS=Homo sapiens GN=SQSTM1 PE=2 SV=1;>tr|E9PFW8|E9PFW8_HUMAN Sequ	1638200	1829300	1386900	3098700	1	2556500	12007000	11887000	4765900	5921100	8767700	7851600	8800800	9682900	7285400	8555000	5906200	6365200	7092800	5157900	8399900	9143800	6785300	7002800
Dolichol-phosphate mannosyltransferase	DPM1	>sp|O60762|DPM1_HUMAN Dolichol-phosphate mannosyltransferase subunit 1 OS=Homo sapiens GN=DPM1 PE=1 SV=1;>tr|Q5QPK2|Q5QPK2_HUMAN Dolichol-phosphate mannosyltransferase subunit 1 OS=Homo sapiens GN=DPM1 PE=2 SV=1;>tr|H0Y368|H0Y368_HUMAN Dolichol-phosphate m	43468000	36470000	14957000	24455000	18720000	8629200	154910000	140290000	89527000	88292000	125270000	110660000	148230000	145360000	100310000	86015000	79582000	85070000	106450000	98978000	101700000	106730000	120110000	131720000
Sarcoplasmic/endoplasmic reticulum calcium ATPase 2	ATP2A2	>sp|P16615-5|AT2A2_HUMAN Isoform 5 of Sarcoplasmic/endoplasmic reticulum calcium ATPase 2 OS=Homo sapiens GN=ATP2A2;>sp|P16615-2|AT2A2_HUMAN Isoform 2 of Sarcoplasmic/endoplasmic reticulum calcium ATPase 2 OS=Homo sapiens GN=ATP2A2;>sp|P16615-3|AT2A2_HUMAN	29653000	29233000	31911000	31052000	29993000	25885000	150730000	140140000	107020000	94022000	147860000	143970000	167360000	161490000	124930000	119470000	99657000	107240000	126100000	124670000	154650000	131430000	164010000	147480000
N-acetyllactosaminide beta-1,3-N-acetylglucosaminyltransferase	B3GNT1	>sp|O43505|B3GN1_HUMAN N-acetyllactosaminide beta-1,3-N-acetylglucosaminyltransferase OS=Homo sapiens GN=B3GNT1 PE=1 SV=1	1	1826900	1	871830	1	2176200	3234900	3568300	2815200	2397100	3658100	2857300	4133300	4263600	3341400	3542700	3037700	3050200	4351700	4703700	4108100	3773300	5007900	5475600
Dual specificity protein kinase TTK	TTK	>sp|P33981-2|TTK_HUMAN Isoform 2 of Dual specificity protein kinase TTK OS=Homo sapiens GN=TTK;>sp|P33981|TTK_HUMAN Dual specificity protein kinase TTK OS=Homo sapiens GN=TTK PE=1 SV=2;>tr|D6RFY1|D6RFY1_HUMAN Dual-specificity protein kinase TTK OS=Homo sap	1	1	642540	753000	645270	1	1545600	1224100	1473200	1252700	1228000	1183600	2038800	2562900	2117500	1149200	1044500	1	1564900	1171300	1209100	1148000	1841200	2091400
Ceroid-lipofuscinosis neuronal protein 6	CLN6	>tr|H3BUV4|H3BUV4_HUMAN Ceroid-lipofuscinosis neuronal protein 6 OS=Homo sapiens GN=CLN6 PE=2 SV=1;>sp|Q9NWW5|CLN6_HUMAN Ceroid-lipofuscinosis neuronal protein 6 OS=Homo sapiens GN=CLN6 PE=1 SV=1;>tr|H3BNF1|H3BNF1_HUMAN Ceroid-lipofuscinosis neuronal prote	1114900	1	1559600	1367200	2581900	2335800	8665600	9977500	6149800	6160400	10537000	12275000	5597200	7076600	6677000	7569100	6208800	5829800	5538100	5655200	8999600	12379000	9233900	9745700
Glutaryl-CoA dehydrogenase, mitochondrial	GCDH	>tr|B4DK85|B4DK85_HUMAN Glutaryl-CoA dehydrogenase, mitochondrial OS=Homo sapiens GN=GCDH PE=2 SV=1;>sp|Q92947|GCDH_HUMAN Glutaryl-CoA dehydrogenase, mitochondrial OS=Homo sapiens GN=GCDH PE=1 SV=1;>tr|K7ESA6|K7ESA6_HUMAN Glutaryl-CoA dehydrogenase, mitoch	2911400	4469000	1	4182700	1	2415300	13799000	12834000	8791000	7945400	16274000	16430000	9029400	12557000	8820500	15330000	8103900	6592300	10620000	9014400	10912000	11078000	11467000	9019100
NADH dehydrogenase [ubiquinone] 1 alpha subcomplex subunit 2	NDUFA2	>sp|O43678|NDUA2_HUMAN NADH dehydrogenase [ubiquinone] 1 alpha subcomplex subunit 2 OS=Homo sapiens GN=NDUFA2 PE=1 SV=3	1	1	1	2898400	1	2298800	3670100	1	4315900	1	4720300	4248300	7180800	1	1	3212500	1	3908200	4702500	4265000	1	4730900	5909500	3234700
Protein QIL1	QIL1	>sp|Q5XKP0|QIL1_HUMAN Protein QIL1 OS=Homo sapiens GN=QIL1 PE=1 SV=1	3146000	1	1819800	1632000	1752600	1782900	7255400	7448800	6337500	7737900	9043000	8321700	8136600	8042200	6765700	7331600	7235500	6230500	5934600	6125400	8656500	7879000	10897000	8648100
Iron-sulfur cluster assembly 2 homolog, mitochondrial	ISCA2	>sp|Q86U28|ISCA2_HUMAN Iron-sulfur cluster assembly 2 homolog, mitochondrial OS=Homo sapiens GN=ISCA2 PE=1 SV=2	1	1	1	1028400	1	967180	1	1	1044700	1726800	1	964290	1	1	1	784810	1209900	987700	1742600	1	1564900	1544900	2425500	1402200
A-kinase anchor protein 8	AKAP8	>sp|O43823|AKAP8_HUMAN A-kinase anchor protein 8 OS=Homo sapiens GN=AKAP8 PE=1 SV=1	1176900	1753000	1214300	1	787610	300360	8992600	8219800	2522500	2766600	5224800	7055200	3647300	4435800	4433100	5725700	2180800	2155700	1830400	2341500	5367300	4477700	3017600	3467700
MORF4 family-associated protein 1	MRFAP1	>sp|Q9Y605|MOFA1_HUMAN MORF4 family-associated protein 1 OS=Homo sapiens GN=MRFAP1 PE=1 SV=1	1978900	2879900	1	1	1	1	3374800	3119900	3253800	3287700	3676600	3419400	3437700	3078800	3265000	5192800	2791600	3045700	4281600	2787500	1	3428600	4380500	3760900
NAD(P) transhydrogenase, mitochondrial	NNT	>sp|Q13423|NNTM_HUMAN NAD(P) transhydrogenase, mitochondrial OS=Homo sapiens GN=NNT PE=1 SV=3;>tr|D6RAI5|D6RAI5_HUMAN NAD(P) transhydrogenase, mitochondrial (Fragment) OS=Homo sapiens GN=NNT PE=2 SV=1;>tr|E9PCX7|E9PCX7_HUMAN NAD(P) transhydrogenase, mitoch	1	2122600	1	1	1	1	1678100	2649500	1333600	2730600	2510200	2522200	1087600	1421600	872890	2016100	1917900	1700500	1956900	1956700	3879600	2633000	2316000	2051100
ATPase family AAA domain-containing protein 3B	ATAD3B	>sp|Q5T9A4|ATD3B_HUMAN ATPase family AAA domain-containing protein 3B OS=Homo sapiens GN=ATAD3B PE=1 SV=1;>sp|Q5T9A4-3|ATD3B_HUMAN Isoform 3 of ATPase family AAA domain-containing protein 3B OS=Homo sapiens GN=ATAD3B	2058800	2779900	1	1	1	1362700	2906000	3628100	4590700	3100400	5232500	4191600	5096700	7301100	2405000	2626800	4784300	4068900	5803300	4988600	5455100	3128000	4815900	4605700
Importin-4	IPO4	>sp|Q8TEX9|IPO4_HUMAN Importin-4 OS=Homo sapiens GN=IPO4 PE=1 SV=2;>sp|Q8TEX9-2|IPO4_HUMAN Isoform 2 of Importin-4 OS=Homo sapiens GN=IPO4;>tr|H0YN14|H0YN14_HUMAN Importin-4 OS=Homo sapiens GN=IPO4 PE=4 SV=1	6393200	3442500	9687700	7888700	7897500	8420900	24690000	27314000	30420000	30327000	27977000	29331000	39318000	46117000	21081000	25798000	26995000	25746000	32285000	29144000	26622000	25483000	34290000	27056000
Secretory carrier-associated membrane protein 4	SCAMP4	>sp|Q969E2-2|SCAM4_HUMAN Isoform 2 of Secretory carrier-associated membrane protein 4 OS=Homo sapiens GN=SCAMP4;>sp|Q969E2|SCAM4_HUMAN Secretory carrier-associated membrane protein 4 OS=Homo sapiens GN=SCAMP4 PE=2 SV=1	1	1	2149000	1479700	1943700	1745000	6521000	1	3816200	3833200	7172000	6918900	6262200	4935600	4865700	5981400	3825100	5044600	4497500	5601600	5250400	5511700	7052200	4516100
Threonine--tRNA ligase, mitochondrial	TARS2	>sp|Q9BW92|SYTM_HUMAN Threonine--tRNA ligase, mitochondrial OS=Homo sapiens GN=TARS2 PE=1 SV=1;>tr|U3KQG0|U3KQG0_HUMAN Threonine--tRNA ligase, mitochondrial OS=Homo sapiens GN=TARS2 PE=3 SV=1;>sp|Q9BW92-2|SYTM_HUMAN Isoform 2 of Threonine--tRNA ligase, mit	2710000	2508300	1557600	3271900	5573500	723640	18753000	16335000	8767400	8614200	14289000	12695000	12682000	12189000	12652000	14849000	9495200	7042900	8271300	8593800	21016000	16955000	10210000	8965800
Serine/threonine-protein phosphatase 6 catalytic subunit	PPP6C	>sp|O00743-2|PPP6_HUMAN Isoform 2 of Serine/threonine-protein phosphatase 6 catalytic subunit OS=Homo sapiens GN=PPP6C;>sp|O00743|PPP6_HUMAN Serine/threonine-protein phosphatase 6 catalytic subunit OS=Homo sapiens GN=PPP6C PE=1 SV=1;>sp|O00743-3|PPP6_HUMAN	11473000	13757000	16859000	13180000	12540000	12820000	62801000	63281000	42012000	48391000	59454000	57232000	59927000	62072000	45995000	51318000	51444000	55357000	63049000	65589000	53912000	62196000	56463000	56740000
Importin-8	IPO8	>sp|O15397|IPO8_HUMAN Importin-8 OS=Homo sapiens GN=IPO8 PE=1 SV=2;>sp|O15397-2|IPO8_HUMAN Isoform 2 of Importin-8 OS=Homo sapiens GN=IPO8	2351400	5173800	1873000	3356200	2921400	2855500	12145000	13883000	12366000	8510000	15229000	10820000	17675000	16515000	11666000	11480000	8773200	8377900	12982000	13173000	12069000	14112000	13735000	13666000
Dynamin-like 120 kDa protein, mitochondrial;Dynamin-like 120 kDa protein, form S1	OPA1	>sp|O60313|OPA1_HUMAN Dynamin-like 120 kDa protein, mitochondrial OS=Homo sapiens GN=OPA1 PE=1 SV=3;>tr|E5KLK1|E5KLK1_HUMAN Dynamin-like 120 kDa protein, mitochondrial OS=Homo sapiens GN=OPA1 PE=3 SV=1;>tr|E5KLJ6|E5KLJ6_HUMAN Dynamin-like 120 kDa protein,	1	1	1094500	1	2390200	1	2810700	3409200	2396800	2314500	2072200	1979600	1	3108400	2313100	2436300	3124700	2808500	2820500	3236400	2490400	2851000	3492900	3035900
Vesicle transport protein GOT1B	GOLT1B	>tr|G3V1U5|G3V1U5_HUMAN Golgi transport 1 homolog B (S. cerevisiae), isoform CRA_c OS=Homo sapiens GN=GOLT1B PE=4 SV=1;>sp|Q9Y3E0|GOT1B_HUMAN Vesicle transport protein GOT1B OS=Homo sapiens GN=GOLT1B PE=1 SV=1	1	1	1757500	1291800	1	1	3049200	2495200	2006300	1599200	2995000	2116800	2662500	1862400	3013900	2604500	1	1900600	2261200	1878900	1960300	1687500	2833100	1962800
Sodium/potassium-transporting ATPase subunit alpha-1	ATP1A1	>sp|P05023-4|AT1A1_HUMAN Isoform 4 of Sodium/potassium-transporting ATPase subunit alpha-1 OS=Homo sapiens GN=ATP1A1;>sp|P05023|AT1A1_HUMAN Sodium/potassium-transporting ATPase subunit alpha-1 OS=Homo sapiens GN=ATP1A1 PE=1 SV=1;>sp|P05023-3|AT1A1_HUMAN Is	133040000	140690000	127960000	142900000	134630000	122800000	689940000	661350000	406160000	432000000	620330000	658100000	660730000	644760000	483540000	503430000	447630000	424790000	522520000	513850000	620960000	575420000	636070000	597400000
Protein AF1q	MLLT11	>sp|Q13015|AF1Q_HUMAN Protein AF1q OS=Homo sapiens GN=MLLT11 PE=1 SV=1	1	1	1	1	3290700	3638000	6143800	4319700	4871600	3931500	4850400	3952700	1	1	1	3103700	1	3456300	4686800	1	733780	1241900	1	1
Protein phosphatase 1 regulatory subunit 29	ELFN2	>sp|Q5R3F8|PPR29_HUMAN Protein phosphatase 1 regulatory subunit 29 OS=Homo sapiens GN=ELFN2 PE=1 SV=1	1	265700	1	121690	1	1	1	1	643040	1	922580	1	1	38716000	1	1	1	896790	1	1	1	1	1	1129400
60S ribosomal export protein NMD3	NMD3	>sp|Q96D46|NMD3_HUMAN 60S ribosomal export protein NMD3 OS=Homo sapiens GN=NMD3 PE=1 SV=1;>tr|C9JA08|C9JA08_HUMAN 60S ribosomal export protein NMD3 OS=Homo sapiens GN=NMD3 PE=2 SV=1	447000	1017800	1	1	1	1	1	1	1179600	1699100	804500	541970	1503900	1167100	1	1	1501500	1271400	1304500	1045700	1	1023400	1213300	1517500
Mitochondrial import receptor subunit TOM22 homolog	TOMM22	>sp|Q9NS69|TOM22_HUMAN Mitochondrial import receptor subunit TOM22 homolog OS=Homo sapiens GN=TOMM22 PE=1 SV=3	4682400	5613400	9013100	10711000	8322300	12907000	33111000	42010000	21011000	26283000	28044000	31681000	41073000	39615000	34878000	33886000	26165000	26428000	40795000	36007000	51235000	55719000	49675000	58040000
IQ motif and SEC7 domain-containing protein 1	IQSEC1	>sp|Q6DN90-2|IQEC1_HUMAN Isoform 2 of IQ motif and SEC7 domain-containing protein 1 OS=Homo sapiens GN=IQSEC1;>tr|H7C107|H7C107_HUMAN IQ motif and SEC7 domain-containing protein 1 (Fragment) OS=Homo sapiens GN=IQSEC1 PE=4 SV=1;>sp|Q6DN90|IQEC1_HUMAN IQ mot	1800200	1	1	7445000	5359900	6658600	29629000	17581000	8011700	5724300	15142000	14008000	18326000	20616000	13331000	11295000	9534700	10647000	12453000	13753000	17514000	13059000	16048000	16382000
Peptidyl-prolyl cis-trans isomerase FKBP8	FKBP8	>sp|Q14318|FKBP8_HUMAN Peptidyl-prolyl cis-trans isomerase FKBP8 OS=Homo sapiens GN=FKBP8 PE=1 SV=2;>sp|Q14318-2|FKBP8_HUMAN Isoform 2 of Peptidyl-prolyl cis-trans isomerase FKBP8 OS=Homo sapiens GN=FKBP8;>tr|J3KQ73|J3KQ73_HUMAN Peptidyl-prolyl cis-trans i	3934300	3312500	5238900	3442100	2699000	1355800	13616000	14590000	9748100	10070000	14471000	13564000	17041000	17874000	11648000	11367000	10732000	9956500	12735000	14175000	13598000	14276000	13635000	13805000
UBX domain-containing protein 7	UBXN7	>tr|F8WB69|F8WB69_HUMAN UBX domain-containing protein 7 OS=Homo sapiens GN=UBXN7 PE=2 SV=1;>sp|O94888|UBXN7_HUMAN UBX domain-containing protein 7 OS=Homo sapiens GN=UBXN7 PE=1 SV=2	1	705690	1	1	1	1	663540	833370	1	1	574580	694820	1	1	638100	606030	1	1	1	774200	568790	542870	1	1
Insulin receptor substrate 4	IRS4	>sp|O14654|IRS4_HUMAN Insulin receptor substrate 4 OS=Homo sapiens GN=IRS4 PE=1 SV=1	75599000	74610000	49923000	51647000	50619000	41946000	305890000	324030000	181760000	176030000	288810000	269270000	298690000	284110000	199980000	204670000	182150000	184620000	247240000	221860000	275710000	251190000	286690000	272600000
DNA-dependent protein kinase catalytic subunit	PRKDC	>sp|P78527|PRKDC_HUMAN DNA-dependent protein kinase catalytic subunit OS=Homo sapiens GN=PRKDC PE=1 SV=3;>tr|E7EUY0|E7EUY0_HUMAN DNA-dependent protein kinase catalytic subunit OS=Homo sapiens GN=PRKDC PE=2 SV=1;>sp|P78527-2|PRKDC_HUMAN Isoform 2 of DNA-dep	238680000	239450000	210190000	215730000	189590000	186490000	1039400000	1045100000	660470000	683110000	968060000	937550000	1077400000	1056400000	788660000	799540000	660020000	643760000	867210000	866970000	945630000	929490000	947490000	956530000
Protein YIF1A	YIF1A	>tr|E9PIZ0|E9PIZ0_HUMAN Protein YIF1A (Fragment) OS=Homo sapiens GN=YIF1A PE=2 SV=1;>tr|C9JST7|C9JST7_HUMAN Protein YIF1A (Fragment) OS=Homo sapiens GN=YIF1A PE=2 SV=2;>tr|A6NGW1|A6NGW1_HUMAN Protein YIF1A OS=Homo sapiens GN=YIF1A PE=2 SV=1;>sp|O95070|YIF1	618860	574680	777440	539730	1	1	2688500	3149300	1538000	1208300	3269700	3123200	1215600	1622800	2089400	2203600	1408600	1263900	1253500	1004500	2104500	2499300	1741400	1799400
Nucleolar MIF4G domain-containing protein 1	NOM1	>sp|Q5C9Z4|NOM1_HUMAN Nucleolar MIF4G domain-containing protein 1 OS=Homo sapiens GN=NOM1 PE=1 SV=1	1	526310	1	1	1	761240	1403700	808510	804940	945500	1	3639300	1137900	1040800	417470	825500	786580	818910	934420	1343000	772650	2402000	1123700	1492100
Estradiol 17-beta-dehydrogenase 12	HSD17B12	>sp|Q53GQ0|DHB12_HUMAN Estradiol 17-beta-dehydrogenase 12 OS=Homo sapiens GN=HSD17B12 PE=1 SV=2	17717000	15173000	19332000	20041000	17191000	19040000	104710000	110450000	63433000	62636000	95559000	95652000	89441000	72399000	67958000	67718000	57691000	62720000	73409000	91541000	80215000	66597000	82515000	75814000
Protein phosphatase 1G	PPM1G	>sp|O15355|PPM1G_HUMAN Protein phosphatase 1G OS=Homo sapiens GN=PPM1G PE=1 SV=1	35369000	38947000	49302000	46835000	49938000	47911000	297720000	283700000	162280000	166220000	212640000	215460000	196400000	200570000	167860000	158210000	149730000	160290000	147530000	149610000	176790000	193030000	183850000	190960000
Filaggrin-2	FLG2	>sp|Q5D862|FILA2_HUMAN Filaggrin-2 OS=Homo sapiens GN=FLG2 PE=1 SV=1;>Q5D862 SWISS-PROT:Q5D862 Tax_Id=9606 Gene_Symbol=FLG2 Filaggrin-2	1	1	1	1	1	487270	1	854660	1	1	1007300	1	1466900	1896400	1	1	1	1	1	505910	1	1	1	1
Protein LSM14 homolog B	LSM14B	>tr|Q5TBP9|Q5TBP9_HUMAN Protein LSM14 homolog B (Fragment) OS=Homo sapiens GN=LSM14B PE=2 SV=1;>sp|Q9BX40-2|LS14B_HUMAN Isoform 2 of Protein LSM14 homolog B OS=Homo sapiens GN=LSM14B;>sp|Q9BX40|LS14B_HUMAN Protein LSM14 homolog B OS=Homo sapiens GN=LSM14B	957310	1883900	1	1	1	1	2685800	1	1658700	1602800	1	1	2266800	1616600	2474900	1	2078100	2413700	2564200	1720600	1	2369500	1053100	1764000
BAG family molecular chaperone regulator 2	BAG2	>sp|O95816|BAG2_HUMAN BAG family molecular chaperone regulator 2 OS=Homo sapiens GN=BAG2 PE=1 SV=1;>tr|B4DXE2|B4DXE2_HUMAN BAG family molecular chaperone regulator 2 OS=Homo sapiens GN=BAG2 PE=2 SV=1	4893900	4370800	3310100	3379300	3677600	5446100	19610000	22746000	13358000	12050000	17767000	18148000	20003000	16744000	14171000	16578000	14522000	13650000	12416000	14473000	19102000	19135000	19501000	20308000
Translational activator GCN1	GCN1L1	>sp|Q92616|GCN1L_HUMAN Translational activator GCN1 OS=Homo sapiens GN=GCN1L1 PE=1 SV=6	36696000	32183000	40013000	33812000	33665000	33945000	131240000	127660000	93674000	93282000	149320000	145080000	165830000	173490000	124030000	122910000	104600000	108980000	131680000	133250000	139890000	143420000	149850000	148850000
Neurochondrin	NCDN	>sp|Q9UBB6-2|NCDN_HUMAN Isoform 2 of Neurochondrin OS=Homo sapiens GN=NCDN;>sp|Q9UBB6|NCDN_HUMAN Neurochondrin OS=Homo sapiens GN=NCDN PE=1 SV=1;>sp|Q9UBB6-3|NCDN_HUMAN Isoform 3 of Neurochondrin OS=Homo sapiens GN=NCDN;>tr|C9J5H8|C9J5H8_HUMAN Neurochondri	1106100	1890100	1283800	1	1	2273700	7960800	4225600	2657100	3052400	5191100	5021500	4419300	4183500	4071500	3975900	3549500	3781300	2881600	3771100	3826100	4511600	4924100	3834600
Prolactin regulatory element-binding protein	PREB	>sp|Q9HCU5|PREB_HUMAN Prolactin regulatory element-binding protein OS=Homo sapiens GN=PREB PE=1 SV=2;>tr|B5MC98|B5MC98_HUMAN Prolactin regulatory element-binding protein OS=Homo sapiens GN=PREB PE=2 SV=1	1146800	1019600	1380800	1947000	2071600	2014700	7006100	5837800	3171500	4227200	6890700	7035200	7883900	5675500	5522800	6145500	4939100	4824300	3952500	4574000	6859500	9364800	4227100	6211600
Dephospho-CoA kinase domain-containing protein	DCAKD	>tr|K7ESP4|K7ESP4_HUMAN Dephospho-CoA kinase domain-containing protein (Fragment) OS=Homo sapiens GN=DCAKD PE=2 SV=1;>sp|Q8WVC6|DCAKD_HUMAN Dephospho-CoA kinase domain-containing protein OS=Homo sapiens GN=DCAKD PE=1 SV=1;>sp|Q8WVC6-2|DCAKD_HUMAN Isoform 2	1	1	1317400	1120100	1202800	1696400	3804700	3548600	2675700	3068900	2849800	2415100	6816100	4221800	2579100	2892700	1	2838200	3136800	2555300	3046100	3002100	2844600	3856300
Serine/threonine-protein phosphatase 2A 65 kDa regulatory subunit A beta isoform	PPP2R1B	>sp|P30154-4|2AAB_HUMAN Isoform 4 of Serine/threonine-protein phosphatase 2A 65 kDa regulatory subunit A beta isoform OS=Homo sapiens GN=PPP2R1B;>sp|P30154|2AAB_HUMAN Serine/threonine-protein phosphatase 2A 65 kDa regulatory subunit A beta isoform OS=Homo	1	1	2653800	2962000	1889000	3078900	6948100	5195000	6334800	4481200	6726000	5835500	10838000	7310900	3922600	5559100	5369200	5115300	8012800	8046700	6768000	7016500	9567300	6592500
cAMP-dependent protein kinase catalytic subunit alpha	PRKACA;KIN27	>sp|P17612|KAPCA_HUMAN cAMP-dependent protein kinase catalytic subunit alpha OS=Homo sapiens GN=PRKACA PE=1 SV=2;>sp|P17612-2|KAPCA_HUMAN Isoform 2 of cAMP-dependent protein kinase catalytic subunit alpha OS=Homo sapiens GN=PRKACA;>tr|Q15136|Q15136_HUMAN P	1	1	1452900	1896100	1843000	1953000	5129500	3641300	3810200	1	4043600	9926700	1	1	5019800	4181700	3460100	1	2163000	1756600	5867000	2926700	1	1540600
HEAT repeat-containing protein 1	HEATR1	>tr|Q5T3Q7|Q5T3Q7_HUMAN HEAT repeat-containing protein 1 OS=Homo sapiens GN=HEATR1 PE=2 SV=1;>sp|Q9H583|HEAT1_HUMAN HEAT repeat-containing protein 1 OS=Homo sapiens GN=HEATR1 PE=1 SV=3	1666600	1	2140000	1307100	2189400	1967200	7961800	7489000	4620900	5964100	5955100	6155800	6622000	3655100	6863900	5890900	4438700	5750000	4325900	4860800	8899800	8135900	7140900	6414900
cAMP-dependent protein kinase type I-alpha regulatory subunit;cAMP-dependent protein kinase type I-alpha regulatory subunit, N-terminally processed	PRKAR1A	>sp|P10644-2|KAP0_HUMAN Isoform 2 of cAMP-dependent protein kinase type I-alpha regulatory subunit OS=Homo sapiens GN=PRKAR1A;>sp|P10644|KAP0_HUMAN cAMP-dependent protein kinase type I-alpha regulatory subunit OS=Homo sapiens GN=PRKAR1A PE=1 SV=1;>tr|K7EM1	6095300	3520600	6008500	5088100	2001700	5380400	17207000	21405000	11855000	10632000	16157000	19304000	17031000	22043000	16163000	14974000	13741000	14904000	13561000	11889000	19153000	14630000	15610000	21741000
Tetratricopeptide repeat protein 27	TTC27	>sp|Q6P3X3|TTC27_HUMAN Tetratricopeptide repeat protein 27 OS=Homo sapiens GN=TTC27 PE=1 SV=1	1	1	5018600	4016900	1890500	1921800	13062000	8835700	5424500	5093000	12713000	13813000	9341500	8625700	9793000	7489400	5721000	4187100	7530100	6355900	8852500	6533500	7744400	5741400
Protein transport protein Sec61 subunit alpha isoform 1;Protein transport protein Sec61 subunit alpha isoform 2	SEC61A1;SEC61A2	>sp|P61619|S61A1_HUMAN Protein transport protein Sec61 subunit alpha isoform 1 OS=Homo sapiens GN=SEC61A1 PE=1 SV=2;>tr|B4DR61|B4DR61_HUMAN Protein transport protein Sec61 subunit alpha isoform 1 OS=Homo sapiens GN=SEC61A1 PE=2 SV=1;>sp|P61619-3|S61A1_HUMA	9975500	8781400	11837000	9480600	8012500	10309000	56793000	54020000	24138000	24920000	41065000	38781000	33911000	38553000	44089000	38361000	26516000	23596000	35238000	32792000	41347000	42048000	34059000	36035000
UDP-glucose:glycoprotein glucosyltransferase 1	UGGT1	>sp|Q9NYU2-2|UGGG1_HUMAN Isoform 2 of UDP-glucose:glycoprotein glucosyltransferase 1 OS=Homo sapiens GN=UGGT1;>sp|Q9NYU2|UGGG1_HUMAN UDP-glucose:glycoprotein glucosyltransferase 1 OS=Homo sapiens GN=UGGT1 PE=1 SV=3	1	1	1277500	1	1	1	819390	571870	1413900	958290	834100	1	1	1206500	1081200	1	1370100	1272700	2268100	1	1357000	1327000	2183000	1
Protein transport protein Sec16A	SEC16A	>tr|J3KNL6|J3KNL6_HUMAN Protein transport protein Sec16A OS=Homo sapiens GN=SEC16A PE=2 SV=1;>sp|O15027-2|SC16A_HUMAN Isoform 2 of Protein transport protein Sec16A OS=Homo sapiens GN=SEC16A;>sp|O15027-4|SC16A_HUMAN Isoform 4 of Protein transport protein Se	13675000	15731000	8497300	8381000	8475400	7552400	47256000	43739000	28605000	26601000	46917000	44800000	46026000	42859000	32366000	32383000	33419000	30864000	35855000	36809000	42267000	45322000	45697000	47280000
Heat shock protein beta-1	HSPB1	>sp|P04792|HSPB1_HUMAN Heat shock protein beta-1 OS=Homo sapiens GN=HSPB1 PE=1 SV=2;>tr|F8WE04|F8WE04_HUMAN Heat shock protein beta-1 OS=Homo sapiens GN=HSPB1 PE=2 SV=1	4650300	13555000	5977000	8079500	6132100	7261900	30888000	27138000	19966000	16798000	31414000	29592000	36011000	35909000	24523000	22275000	20159000	20340000	21410000	25944000	27989000	32337000	27891000	25567000
		>sp|Q8N490-2|PNKD_HUMAN Isoform 2 of Probable hydrolase PNKD OS=Homo sapiens GN=PNKD	1	1	1	5954200	2141000	2699900	9921100	8585300	3647800	3767800	9357900	6839800	8878900	6721700	5770600	5855400	5835300	4413100	5706100	5952500	8481000	7688600	5677600	7141600
Pleiotropic regulator 1	PLRG1	>tr|B7Z982|B7Z982_HUMAN Pleiotropic regulator 1 OS=Homo sapiens GN=PLRG1 PE=2 SV=1;>tr|D6RA26|D6RA26_HUMAN Pleiotropic regulator 1 (Fragment) OS=Homo sapiens GN=PLRG1 PE=2 SV=1;>sp|O43660-2|PLRG1_HUMAN Isoform 2 of Pleiotropic regulator 1 OS=Homo sapiens G	1	1	1216000	1053400	1	1	1005300	935270	1507700	1771700	904010	1885000	1	1	1292000	1221200	916380	1826300	1	1	894040	864840	1330500	393390
Mitochondrial import inner membrane translocase subunit TIM50	TIMM50	>sp|Q3ZCQ8|TIM50_HUMAN Mitochondrial import inner membrane translocase subunit TIM50 OS=Homo sapiens GN=TIMM50 PE=1 SV=2;>sp|Q3ZCQ8-2|TIM50_HUMAN Isoform 2 of Mitochondrial import inner membrane translocase subunit TIM50 OS=Homo sapiens GN=TIMM50;>sp|Q3ZCQ	18322000	19418000	10532000	12518000	14578000	14002000	71940000	67466000	46197000	41917000	59604000	61908000	60885000	63262000	46591000	47505000	42760000	48436000	61318000	54908000	59952000	66229000	64915000	72756000
Mitochondrial translocator assembly and maintenance protein 41 homolog	TAMM41	>tr|C9J2U4|C9J2U4_HUMAN Chromosome 3 open reading frame 31, isoform CRA_f OS=Homo sapiens GN=TAMM41 PE=4 SV=1;>sp|Q96BW9|TAM41_HUMAN Mitochondrial translocator assembly and maintenance protein 41 homolog OS=Homo sapiens GN=TAMM41 PE=1 SV=2;>tr|H7C1A2|H7C1A	1	1	1256700	2296700	1457600	516390	2841700	2116800	2889700	3273300	3884500	3270900	4807600	4739000	2146300	1922100	2179000	3314000	3643800	2992700	2421400	2056400	5009800	3468300
NADH dehydrogenase [ubiquinone] 1 alpha subcomplex subunit 13	NDUFA13;YJEFN3	>sp|Q9P0J0|NDUAD_HUMAN NADH dehydrogenase [ubiquinone] 1 alpha subcomplex subunit 13 OS=Homo sapiens GN=NDUFA13 PE=1 SV=3;>tr|J3KN00|J3KN00_HUMAN NADH dehydrogenase (Ubiquinone) 1 alpha subcomplex, 13 OS=Homo sapiens GN=NDUFA13 PE=4 SV=1;>tr|B4DF76|B4DF76_	13278000	11355000	8894100	5372100	2965400	3718800	31652000	27422000	21116000	19466000	31331000	27501000	34164000	32090000	23540000	24770000	20531000	22221000	26922000	23173000	34313000	30708000	28124000	35191000
ATP-dependent Clp protease ATP-binding subunit clpX-like, mitochondrial	CLPX	>sp|O76031|CLPX_HUMAN ATP-dependent Clp protease ATP-binding subunit clpX-like, mitochondrial OS=Homo sapiens GN=CLPX PE=1 SV=2	2853300	2035700	1552100	2031000	1241100	1152300	5697600	5532100	6181000	5973400	6278400	6381600	8313000	7948200	6119300	5103800	4848500	5102300	6655100	6347200	7695000	6860100	7951100	9536000
Acylglycerol kinase, mitochondrial	AGK	>tr|E9PC15|E9PC15_HUMAN Acylglycerol kinase, mitochondrial OS=Homo sapiens GN=AGK PE=2 SV=1;>sp|Q53H12|AGK_HUMAN Acylglycerol kinase, mitochondrial OS=Homo sapiens GN=AGK PE=1 SV=2;>tr|E9PG39|E9PG39_HUMAN Acylglycerol kinase, mitochondrial OS=Homo sapiens	15113000	16354000	7454300	9885200	2675900	9630600	44278000	42302000	28101000	28240000	37819000	39698000	45822000	50123000	30637000	30500000	26453000	25438000	37441000	34521000	38726000	39630000	43838000	40725000
Importin-13	IPO13	>sp|O94829|IPO13_HUMAN Importin-13 OS=Homo sapiens GN=IPO13 PE=1 SV=3;>tr|Q5T4X2|Q5T4X2_HUMAN Importin-13 OS=Homo sapiens GN=IPO13 PE=2 SV=1	1	1	1676100	5321500	1	1	1	3470700	2486800	3006000	1	3646700	4369300	5912300	2639700	3701500	3233100	4014400	3982900	3675200	1	4180600	5216200	5505700
Mitotic spindle-associated MMXD complex subunit MIP18	FAM96B	>tr|H3BNV7|H3BNV7_HUMAN Mitotic spindle-associated MMXD complex subunit MIP18 (Fragment) OS=Homo sapiens GN=FAM96B PE=4 SV=1;>sp|Q9Y3D0|MIP18_HUMAN Mitotic spindle-associated MMXD complex subunit MIP18 OS=Homo sapiens GN=FAM96B PE=1 SV=1;>tr|J3KS95|J3KS95_	3114300	3350100	2450200	3948300	3234900	2834700	12455000	13543000	10487000	6854700	10858000	9530900	12920000	14364000	10557000	8444500	7958800	10059000	11014000	10715000	10324000	9665300	12644000	10920000
Aurora kinase B	AURKB	>tr|J3KRJ2|J3KRJ2_HUMAN Aurora kinase B (Fragment) OS=Homo sapiens GN=AURKB PE=2 SV=2;>tr|J3KRF8|J3KRF8_HUMAN Aurora kinase B OS=Homo sapiens GN=AURKB PE=2 SV=1;>sp|Q96GD4-3|AURKB_HUMAN Isoform 3 of Aurora kinase B OS=Homo sapiens GN=AURKB;>tr|J3QR41|J3QR4	1	1	561480	1392500	1	707200	2709100	2376600	1507900	1650200	1734200	2226300	1	1	1857500	1830400	1247300	2382200	1139000	1	1889800	2795300	2154900	1936100
Adenylate kinase isoenzyme 1	AK1	>sp|P00568|KAD1_HUMAN Adenylate kinase isoenzyme 1 OS=Homo sapiens GN=AK1 PE=1 SV=3;>tr|Q5T9B7|Q5T9B7_HUMAN Adenylate kinase isoenzyme 1 OS=Homo sapiens GN=AK1 PE=2 SV=1;>tr|H0YID2|H0YID2_HUMAN Adenylate kinase isoenzyme 1 (Fragment) OS=Homo sapiens GN=AK1	897990	1	1596000	1	1	1	507190	421880	1427300	1308800	880010	838220	857800	710760	1744400	1573500	1318600	2261400	1663000	1327000	1234400	1049500	1	1295000
Dehydrogenase/reductase SDR family member 7B	DHRS7B	>sp|Q6IAN0|DRS7B_HUMAN Dehydrogenase/reductase SDR family member 7B OS=Homo sapiens GN=DHRS7B PE=1 SV=2;>tr|J3KRS1|J3KRS1_HUMAN Dehydrogenase/reductase SDR family member 7B (Fragment) OS=Homo sapiens GN=DHRS7B PE=4 SV=1	1661500	1234800	1996300	2325200	988870	1008500	9895400	9961500	5393800	3888400	7895900	7989600	5349400	5282200	6588600	6183100	4188100	3616300	5111500	4401600	6639800	6600200	4796200	4132500
Protein SCO2 homolog, mitochondrial	SCO2	>sp|O43819|SCO2_HUMAN Protein SCO2 homolog, mitochondrial OS=Homo sapiens GN=SCO2 PE=1 SV=3	1510100	2737200	1802800	2448900	2564800	2251800	11523000	10228000	5609100	5050800	7123500	8883900	7987500	9951100	7017000	7610000	6819100	5696800	6366500	5116600	7449200	10042000	8251800	7332900
Geminin	GMNN	>tr|C9K0U5|C9K0U5_HUMAN Geminin (Fragment) OS=Homo sapiens GN=GMNN PE=2 SV=2;>tr|H7C608|H7C608_HUMAN Geminin (Fragment) OS=Homo sapiens GN=GMNN PE=2 SV=1;>tr|E2QRF9|E2QRF9_HUMAN Geminin (Fragment) OS=Homo sapiens GN=GMNN PE=2 SV=1;>sp|O75496|GEMI_HUMAN Gem	1	548420	513260	1	868760	744350	1549600	1223400	865530	1099400	1019600	1146900	1231100	1	1	2146000	931460	1312900	1297400	1730600	1622000	1965600	1385800	1675600
Transmembrane 9 superfamily member 2	TM9SF2	>sp|Q99805|TM9S2_HUMAN Transmembrane 9 superfamily member 2 OS=Homo sapiens GN=TM9SF2 PE=1 SV=1	461970	1	700760	826190	1	1	1624200	1880100	1	1	1299100	1782100	1	1	1077900	1073100	1286000	949810	1633800	1	1293000	1125000	1609600	1
Exportin-7	XPO7	>sp|Q9UIA9|XPO7_HUMAN Exportin-7 OS=Homo sapiens GN=XPO7 PE=1 SV=3;>tr|E7ESC6|E7ESC6_HUMAN Exportin-7 OS=Homo sapiens GN=XPO7 PE=2 SV=1;>tr|E9PEN8|E9PEN8_HUMAN Exportin-7 OS=Homo sapiens GN=XPO7 PE=2 SV=1	1591500	1454600	1	1117100	1656500	1	3326200	2775100	4860800	3380400	4974300	3896200	3140300	3499800	2398000	3261200	2907800	4225100	3171000	2412600	3534500	3944400	3571600	5161800
DnaJ homolog subfamily B member 12	DNAJB12	>sp|Q9NXW2|DJB12_HUMAN DnaJ homolog subfamily B member 12 OS=Homo sapiens GN=DNAJB12 PE=1 SV=4;>sp|Q9NXW2-2|DJB12_HUMAN Isoform 2 of DnaJ homolog subfamily B member 12 OS=Homo sapiens GN=DNAJB12;>tr|J3KPS0|J3KPS0_HUMAN DnaJ (Hsp40) homolog, subfamily B, me	6944500	8675900	2513400	436450	2674900	1	16234000	12157000	9724600	8899700	15402000	12953000	15356000	18406000	10197000	8524600	9547400	8349500	11744000	9805500	13757000	12972000	16212000	14754000
HEAT repeat-containing protein 2	HEATR2	>sp|Q86Y56|HEAT2_HUMAN HEAT repeat-containing protein 2 OS=Homo sapiens GN=HEATR2 PE=1 SV=4;>tr|H0Y650|H0Y650_HUMAN HEAT repeat-containing protein 2 (Fragment) OS=Homo sapiens GN=HEATR2 PE=4 SV=1;>sp|Q86Y56-2|HEAT2_HUMAN Isoform 2 of HEAT repeat-containing	2630800	2186800	3842800	2874300	2721200	3176800	10192000	9577500	7319100	7469900	10378000	10583000	12529000	11796000	8996600	7533600	7581700	8419700	10395000	10008000	11071000	10133000	13345000	11853000
Lysophosphatidylcholine acyltransferase 1	LPCAT1	>sp|Q8NF37|PCAT1_HUMAN Lysophosphatidylcholine acyltransferase 1 OS=Homo sapiens GN=LPCAT1 PE=1 SV=2	750060	1014500	1	1088800	1	983050	3282500	2419100	2019500	1643700	2875800	4002000	1762500	2646300	2214900	1790400	1991400	2062000	1807200	1992200	2832000	2957300	2708400	2912900
28S ribosomal protein S27, mitochondrial	MRPS27	>tr|D6RH20|D6RH20_HUMAN 28S ribosomal protein S27, mitochondrial (Fragment) OS=Homo sapiens GN=MRPS27 PE=2 SV=1;>tr|G5EA06|G5EA06_HUMAN 28S ribosomal protein S27, mitochondrial OS=Homo sapiens GN=MRPS27 PE=4 SV=1;>sp|Q92552|RT27_HUMAN 28S ribosomal protein	1	1	984890	1	1	868020	906550	1472100	1050900	912140	686340	1	836620	587050	1254700	1	828960	866430	858910	1282000	980950	844560	1069600	1518700
Caseinolytic peptidase B protein homolog	CLPB	>sp|Q9H078-2|CLPB_HUMAN Isoform 2 of Caseinolytic peptidase B protein homolog OS=Homo sapiens GN=CLPB;>sp|Q9H078|CLPB_HUMAN Caseinolytic peptidase B protein homolog OS=Homo sapiens GN=CLPB PE=1 SV=1;>sp|Q9H078-3|CLPB_HUMAN Isoform 3 of Caseinolytic peptida	14488000	10999000	12297000	14572000	16570000	14050000	43914000	43924000	31517000	29536000	33222000	34747000	60137000	53331000	37845000	40648000	39157000	38255000	47276000	47162000	54687000	54672000	57964000	56483000
Thioredoxin-related transmembrane protein 2	TMX2	>sp|Q9Y320-2|TMX2_HUMAN Isoform 2 of Thioredoxin-related transmembrane protein 2 OS=Homo sapiens GN=TMX2;>sp|Q9Y320|TMX2_HUMAN Thioredoxin-related transmembrane protein 2 OS=Homo sapiens GN=TMX2 PE=1 SV=1	2343800	1	2345600	2572800	2875500	2761400	7870500	8880300	5930600	5605500	6769900	6536000	1	1	5974800	5281500	1	6823300	1	1	8098100	9098000	1	1
Signal transducer and activator of transcription 1-alpha/beta	STAT1	>sp|P42224-2|STAT1_HUMAN Isoform Beta of Signal transducer and activator of transcription 1-alpha/beta OS=Homo sapiens GN=STAT1;>tr|J3KPM9|J3KPM9_HUMAN Signal transducer and activator of transcription OS=Homo sapiens GN=STAT1 PE=2 SV=1;>sp|P42224|STAT1_HUM	1	1698300	2493600	1	3257600	1	1	5864600	5321700	4478500	4723400	4162300	4807400	3093400	2398400	2045500	5245700	6593500	5119900	5830800	1	1	7304100	3896300
HLA class I histocompatibility antigen, Cw-7 alpha chain;HLA class I histocompatibility antigen, Cw-1 alpha chain;HLA class I histocompatibility antigen, Cw-17 alpha chain	HLA-C	>sp|P10321|1C07_HUMAN HLA class I histocompatibility antigen, Cw-7 alpha chain OS=Homo sapiens GN=HLA-C PE=1 SV=3;>tr|A2AEA2|A2AEA2_HUMAN HLA class I histocompatibility antigen, Cw-14 alpha chain OS=Homo sapiens GN=HLA-C PE=2 SV=2;>sp|P30499|1C01_HUMAN HLA	1280400	1	1292700	1274100	1380800	1480100	3732600	3013000	3036200	2026600	3074400	4470100	3445100	5545500	3375000	3446300	2624400	3307000	4030900	4284700	3224400	3363000	3924500	3951100
Condensin-2 complex subunit D3	NCAPD3	>sp|P42695|CNDD3_HUMAN Condensin-2 complex subunit D3 OS=Homo sapiens GN=NCAPD3 PE=1 SV=2;>tr|G3V1A9|G3V1A9_HUMAN Condensin-2 complex subunit D3 OS=Homo sapiens GN=NCAPD3 PE=4 SV=1	1091500	1309600	674400	1287900	727470	1	1	2158700	1242900	1733400	1686000	1	2094700	2632400	4383400	2591800	2486100	2155600	1973600	2227700	1	2530700	2763800	3678500
Peroxisomal biogenesis factor 19	PEX19;DCAF8	>tr|Q5QNY5|Q5QNY5_HUMAN Peroxisomal biogenesis factor 19 (Fragment) OS=Homo sapiens GN=PEX19 PE=2 SV=1;>sp|P40855-5|PEX19_HUMAN Isoform 5 of Peroxisomal biogenesis factor 19 OS=Homo sapiens GN=PEX19;>sp|P40855|PEX19_HUMAN Peroxisomal biogenesis factor 19 O	1	1437200	2328000	2260900	3328300	2241600	8099700	7601800	6357900	5661000	6663000	7822500	7527600	5743800	6290500	5821200	5639500	6100500	4975100	5088100	5691100	6054600	7556800	6920700
Forkhead box protein P1	FOXP1	>sp|Q9H334-2|FOXP1_HUMAN Isoform 2 of Forkhead box protein P1 OS=Homo sapiens GN=FOXP1;>tr|G5E965|G5E965_HUMAN Forkhead box P1, isoform CRA_f OS=Homo sapiens GN=FOXP1 PE=4 SV=1;>tr|H0Y882|H0Y882_HUMAN Forkhead box protein P1 (Fragment) OS=Homo sapiens GN=F	1	1	492560	1	1	1	350020	452910	336520	426350	1	1	1	1	502960	629610	476640	533780	264480	389470	332010	416230	1	471760
Peroxisomal membrane protein 11B	PEX11B	>sp|O96011-2|PX11B_HUMAN Isoform 2 of Peroxisomal membrane protein 11B OS=Homo sapiens GN=PEX11B;>sp|O96011|PX11B_HUMAN Peroxisomal membrane protein 11B OS=Homo sapiens GN=PEX11B PE=1 SV=1	389040	380710	207440	1	1	1	813930	910330	667510	557430	1	1	580920	437400	567570	542970	488890	507000	432130	502880	639450	780130	738780	629580
Vesicle-associated membrane protein 7	VAMP7	>sp|P51809-3|VAMP7_HUMAN Isoform 3 of Vesicle-associated membrane protein 7 OS=Homo sapiens GN=VAMP7;>sp|P51809|VAMP7_HUMAN Vesicle-associated membrane protein 7 OS=Homo sapiens GN=VAMP7 PE=1 SV=3;>sp|P51809-2|VAMP7_HUMAN Isoform 2 of Vesicle-associated me	1948500	1	1	2446900	2695200	2695800	7999300	5915900	2110000	1434800	4824800	4267900	6715600	6396600	5582300	3286100	4095300	5111600	5805900	4371600	6348300	3331200	4896400	6025700
Potassium voltage-gated channel subfamily V member 2	KCNV2	>sp|Q8TDN2|KCNV2_HUMAN Potassium voltage-gated channel subfamily V member 2 OS=Homo sapiens GN=KCNV2 PE=1 SV=1	1	1	303040	425290	264660	347650	1609700	1951000	847440	870870	1	1599100	905130	875180	1	1	942770	847180	423070	789560	1	1342000	1274800	754660
Nuclear pore complex protein Nup93	NUP93	>sp|Q8N1F7|NUP93_HUMAN Nuclear pore complex protein Nup93 OS=Homo sapiens GN=NUP93 PE=1 SV=2;>tr|H3BVG0|H3BVG0_HUMAN Nuclear pore complex protein Nup93 OS=Homo sapiens GN=NUP93 PE=2 SV=1;>sp|Q8N1F7-2|NUP93_HUMAN Isoform 2 of Nuclear pore complex protein Nu	8900900	5815200	9363100	11524000	5133200	8627000	35823000	34558000	26100000	25030000	31425000	32848000	30902000	31211000	25226000	25064000	20542000	22261000	30199000	32555000	28783000	32277000	26822000	33113000
Melanoma-associated antigen D2	MAGED2	>sp|Q9UNF1|MAGD2_HUMAN Melanoma-associated antigen D2 OS=Homo sapiens GN=MAGED2 PE=1 SV=2;>sp|Q9UNF1-2|MAGD2_HUMAN Isoform 2 of Melanoma-associated antigen D2 OS=Homo sapiens GN=MAGED2;>tr|Q5H909|Q5H909_HUMAN Melanoma-associated antigen D2 OS=Homo sapiens	10456000	8822400	8759000	2943500	9739300	7944300	28102000	30828000	21883000	20246000	25594000	23778000	29805000	29170000	24234000	22410000	23938000	22950000	22047000	23395000	28636000	26831000	29241000	30811000
Selenoprotein K	SELK	>tr|F8WAX7|F8WAX7_HUMAN Selenoprotein K OS=Homo sapiens GN=SELK PE=2 SV=1;>tr|A8K0M9|A8K0M9_HUMAN Selenoprotein K OS=Homo sapiens GN=SELK PE=4 SV=1;>sp|Q9Y6D0|SELK_HUMAN Selenoprotein K OS=Homo sapiens GN=SELK PE=1 SV=3	1	1692800	1274500	1998100	1	1537100	6089200	4454600	2601200	1	1	1	3722800	4255200	3294900	3627700	2384300	3089000	2705500	2837800	1	3903400	3515600	3866200
	TUBB4A	>tr|M0QYM7|M0QYM7_HUMAN Tubulin beta-4A chain (Fragment) OS=Homo sapiens GN=TUBB4A PE=2 SV=2;>tr|M0R042|M0R042_HUMAN Tubulin beta-4A chain (Fragment) OS=Homo sapiens GN=TUBB4A PE=2 SV=1	1	1	1	1	1	1053600	833590	1	654040	1	1	1748000	581860	1	1	1	1015500	1	3300300	3215600	1	1	452090	1
Protein enabled homolog	ENAH	>sp|Q8N8S7-3|ENAH_HUMAN Isoform 3 of Protein enabled homolog OS=Homo sapiens GN=ENAH;>sp|Q8N8S7-2|ENAH_HUMAN Isoform 2 of Protein enabled homolog OS=Homo sapiens GN=ENAH;>sp|Q8N8S7|ENAH_HUMAN Protein enabled homolog OS=Homo sapiens GN=ENAH PE=1 SV=2	1	1899800	2085400	2565900	3727500	1608400	2877700	2208400	8552700	9641000	3603000	1	6562800	4254900	5341700	5594300	6451500	8851300	8228800	7116100	1708200	2638200	8516200	7736200
Uncharacterized protein C20orf24	C20orf24	>sp|Q9BUV8-4|CT024_HUMAN Isoform 4 of Uncharacterized protein C20orf24 OS=Homo sapiens GN=C20orf24;>sp|Q9BUV8-3|CT024_HUMAN Isoform 3 of Uncharacterized protein C20orf24 OS=Homo sapiens GN=C20orf24;>sp|Q9BUV8-2|CT024_HUMAN Isoform 2 of Uncharacterized prot	1579900	1478200	1292800	1003600	756410	950910	4289600	4471900	3174700	3526500	4844700	5588300	5311400	5384100	2437800	2504300	3406000	2857500	3853300	3516400	3433900	3590600	4648000	5165700
Delta(24)-sterol reductase	DHCR24	>tr|B7Z817|B7Z817_HUMAN Delta(24)-sterol reductase OS=Homo sapiens GN=DHCR24 PE=2 SV=1;>sp|Q15392|DHC24_HUMAN Delta(24)-sterol reductase OS=Homo sapiens GN=DHCR24 PE=1 SV=2;>tr|H7C4B7|H7C4B7_HUMAN Delta(24)-sterol reductase (Fragment) OS=Homo sapiens GN=DH	1874900	1	2883200	1734900	1881400	1850000	8691800	11224000	3797200	3793400	7903400	8546700	3158100	2971800	6727100	9447700	5846400	3333700	4354100	4483100	6493100	8530600	4822600	5429000
Gem-associated protein 4	GEMIN4	>tr|I3L2C7|I3L2C7_HUMAN Gem-associated protein 4 OS=Homo sapiens GN=GEMIN4 PE=2 SV=1;>sp|P57678|GEMI4_HUMAN Gem-associated protein 4 OS=Homo sapiens GN=GEMIN4 PE=1 SV=2	3911100	4886300	2593400	2365500	1191600	2663700	7409100	7818600	5990900	6954200	9571900	10302000	11706000	11595000	7641100	9290100	7051700	6931200	10644000	10308000	8627800	8197500	9750600	11444000
V-type proton ATPase subunit H	ATP6V1H	>sp|Q9UI12-2|VATH_HUMAN Isoform 2 of V-type proton ATPase subunit H OS=Homo sapiens GN=ATP6V1H;>sp|Q9UI12|VATH_HUMAN V-type proton ATPase subunit H OS=Homo sapiens GN=ATP6V1H PE=1 SV=1;>tr|G3V126|G3V126_HUMAN ATPase, H+ transporting, lysosomal 50/57kDa, V1	1	1693900	1622300	3130600	2856400	1422700	6779800	6520900	4493000	5663800	5919000	5808800	7156500	5986700	5056100	5837900	5448200	3421600	6204700	4609100	6641600	5360600	7424700	5603200
CAD protein;Glutamine-dependent carbamoyl-phosphate synthase;Aspartate carbamoyltransferase;Dihydroorotase	CAD	>tr|F8VPD4|F8VPD4_HUMAN CAD protein OS=Homo sapiens GN=CAD PE=2 SV=1;>sp|P27708|PYR1_HUMAN CAD protein OS=Homo sapiens GN=CAD PE=1 SV=3	64286000	59400000	53657000	53507000	63973000	55731000	210160000	191000000	148930000	149400000	211160000	206120000	213000000	213740000	159390000	154890000	159970000	168120000	192600000	185740000	202520000	200830000	202860000	220840000
Guanine nucleotide-binding protein G(k) subunit alpha	GNAI3	>sp|P08754|GNAI3_HUMAN Guanine nucleotide-binding protein G(k) subunit alpha OS=Homo sapiens GN=GNAI3 PE=1 SV=3	1	3276500	2453900	1	2392500	3314700	4222100	3832000	5139000	5709100	5116700	4527000	5181000	4663100	4658700	3840000	7190100	9002300	9203100	9075700	4189400	3669400	3645700	3075900
ADP-ribosylation factor GTPase-activating protein 1	ARFGAP1	>tr|F8W1U7|F8W1U7_HUMAN ADP-ribosylation factor GTPase-activating protein 1 (Fragment) OS=Homo sapiens GN=ARFGAP1 PE=2 SV=1;>tr|B7Z8H8|B7Z8H8_HUMAN ADP-ribosylation factor GTPase-activating protein 1 OS=Homo sapiens GN=ARFGAP1 PE=2 SV=1;>tr|F8VWH9|F8VWH9_H	1706300	2232800	1	1	1	2428400	1	3497200	2671200	3052600	2460400	2930200	4699800	4825600	1	1843900	3200900	3060600	3742700	3196300	3780100	3629500	3661300	3073600
UPF0444 transmembrane protein C12orf23	C12orf23	>sp|Q8WUH6|TM263_HUMAN Transmembrane protein 263 OS=Homo sapiens GN=TMEM263 PE=1 SV=1	4145500	1	1	1	1335800	1	2890600	3175600	4017800	2894200	1	2698900	4123300	3122700	1	1	3362100	4221300	4824800	5183100	1	1	5149700	3708600
Pyridoxal-dependent decarboxylase domain-containing protein 1;Putative pyridoxal-dependent decarboxylase domain-containing protein 2	PDXDC1;PDXDC2P	>sp|Q6P996-2|PDXD1_HUMAN Isoform 2 of Pyridoxal-dependent decarboxylase domain-containing protein 1 OS=Homo sapiens GN=PDXDC1;>sp|Q6P474|PDXD2_HUMAN Putative pyridoxal-dependent decarboxylase domain-containing protein 2 OS=Homo sapiens GN=PDXDC2P PE=5 SV=3	1611100	1875900	1	1672800	1	1851500	1	3192700	2925800	2554100	4838300	5180500	4534300	3964400	2678700	2970200	3243400	3575900	3543200	3044000	4598800	3657900	3557700	4067100
Mitochondrial import receptor subunit TOM6 homolog	TOMM6	>sp|Q96B49|TOM6_HUMAN Mitochondrial import receptor subunit TOM6 homolog OS=Homo sapiens GN=TOMM6 PE=1 SV=1	3920600	4251300	6605700	6451900	6621500	5743200	8942800	7848200	5659300	5212500	9317400	8741300	12960000	9893900	9904500	9949700	6532000	7735800	14332000	13583000	15209000	18566000	19530000	26558000
Protein YIPF5	YIPF5	>sp|Q969M3|YIPF5_HUMAN Protein YIPF5 OS=Homo sapiens GN=YIPF5 PE=1 SV=1;>sp|Q969M3-3|YIPF5_HUMAN Isoform 3 of Protein YIPF5 OS=Homo sapiens GN=YIPF5	1010500	1603300	958460	1312600	895330	1283200	6478900	6916900	3946000	2417800	7228400	4753700	4693400	3850800	4425100	3187800	2493600	2319300	3330200	2966200	6981100	4464900	4065500	5064700
Guanine nucleotide-binding protein G(i) subunit alpha-2;Guanine nucleotide-binding protein G(t) subunit alpha-1;Guanine nucleotide-binding protein G(i) subunit alpha-1;Guanine nucleotide-binding protein G(t) subunit alpha-2;Guanine nucleotide-binding protein G(t) subunit alpha-3	GNAI2;GNAT1;GNAI1;GNAT2;GNAT3	>sp|P04899|GNAI2_HUMAN Guanine nucleotide-binding protein G(i) subunit alpha-2 OS=Homo sapiens GN=GNAI2 PE=1 SV=3;>sp|P04899-4|GNAI2_HUMAN Isoform sGi2 of Guanine nucleotide-binding protein G(i) subunit alpha-2 OS=Homo sapiens GN=GNAI2;>tr|F5GZL8|F5GZL8_HU	1	1	1	1	932640	758860	1011800	885990	1296400	836800	1	723600	1351300	1	971640	558620	1407000	1	2398200	1518400	945700	1	794850	1
Heterogeneous nuclear ribonucleoprotein H2;Heterogeneous nuclear ribonucleoprotein H2, N-terminally processed	HNRNPH2	>sp|P55795|HNRH2_HUMAN Heterogeneous nuclear ribonucleoprotein H2 OS=Homo sapiens GN=HNRNPH2 PE=1 SV=1	1	1	2954100	2721400	1	3117100	4731800	4853400	4636600	1	5007600	5445400	3401000	1	3660700	1	4550700	1	1	1	3585500	1	1	1
Coagulation factor X;Factor X light chain;Factor X heavy chain;Activated factor Xa heavy chain	F10	>sp|P00742|FA10_HUMAN Coagulation factor X OS=Homo sapiens GN=F10 PE=1 SV=2	1	1	1	16814000	1	1	46736000	1	1	1	1	1	25648000	32121000	1	23008000	1	1	1	1	25057000	1	1	15587000
Acyl-CoA desaturase	SCD	>sp|O00767|ACOD_HUMAN Acyl-CoA desaturase OS=Homo sapiens GN=SCD PE=1 SV=2	6592100	4742600	1	4283500	2982800	3033700	11421000	10089000	6587600	9473600	7640300	10435000	13683000	13637000	8558500	8330900	9879400	9489000	8825000	10335000	8711400	10824000	13027000	11349000
RAF proto-oncogene serine/threonine-protein kinase;Serine/threonine-protein kinase A-Raf;Serine/threonine-protein kinase B-raf	RAF1;BRAF;ARAF	>sp|P04049|RAF1_HUMAN RAF proto-oncogene serine/threonine-protein kinase OS=Homo sapiens GN=RAF1 PE=1 SV=1;>sp|P04049-2|RAF1_HUMAN Isoform 2 of RAF proto-oncogene serine/threonine-protein kinase OS=Homo sapiens GN=RAF1;>tr|H7C560|H7C560_HUMAN Serine/threon	1	1	1250500	1261100	576250	1044300	3305800	2721400	2017200	2788800	1996200	3279200	4856100	1	1826600	1	2526000	2517500	1585000	2308800	2085800	1778500	2670300	2759000
Potassium-transporting ATPase alpha chain 2	ATP12A	>sp|P54707|AT12A_HUMAN Potassium-transporting ATPase alpha chain 2 OS=Homo sapiens GN=ATP12A PE=1 SV=3;>sp|P54707-2|AT12A_HUMAN Isoform 2 of Potassium-transporting ATPase alpha chain 2 OS=Homo sapiens GN=ATP12A	3530200	1	4178000	3706700	4499100	3816500	16581000	14810000	10943000	9929100	13851000	12689000	1	16543000	10396000	11363000	9476400	9719500	15252000	15196000	13684000	14917000	1	14942000
Inactive hydroxysteroid dehydrogenase-like protein 1	HSDL1	>sp|Q3SXM5-2|HSDL1_HUMAN Isoform 2 of Inactive hydroxysteroid dehydrogenase-like protein 1 OS=Homo sapiens GN=HSDL1;>sp|Q3SXM5|HSDL1_HUMAN Inactive hydroxysteroid dehydrogenase-like protein 1 OS=Homo sapiens GN=HSDL1 PE=1 SV=3;>tr|H3BQI7|H3BQI7_HUMAN Inact	1	1	3392900	2637000	2582600	3358900	23173000	2213100	1501900	1689800	1910800	2364500	2720000	1796500	1	22024000	1512200	1716200	1244700	1897800	2089600	1748500	2033700	2687500
Receptor-type tyrosine-protein phosphatase F	PTPRF	>tr|H0Y380|H0Y380_HUMAN Receptor-type tyrosine-protein phosphatase F (Fragment) OS=Homo sapiens GN=PTPRF PE=2 SV=1;>tr|F2Z3B8|F2Z3B8_HUMAN Receptor-type tyrosine-protein phosphatase F OS=Homo sapiens GN=PTPRF PE=2 SV=1;>tr|H0Y4H1|H0Y4H1_HUMAN Receptor-type	1	851060	1056900	1166100	1	1187200	1	2601400	1755600	1629600	2653100	2239600	2753800	2041700	1777800	1972100	1715900	2123600	2813500	1	2582900	2303600	2318500	1712300
Coiled-coil-helix-coiled-coil-helix domain-containing protein 6, mitochondrial	CHCHD6	>tr|J3QTB2|J3QTB2_HUMAN Coiled-coil-helix-coiled-coil-helix domain-containing protein 6, mitochondrial OS=Homo sapiens GN=CHCHD6 PE=2 SV=1;>sp|Q9BRQ6|CHCH6_HUMAN Coiled-coil-helix-coiled-coil-helix domain-containing protein 6, mitochondrial OS=Homo sapiens	859930	574360	360420	1	1174200	675510	2599300	3285900	2904500	1374000	2599000	3121300	2126800	2495200	2129900	1916900	1	1875300	1652900	2268900	3167700	3516100	2585400	2840000
Serine palmitoyltransferase 1	SPTLC1	>sp|O15269|SPTC1_HUMAN Serine palmitoyltransferase 1 OS=Homo sapiens GN=SPTLC1 PE=1 SV=1	7807500	8003700	6509600	7392300	6563900	4925000	24941000	26447000	15537000	17134000	24032000	24161000	22371000	23729000	18842000	17076000	18375000	16931000	18978000	21139000	17944000	21917000	22404000	24095000
NADH dehydrogenase [ubiquinone] 1 alpha subcomplex assembly factor 3	NDUFAF3	>sp|Q9BU61|NDUF3_HUMAN NADH dehydrogenase [ubiquinone] 1 alpha subcomplex assembly factor 3 OS=Homo sapiens GN=NDUFAF3 PE=1 SV=1;>sp|Q9BU61-2|NDUF3_HUMAN Isoform b of NADH dehydrogenase [ubiquinone] 1 alpha subcomplex assembly factor 3 OS=Homo sapiens GN=N	1642600	1	2696200	2808400	2592000	1	5927400	5069000	4025100	3848300	5379000	6129100	6422800	4503600	4391900	4412100	3784900	4001400	5508300	5750300	4788100	5010500	6852000	11570000
Elongation of very long chain fatty acids protein 1	ELOVL1	>sp|Q9BW60-2|ELOV1_HUMAN Isoform 2 of Elongation of very long chain fatty acids protein 1 OS=Homo sapiens GN=ELOVL1;>sp|Q9BW60|ELOV1_HUMAN Elongation of very long chain fatty acids protein 1 OS=Homo sapiens GN=ELOVL1 PE=1 SV=1	1	961480	1148000	956890	1057200	577530	1937900	2059400	1	1	2298700	2097100	1883100	2145600	1539200	1734100	1	1705800	2184300	2599900	2451700	2192600	2329900	2647800
NADH dehydrogenase [ubiquinone] 1 beta subcomplex subunit 5, mitochondrial	NDUFB5	>sp|O43674-2|NDUB5_HUMAN Isoform 2 of NADH dehydrogenase [ubiquinone] 1 beta subcomplex subunit 5, mitochondrial OS=Homo sapiens GN=NDUFB5;>tr|E7EWP0|E7EWP0_HUMAN NADH dehydrogenase [ubiquinone] 1 beta subcomplex subunit 5, mitochondrial OS=Homo sapiens GN	1	1	1	1147100	1	1398000	1	1	1776500	1566800	1799900	1663100	1	1	1716600	1027200	1721700	984700	1985900	1	1688100	1646100	2739000	1416300
DnaJ homolog subfamily C member 10	DNAJC10	>sp|Q8IXB1|DJC10_HUMAN DnaJ homolog subfamily C member 10 OS=Homo sapiens GN=DNAJC10 PE=1 SV=2;>sp|Q8IXB1-2|DJC10_HUMAN Isoform 2 of DnaJ homolog subfamily C member 10 OS=Homo sapiens GN=DNAJC10	1	1235600	1491400	1	1239300	1841200	1	2113800	1693300	1112500	1364400	1712300	1	1	1568900	4895100	2734100	2122200	3177100	1272500	3680600	3135500	2853700	3667000
FAS-associated factor 2	FAF2	>sp|Q96CS3|FAF2_HUMAN FAS-associated factor 2 OS=Homo sapiens GN=FAF2 PE=1 SV=2	17763000	17426000	11805000	17382000	7804500	14313000	51706000	53218000	32160000	34804000	45065000	43854000	53449000	52909000	35232000	33533000	36065000	31969000	39764000	40311000	42345000	40740000	47595000	45544000
Gephyrin;Molybdopterin adenylyltransferase;Molybdopterin molybdenumtransferase	GPHN	>tr|H0YJ30|H0YJ30_HUMAN Molybdopterin molybdenumtransferase (Fragment) OS=Homo sapiens GN=GPHN PE=2 SV=1;>tr|G3V582|G3V582_HUMAN Molybdopterin molybdenumtransferase OS=Homo sapiens GN=GPHN PE=2 SV=1;>tr|F8W7D6|F8W7D6_HUMAN Molybdopterin molybdenumtransfera	470710	1	1	1	1	1	1	1	535920	708200	1	1	376430	498970	1	1	653430	732570	621500	1	1	1	686620	782260
Sodium-coupled neutral amino acid transporter 2	SLC38A2	>tr|F8VUY8|F8VUY8_HUMAN Sodium-coupled neutral amino acid transporter 2 OS=Homo sapiens GN=SLC38A2 PE=2 SV=1;>sp|Q96QD8|S38A2_HUMAN Sodium-coupled neutral amino acid transporter 2 OS=Homo sapiens GN=SLC38A2 PE=1 SV=2	1156100	1	2887100	1	2087300	1	3849900	1974700	1488600	2459700	3549700	2874700	1791700	2312900	1833600	2486100	1253900	1462700	2445400	2288500	1845900	2003000	1761200	1880300
TAF6-like RNA polymerase II p300/CBP-associated factor-associated factor 65 kDa subunit 6L	TAF6L	>sp|Q9Y6J9|TAF6L_HUMAN TAF6-like RNA polymerase II p300/CBP-associated factor-associated factor 65 kDa subunit 6L OS=Homo sapiens GN=TAF6L PE=1 SV=1;>tr|E9PP94|E9PP94_HUMAN TAF6-like RNA polymerase II p300/CBP-associated factor-associated factor 65 kDa sub	1	1290800	1145300	906330	1	1	1444400	1159500	943450	1512400	961900	880700	1840600	2072500	1103100	1098000	1623600	1637400	1879400	1	1	1	1916200	2304700
NADH dehydrogenase [ubiquinone] 1 beta subcomplex subunit 10	NDUFB10	>sp|O96000|NDUBA_HUMAN NADH dehydrogenase [ubiquinone] 1 beta subcomplex subunit 10 OS=Homo sapiens GN=NDUFB10 PE=1 SV=3;>tr|H3BPJ9|H3BPJ9_HUMAN NADH dehydrogenase [ubiquinone] 1 beta subcomplex subunit 10 OS=Homo sapiens GN=NDUFB10 PE=2 SV=1;>tr|Q96II6|Q9	10158000	10206000	8252300	8855700	12430000	10695000	29635000	29245000	19264000	20774000	20768000	16004000	34675000	32742000	22344000	26101000	27220000	26319000	30661000	33817000	29013000	27267000	30034000	29712000
Lipolysis-stimulated lipoprotein receptor	LSR	>tr|B4DKL4|B4DKL4_HUMAN Lipolysis-stimulated lipoprotein receptor OS=Homo sapiens GN=LSR PE=2 SV=1;>tr|S4R3V8|S4R3V8_HUMAN Lipolysis-stimulated lipoprotein receptor (Fragment) OS=Homo sapiens GN=LSR PE=4 SV=1;>sp|Q86X29-5|LSR_HUMAN Isoform 5 of Lipolysis-s	1	1	1	1	510760	1	1	1	1	1	694650	648780	1	1	1	1	1	1	1	1	1	666360	1	1
Transmembrane and coiled-coil domain-containing protein 1	TMCO1	>sp|Q9UM00-2|TMCO1_HUMAN Isoform 2 of Transmembrane and coiled-coil domain-containing protein 1 OS=Homo sapiens GN=TMCO1;>sp|Q9UM00|TMCO1_HUMAN Transmembrane and coiled-coil domain-containing protein 1 OS=Homo sapiens GN=TMCO1 PE=1 SV=1;>tr|J9JIE6|J9JIE6_H	3640700	2927100	2878700	3331000	2415200	3115700	10218000	11455000	7505500	7576400	10524000	10383000	10991000	9223600	7643500	7609200	8601700	7054700	7352900	7600400	6309000	7626700	8558700	9137100
Lys-63-specific deubiquitinase BRCC36	BRCC3	>sp|P46736-2|BRCC3_HUMAN Isoform 1 of Lys-63-specific deubiquitinase BRCC36 OS=Homo sapiens GN=BRCC3;>sp|P46736-3|BRCC3_HUMAN Isoform 3 of Lys-63-specific deubiquitinase BRCC36 OS=Homo sapiens GN=BRCC3;>sp|P46736|BRCC3_HUMAN Lys-63-specific deubiquitinase	1	842620	1	2031200	1	1	1	1545000	851940	934800	1256900	751990	1208900	1360100	1449000	1270100	1254700	1476600	1	1396600	1577400	791500	1303600	1
Microsomal glutathione S-transferase 3	MGST3	>sp|O14880|MGST3_HUMAN Microsomal glutathione S-transferase 3 OS=Homo sapiens GN=MGST3 PE=1 SV=1;>tr|Q5VV89|Q5VV89_HUMAN Microsomal glutathione S-transferase 3 OS=Homo sapiens GN=MGST3 PE=4 SV=1	1	1	1097300	1066600	825720	1544200	2822000	2996300	1542900	1853400	2833600	2503800	2008800	2489400	2417000	2309300	1677100	1724600	1908300	1804400	2263700	3318100	1969900	1910700
Signal peptidase complex subunit 1	SPCS1	>sp|Q9Y6A9|SPCS1_HUMAN Signal peptidase complex subunit 1 OS=Homo sapiens GN=SPCS1 PE=1 SV=4	1	1	1608400	1634300	2066800	2274900	2793200	2297200	4521800	3397100	3579000	3221900	1	1	4005200	3269000	3478600	1	6165700	6194700	3472000	3359700	1	1
Sorting and assembly machinery component 50 homolog	SAMM50	>sp|Q9Y512|SAM50_HUMAN Sorting and assembly machinery component 50 homolog OS=Homo sapiens GN=SAMM50 PE=1 SV=3	2913600	5235600	3616900	4463300	4629000	5711700	12578000	15712000	8419500	8678600	13365000	14432000	14779000	15308000	12650000	11691000	8543800	11003000	11497000	15223000	15199000	13354000	12934000	13603000
A-kinase anchor protein 12	AKAP12	>sp|Q02952-3|AKA12_HUMAN Isoform 3 of A-kinase anchor protein 12 OS=Homo sapiens GN=AKAP12;>sp|Q02952-2|AKA12_HUMAN Isoform 2 of A-kinase anchor protein 12 OS=Homo sapiens GN=AKAP12;>sp|Q02952|AKA12_HUMAN A-kinase anchor protein 12 OS=Homo sapiens GN=AKAP1	1077500	703030	1	1	1	1	649580	712890	850690	952130	745660	686460	627070	826610	524420	499630	789260	609600	759890	908670	558710	631290	564940	710930
Protein Spindly	SPDL1	>sp|Q96EA4-2|SPDLY_HUMAN Isoform 2 of Protein Spindly OS=Homo sapiens GN=SPDL1;>sp|Q96EA4|SPDLY_HUMAN Protein Spindly OS=Homo sapiens GN=SPDL1 PE=1 SV=2;>tr|D6RIF7|D6RIF7_HUMAN Protein Spindly (Fragment) OS=Homo sapiens GN=SPDL1 PE=2 SV=2;>tr|D6RIB8|D6RIB8	1434200	1	1	1	1	1	1129400	1	763970	721840	1086900	1	715420	781200	950070	860370	477600	512840	591130	1	1233400	1	603270	904840
Extended synaptotagmin-2	ESYT2	>tr|H7BXI1|H7BXI1_HUMAN Extended synaptotagmin-2 (Fragment) OS=Homo sapiens GN=ESYT2 PE=2 SV=1;>sp|A0FGR8-2|ESYT2_HUMAN Isoform 2 of Extended synaptotagmin-2 OS=Homo sapiens GN=ESYT2;>sp|A0FGR8|ESYT2_HUMAN Extended synaptotagmin-2 OS=Homo sapiens GN=ESYT2	1513100	1	1306300	1302400	1147500	1	5623900	5474200	2562700	2244600	4436900	3312900	3543800	1	3613800	3481000	1926700	2069100	2543300	3243600	3266900	3881700	1558600	1
V-type proton ATPase subunit d 1	ATP6V0D1	>tr|J3QL14|J3QL14_HUMAN V-type proton ATPase subunit d 1 (Fragment) OS=Homo sapiens GN=ATP6V0D1 PE=4 SV=1;>tr|R4GN72|R4GN72_HUMAN V-type proton ATPase subunit d 1 OS=Homo sapiens GN=ATP6V0D1 PE=4 SV=1;>sp|P61421|VA0D1_HUMAN V-type proton ATPase subunit d 1	1	2557100	1752300	1450100	1	2014700	3390400	3502100	4071800	2298700	2443700	2406300	4700600	4732600	3243900	2625100	3040800	3238600	2753800	3785900	2442000	2742200	5313400	1
Polynucleotide 5-hydroxyl-kinase NOL9	NOL9	>sp|Q5SY16|NOL9_HUMAN Polynucleotide 5-hydroxyl-kinase NOL9 OS=Homo sapiens GN=NOL9 PE=1 SV=1	3577000	2718000	1	1	1	1501300	3597100	4056600	2112300	3239100	4019400	2559700	5571400	3640700	2674800	3311200	2874500	3510000	1	2998400	2574300	3053500	2986800	3223000
Mitochondrial import receptor subunit TOM5 homolog	TOMM5	>sp|Q8N4H5|TOM5_HUMAN Mitochondrial import receptor subunit TOM5 homolog OS=Homo sapiens GN=TOMM5 PE=1 SV=1;>sp|Q8N4H5-3|TOM5_HUMAN Isoform 3 of Mitochondrial import receptor subunit TOM5 homolog OS=Homo sapiens GN=TOMM5;>sp|Q8N4H5-2|TOM5_HUMAN Isoform 2 o	6269500	5413400	5197700	7017400	8621600	4900200	14118000	12544000	12135000	13567000	14428000	14331000	21635000	21600000	16646000	17383000	13106000	12662000	27148000	27927000	21678000	20409000	25755000	27148000
Keratin, type II cytoskeletal 6C	KRT6C	>sp|P48668|K2C6C_HUMAN Keratin, type II cytoskeletal 6C OS=Homo sapiens GN=KRT6C PE=1 SV=3;>P48668 SWISS-PROT:P48668 Tax_Id=9606 Gene_Symbol=KRT6C Keratin, type II cytoskeletal 6C	1571700	1303900	1	1063500	1	1	5444400	4615400	1	1	1	1	1	1	1	1	1	1	1	1	1	1	1	1
Peptidyl-prolyl cis-trans isomerase D	PPID	>sp|Q08752|PPID_HUMAN Peptidyl-prolyl cis-trans isomerase D OS=Homo sapiens GN=PPID PE=1 SV=3	3064700	1619100	1	2323900	1	1	3327000	3213100	2252200	2697400	2015500	2356600	1863800	4966600	2152400	2482400	4694400	3102800	1957300	2428000	1	1989900	3020900	2607000
		>sp|Q70UQ0-4|IKIP_HUMAN Isoform 4 of Inhibitor of nuclear factor kappa-B kinase-interacting protein OS=Homo sapiens GN=IKBIP	1	1	1515300	1214300	1431700	2112600	1248000	1674600	2178400	1691500	1214900	1279800	4342200	1	2232100	1831500	1696800	2853800	3590400	2439400	2070200	1766800	3031800	4658100
Endoplasmic reticulum-Golgi intermediate compartment protein 3	ERGIC3	>tr|H0Y621|H0Y621_HUMAN Endoplasmic reticulum-Golgi intermediate compartment protein 3 (Fragment) OS=Homo sapiens GN=ERGIC3 PE=4 SV=1;>sp|Q9Y282|ERGI3_HUMAN Endoplasmic reticulum-Golgi intermediate compartment protein 3 OS=Homo sapiens GN=ERGIC3 PE=1 SV=1;	534170	815150	1	1097900	1	1	1162400	1116900	1	1	2570700	1383600	1623100	1917200	1016600	1290300	1	1	1	1	1126600	1450800	1931800	1
Tubulin alpha-1B chain;Tubulin alpha-4A chain	TUBA1B;TUBA4A	>sp|P68363|TBA1B_HUMAN Tubulin alpha-1B chain OS=Homo sapiens GN=TUBA1B PE=1 SV=1;>tr|A8MUB1|A8MUB1_HUMAN Tubulin alpha-4A chain OS=Homo sapiens GN=TUBA4A PE=2 SV=1;>sp|P68366|TBA4A_HUMAN Tubulin alpha-4A chain OS=Homo sapiens GN=TUBA4A PE=1 SV=1	1516700000	1525600000	1463800000	1492200000	1396900000	1388600000	5171300000	5082400000	3907000000	3384000000	4641800000	4645900000	4668200000	4490700000	3722700000	3709800000	3698800000	3854100000	4028600000	3990500000	3902900000	3779800000	4599300000	4410000000
HLA class I histocompatibility antigen, A-69 alpha chain;HLA class I histocompatibility antigen, A-68 alpha chain;HLA class I histocompatibility antigen, A-2 alpha chain;HLA class I histocompatibility antigen, A-66 alpha chain;HLA class I histocompatibility antigen, A-34 alpha chain;HLA class I histocompatibility antigen, A-26 alpha chain;HLA class I histocompatibility antigen, A-25 alpha chain;H…	HLA-A	>sp|P10316|1A69_HUMAN HLA class I histocompatibility antigen, A-69 alpha chain OS=Homo sapiens GN=HLA-A PE=1 SV=2;>sp|P01891|1A68_HUMAN HLA class I histocompatibility antigen, A-68 alpha chain OS=Homo sapiens GN=HLA-A PE=1 SV=4;>sp|P01892|1A02_HUMAN HLA cl	732070	1028400	1	1	684670	870620	2036000	1731000	1417900	1526500	1856300	2412300	1444500	1670900	1485300	1525900	1553600	1425300	1436100	1462400	2449100	2378500	1739300	1628100
CCR4-NOT transcription complex subunit 1	CNOT1	>sp|A5YKK6-3|CNOT1_HUMAN Isoform 3 of CCR4-NOT transcription complex subunit 1 OS=Homo sapiens GN=CNOT1;>sp|A5YKK6-2|CNOT1_HUMAN Isoform 2 of CCR4-NOT transcription complex subunit 1 OS=Homo sapiens GN=CNOT1;>sp|A5YKK6|CNOT1_HUMAN CCR4-NOT transcription co	1754700	1	1596700	1	2597200	2336400	6173900	3720800	2226200	3755500	3735700	3879900	6247900	4241300	3650600	2931300	3142100	2439600	3158800	2833000	2162500	3034700	3544000	3432300
Nuclear pore complex protein Nup153	NUP153	>sp|P49790-2|NU153_HUMAN Isoform 2 of Nuclear pore complex protein Nup153 OS=Homo sapiens GN=NUP153;>sp|P49790|NU153_HUMAN Nuclear pore complex protein Nup153 OS=Homo sapiens GN=NUP153 PE=1 SV=2;>tr|F6QR24|F6QR24_HUMAN Nuclear pore complex protein Nup153 O	1	1	277940	143570	1	145500	431140	300920	1	1	264830	429590	1	1	327140	263160	1	1	1	1	413780	385610	1	1
Midasin	MDN1	>sp|Q9NU22|MDN1_HUMAN Midasin OS=Homo sapiens GN=MDN1 PE=1 SV=2;>tr|Q5T795|Q5T795_HUMAN Midasin (Fragment) OS=Homo sapiens GN=MDN1 PE=2 SV=1	3550600	5222300	2703500	907270	2461100	1	10205000	6899100	6599900	9059300	9654300	8279300	5283100	6658700	7209900	8408800	5610400	7400500	8546300	8618100	7136400	4747200	6665300	5558900
Squalene synthase	FDFT1	>tr|B4DJE5|B4DJE5_HUMAN Squalene synthase OS=Homo sapiens GN=FDFT1 PE=2 SV=1;>sp|P37268|FDFT_HUMAN Squalene synthase OS=Homo sapiens GN=FDFT1 PE=1 SV=1;>tr|B3KQ95|B3KQ95_HUMAN Squalene synthase OS=Homo sapiens GN=FDFT1 PE=2 SV=1;>tr|B4DT56|B4DT56_HUMAN Squ	1	1	1884500	1976000	1148600	2728300	4113700	1	4015900	4108800	2608800	2764800	3082100	4570900	2397300	2900300	5409800	2751300	4161600	4721200	4415300	3405800	5745700	3263200
7-dehydrocholesterol reductase	DHCR7	>sp|Q9UBM7|DHCR7_HUMAN 7-dehydrocholesterol reductase OS=Homo sapiens GN=DHCR7 PE=1 SV=1;>tr|E9PRL8|E9PRL8_HUMAN 7-dehydrocholesterol reductase (Fragment) OS=Homo sapiens GN=DHCR7 PE=2 SV=1;>tr|E9PQ71|E9PQ71_HUMAN 7-dehydrocholesterol reductase (Fragment)	4928900	6752300	7386100	5867300	5154100	4006200	17049000	14051000	9716100	11398000	19490000	17894000	21002000	17810000	14298000	13766000	11890000	13268000	16321000	15857000	15549000	18521000	14252000	15939000
Serine/threonine-protein phosphatase PGAM5, mitochondrial	PGAM5	>sp|Q96HS1|PGAM5_HUMAN Serine/threonine-protein phosphatase PGAM5, mitochondrial OS=Homo sapiens GN=PGAM5 PE=1 SV=2;>sp|Q96HS1-2|PGAM5_HUMAN Isoform 2 of Serine/threonine-protein phosphatase PGAM5, mitochondrial OS=Homo sapiens GN=PGAM5	48188000	39516000	30854000	30083000	31237000	28081000	127650000	113360000	72469000	74817000	101980000	101390000	120570000	119270000	88360000	83316000	80114000	64687000	92940000	89124000	104460000	86198000	93298000	92503000
Eukaryotic translation initiation factor 4E type 2	EIF4E2	>tr|B8ZZL3|B8ZZL3_HUMAN Eukaryotic translation initiation factor 4E type 2 OS=Homo sapiens GN=EIF4E2 PE=2 SV=1;>sp|O60573|IF4E2_HUMAN Eukaryotic translation initiation factor 4E type 2 OS=Homo sapiens GN=EIF4E2 PE=1 SV=1	794010	1	766680	649480	833700	1093200	1452900	1286600	796450	1058300	1019800	1260100	2191000	2794900	1247400	1403900	1523200	1895700	1547000	2219900	1207400	1450700	1	1
Serine/threonine-protein phosphatase 6 regulatory subunit 3	PPP6R3	>tr|H7BXH2|H7BXH2_HUMAN Serine/threonine-protein phosphatase 6 regulatory subunit 3 OS=Homo sapiens GN=PPP6R3 PE=2 SV=1;>tr|E9PKF6|E9PKF6_HUMAN Serine/threonine-protein phosphatase 6 regulatory subunit 3 OS=Homo sapiens GN=PPP6R3 PE=2 SV=1;>sp|Q5H9R7-6|PP6	4391400	5399100	15898000	10887000	8085400	7197500	26758000	30217000	17261000	18640000	22967000	21345000	29925000	23406000	20380000	21389000	20460000	22146000	25815000	22451000	19159000	17615000	26065000	21553000
ATP synthase subunit f, mitochondrial	ATP5J2;PTCD1;ATP5J2-PTCD1	>sp|P56134-4|ATPK_HUMAN Isoform 4 of ATP synthase subunit f, mitochondrial OS=Homo sapiens GN=ATP5J2;>tr|C9JJT5|C9JJT5_HUMAN Protein ATP5J2-PTCD1 OS=Homo sapiens GN=ATP5J2-PTCD1 PE=4 SV=2;>sp|P56134-2|ATPK_HUMAN Isoform 2 of ATP synthase subunit f, mitocho	9644100	9456100	3921300	4581700	4962700	6370200	20318000	27768000	13451000	13122000	17839000	19092000	26293000	21741000	11370000	14391000	14500000	15038000	16890000	19524000	16229000	14657000	24548000	15948000
FAS-associated factor 1	FAF1	>tr|B1ANM7|B1ANM7_HUMAN FAS-associated factor 1 OS=Homo sapiens GN=FAF1 PE=4 SV=1;>sp|Q9UNN5-2|FAF1_HUMAN Isoform Short of FAS-associated factor 1 OS=Homo sapiens GN=FAF1;>sp|Q9UNN5|FAF1_HUMAN FAS-associated factor 1 OS=Homo sapiens GN=FAF1 PE=1 SV=2	2260000	1	1	1	1	1	1	1	1998800	1806300	1	1770400	1	1	1	1	1553600	1826800	1371900	1	1	1	1	1287000
ATP-dependent zinc metalloprotease YME1L1	YME1L1	>sp|Q96TA2-3|YMEL1_HUMAN Isoform 3 of ATP-dependent zinc metalloprotease YME1L1 OS=Homo sapiens GN=YME1L1;>sp|Q96TA2-2|YMEL1_HUMAN Isoform 2 of ATP-dependent zinc metalloprotease YME1L1 OS=Homo sapiens GN=YME1L1;>sp|Q96TA2|YMEL1_HUMAN ATP-dependent zinc me	4180300	4330300	3837600	1083700	3689700	1090300	8853100	7958000	6911900	7072500	8533200	7639300	10195000	10258000	6794500	7427300	6685200	6899900	8210900	9167500	9162400	8414600	9155400	9513300
Long-chain-fatty-acid--CoA ligase 3	ACSL3	>sp|O95573|ACSL3_HUMAN Long-chain-fatty-acid--CoA ligase 3 OS=Homo sapiens GN=ACSL3 PE=1 SV=3	9320300	7036400	10633000	10141000	12257000	8815200	32629000	32773000	23229000	22909000	31284000	31949000	30740000	27925000	26306000	23480000	21923000	23641000	23919000	23700000	27344000	25814000	25547000	26500000
Glycerol-3-phosphate acyltransferase 4	AGPAT6	>sp|Q86UL3|GPAT4_HUMAN Glycerol-3-phosphate acyltransferase 4 OS=Homo sapiens GN=AGPAT6 PE=1 SV=1	235650	1	773170	1555700	1255700	1052000	3621300	5946300	1932400	1588000	3399900	3981500	1711400	1812000	2497600	3672900	1243400	1944800	921300	1265200	2330400	3412700	1788300	1722200
Mitotic spindle assembly checkpoint protein MAD2A	MAD2L1	>sp|Q13257|MD2L1_HUMAN Mitotic spindle assembly checkpoint protein MAD2A OS=Homo sapiens GN=MAD2L1 PE=1 SV=1	1	1	5697100	6367200	6173200	6154300	17507000	16250000	7865700	8626200	12987000	17743000	13937000	12098000	14168000	14563000	1	9635300	13107000	14311000	17255000	16296000	12877000	18747000
Very-long-chain (3R)-3-hydroxyacyl-[acyl-carrier protein] dehydratase 2	PTPLB	>sp|Q6Y1H2|HACD2_HUMAN Very-long-chain (3R)-3-hydroxyacyl-[acyl-carrier protein] dehydratase 2 OS=Homo sapiens GN=PTPLB PE=1 SV=1	1	1	1563800	1854900	1	1824100	2356300	3630500	1	1	2666000	3738700	1	3482300	2851100	3323900	1	1	1	1	3365800	3772200	3873600	1
High affinity cationic amino acid transporter 1	SLC7A1	>tr|Q5JR49|Q5JR49_HUMAN High affinity cationic amino acid transporter 1 (Fragment) OS=Homo sapiens GN=SLC7A1 PE=2 SV=1;>sp|P30825|CTR1_HUMAN High affinity cationic amino acid transporter 1 OS=Homo sapiens GN=SLC7A1 PE=1 SV=1	1	1	1	2626000	2389500	1	2315500	4377100	1	1	2644200	2469400	2762300	2296600	2280300	1	1	1	2622100	1	2285900	2854900	3352000	2091300
Pyrroline-5-carboxylate reductase 3	PYCRL	>tr|B5MD87|B5MD87_HUMAN Pyrroline-5-carboxylate reductase 3 OS=Homo sapiens GN=PYCRL PE=2 SV=2;>tr|H0Y6C3|H0Y6C3_HUMAN Pyrroline-5-carboxylate reductase 3 (Fragment) OS=Homo sapiens GN=PYCRL PE=2 SV=1;>sp|Q53H96|P5CR3_HUMAN Pyrroline-5-carboxylate reductas	2066600	1	1	1	1236400	2010200	2518700	2108200	1517800	2428700	1580200	1919400	2081000	1981600	2585800	1582100	2894100	2799600	1784900	2182200	2413500	2500000	2788300	2235900
Importin-7	IPO7	>sp|O95373|IPO7_HUMAN Importin-7 OS=Homo sapiens GN=IPO7 PE=1 SV=1	33448000	19787000	22183000	21748000	20017000	24312000	67836000	65145000	57305000	48542000	64270000	69546000	74834000	72966000	54149000	52926000	57068000	57630000	61944000	58499000	61322000	65586000	69410000	66976000
Copine-1	CPNE1	>tr|H0Y524|H0Y524_HUMAN Copine-1 (Fragment) OS=Homo sapiens GN=CPNE1 PE=4 SV=1;>tr|Q5JX45|Q5JX45_HUMAN Copine-1 (Fragment) OS=Homo sapiens GN=CPNE1 PE=2 SV=1;>tr|E7ENH5|E7ENH5_HUMAN Copine-1 OS=Homo sapiens GN=CPNE1 PE=2 SV=1;>tr|A6PVH9|A6PVH9_HUMAN Copine	1311200	1706900	1	1	1	1	1	1	2388500	1716300	1	1	1428600	1	1	1	2166300	2422700	2214400	2439100	1	1	1493800	1673800
Replication factor C subunit 5	RFC5	>sp|P40937-2|RFC5_HUMAN Isoform 2 of Replication factor C subunit 5 OS=Homo sapiens GN=RFC5;>sp|P40937|RFC5_HUMAN Replication factor C subunit 5 OS=Homo sapiens GN=RFC5 PE=1 SV=1;>tr|F8W9B4|F8W9B4_HUMAN Replication factor C subunit 5 OS=Homo sapiens GN=RFC	6217300	7434400	1	6263600	4976100	5863000	11648000	12921000	13665000	11229000	13397000	14903000	15944000	13520000	13351000	16269000	9328600	11742000	13236000	13047000	17556000	19291000	15092000	17120000
NADH dehydrogenase [ubiquinone] 1 alpha subcomplex subunit 9, mitochondrial	NDUFA9	>sp|Q16795|NDUA9_HUMAN NADH dehydrogenase [ubiquinone] 1 alpha subcomplex subunit 9, mitochondrial OS=Homo sapiens GN=NDUFA9 PE=1 SV=2	14392000	10419000	8927800	6760300	8453500	7628400	26839000	25768000	22384000	23617000	25394000	22217000	34228000	29480000	19338000	18283000	21325000	22734000	23229000	23294000	16793000	19911000	29449000	23498000
Protein disulfide-isomerase TMX3	TMX3	>sp|Q96JJ7|TMX3_HUMAN Protein disulfide-isomerase TMX3 OS=Homo sapiens GN=TMX3 PE=1 SV=2;>sp|Q96JJ7-2|TMX3_HUMAN Isoform 2 of Protein disulfide-isomerase TMX3 OS=Homo sapiens GN=TMX3	1	895640	1	988050	909130	1288400	3151700	3149100	2298000	2203000	3655100	3132200	1989500	1	2197800	2218100	1827800	2218200	2066500	2545300	2576400	1906800	3675200	2720200
Protein unc-45 homolog A	UNC45A	>sp|Q9H3U1-2|UN45A_HUMAN Isoform 2 of Protein unc-45 homolog A OS=Homo sapiens GN=UNC45A;>sp|Q9H3U1|UN45A_HUMAN Protein unc-45 homolog A OS=Homo sapiens GN=UNC45A PE=1 SV=1	5705200	1595400	6631800	5785700	7912900	7178200	20652000	19061000	13875000	12458000	16568000	13012000	15593000	15394000	12990000	13877000	15453000	14261000	15719000	13034000	15920000	14839000	15961000	18366000
RING finger protein 219	RNF219	>sp|Q5W0B1|RN219_HUMAN RING finger protein 219 OS=Homo sapiens GN=RNF219 PE=1 SV=1	741240	4974500	4985200	5616800	4970900	7576500	15768000	14604000	6425500	6492300	12968000	7085400	14421000	14109000	10540000	15909000	7808200	9719500	10990000	11455000	16227000	14217000	13930000	12858000
Mitochondrial carrier homolog 2	MTCH2	>sp|Q9Y6C9|MTCH2_HUMAN Mitochondrial carrier homolog 2 OS=Homo sapiens GN=MTCH2 PE=1 SV=1;>tr|E9PIE4|E9PIE4_HUMAN Mitochondrial carrier homolog 2 (Fragment) OS=Homo sapiens GN=MTCH2 PE=2 SV=2	6518900	9210700	5538300	7605800	6626000	6401200	22599000	20528000	16608000	17978000	15547000	17374000	22889000	17328000	20023000	17224000	14062000	13039000	17585000	18559000	15406000	15852000	17328000	22429000
ATP-binding cassette sub-family B member 7, mitochondrial	ABCB7	>sp|O75027-3|ABCB7_HUMAN Isoform 3 of ATP-binding cassette sub-family B member 7, mitochondrial OS=Homo sapiens GN=ABCB7;>sp|O75027|ABCB7_HUMAN ATP-binding cassette sub-family B member 7, mitochondrial OS=Homo sapiens GN=ABCB7 PE=1 SV=2;>sp|O75027-2|ABCB7_	1270400	1859800	1	2250600	1558000	1501900	3973200	4749700	3281200	2712100	3138500	4305800	3565200	3549700	4083600	3614800	3087100	3078900	3670700	3578200	4044800	4980000	4133000	4075400
Erlin-2	ERLIN2	>tr|E5RHW4|E5RHW4_HUMAN Erlin-2 (Fragment) OS=Homo sapiens GN=ERLIN2 PE=2 SV=1;>sp|O94905|ERLN2_HUMAN Erlin-2 OS=Homo sapiens GN=ERLIN2 PE=1 SV=1;>tr|E5RJ09|E5RJ09_HUMAN Erlin-2 (Fragment) OS=Homo sapiens GN=ERLIN2 PE=2 SV=1	17670000	17348000	10314000	11450000	9309900	10892000	36256000	39895000	23571000	26843000	33742000	33000000	38572000	37001000	31696000	30286000	28247000	24621000	31196000	28978000	35856000	32255000	33354000	31842000
NF-kappa-B-repressing factor	NKRF	>sp|O15226|NKRF_HUMAN NF-kappa-B-repressing factor OS=Homo sapiens GN=NKRF PE=1 SV=2;>sp|O15226-2|NKRF_HUMAN Isoform 2 of NF-kappa-B-repressing factor OS=Homo sapiens GN=NKRF	698610	1	1	556530	1	606290	652170	835830	581210	630780	677710	846010	1	1	555480	817640	552410	731170	544570	476980	620820	836730	599700	471590
Tyrosine-protein phosphatase non-receptor type 1;Tyrosine-protein phosphatase non-receptor type	PTPN1	>sp|P18031|PTN1_HUMAN Tyrosine-protein phosphatase non-receptor type 1 OS=Homo sapiens GN=PTPN1 PE=1 SV=1;>tr|B4DSN5|B4DSN5_HUMAN Tyrosine-protein phosphatase non-receptor type OS=Homo sapiens GN=PTPN1 PE=2 SV=1	4582900	4876800	3983500	5428700	6556200	6055600	15275000	13438000	10553000	9183400	14159000	15206000	12468000	17680000	13158000	15432000	9180700	9923000	11193000	9413500	14718000	12645000	12698000	12049000
MAP kinase-interacting serine/threonine-protein kinase 1	MKNK1	>tr|E9PMF1|E9PMF1_HUMAN MAP kinase-interacting serine/threonine-protein kinase 1 OS=Homo sapiens GN=MKNK1 PE=2 SV=1;>tr|E9PMM8|E9PMM8_HUMAN MAP kinase-interacting serine/threonine-protein kinase 1 OS=Homo sapiens GN=MKNK1 PE=2 SV=1;>tr|B4E1V9|B4E1V9_HUMAN	1004900	916470	1247600	1612900	1	1840900	5529000	5006500	2143600	1608000	1	1230100	2339200	1	2425500	3349900	1528100	1672300	2287600	2261200	4028700	2894300	2881700	2159500
Tubulin beta-2B chain	TUBB2B	>sp|Q9BVA1|TBB2B_HUMAN Tubulin beta-2B chain OS=Homo sapiens GN=TUBB2B PE=1 SV=1	1	1	1102700	1196500	1097900	1104000	1787700	2042600	1566200	1482400	1601500	1399300	2242300	1	1421300	2085500	2010000	1329500	1719000	1917000	1661600	1696700	1993700	2225300
Signal recognition particle 19 kDa protein	SRP19	>sp|P09132|SRP19_HUMAN Signal recognition particle 19 kDa protein OS=Homo sapiens GN=SRP19 PE=1 SV=3	1	1	754620	831330	1	1259300	817080	883600	1021200	1122000	1369500	1205300	378280	437190	900060	807320	1540400	1237900	678320	873010	1026000	1089800	1079900	880860
Transmembrane 9 superfamily member 3	TM9SF3	>tr|Q5TB53|Q5TB53_HUMAN Transmembrane 9 superfamily member 3 (Fragment) OS=Homo sapiens GN=TM9SF3 PE=2 SV=2;>sp|Q9HD45|TM9S3_HUMAN Transmembrane 9 superfamily member 3 OS=Homo sapiens GN=TM9SF3 PE=1 SV=2	1353800	1	3132600	2418000	2685500	2264300	5738400	4545400	3209000	4341800	6463200	4698400	3639700	6361700	4448300	5726100	4190800	4918700	4520100	4031100	5678800	4561800	3420300	4225600
Cleft lip and palate transmembrane protein 1	CLPTM1	>tr|K7EQQ1|K7EQQ1_HUMAN Cleft lip and palate transmembrane protein 1 (Fragment) OS=Homo sapiens GN=CLPTM1 PE=2 SV=1;>sp|O96005|CLPT1_HUMAN Cleft lip and palate transmembrane protein 1 OS=Homo sapiens GN=CLPTM1 PE=1 SV=1;>tr|B4DDS3|B4DDS3_HUMAN Cleft lip an	1	1	1	1	1057300	697330	835300	750430	520450	834570	894470	896710	829310	566410	644500	816240	673440	673920	853750	1	740340	789570	1210000	751170
Tubulin beta-2A chain	TUBB2A	>sp|Q13885|TBB2A_HUMAN Tubulin beta-2A chain OS=Homo sapiens GN=TUBB2A PE=1 SV=1	7187600	13270000	11523000	11024000	9316800	12192000	27892000	27561000	17509000	14462000	28851000	27943000	22766000	22505000	19861000	21816000	14727000	18560000	19202000	18740000	26378000	23791000	17616000	16409000
Translocon-associated protein subunit gamma	SSR3	>tr|C9JA28|C9JA28_HUMAN Translocon-associated protein subunit gamma OS=Homo sapiens GN=SSR3 PE=2 SV=1;>sp|Q9UNL2|SSRG_HUMAN Translocon-associated protein subunit gamma OS=Homo sapiens GN=SSR3 PE=1 SV=1;>tr|B4E2P2|B4E2P2_HUMAN Translocon-associated protein	12756000	12095000	10828000	9944500	11239000	8574500	27021000	26792000	21288000	19962000	25642000	22943000	42664000	33661000	19688000	25582000	17642000	21025000	21602000	24730000	31242000	30634000	22547000	31156000
Mitochondrial inner membrane protein	IMMT	>tr|B9A067|B9A067_HUMAN Mitochondrial inner membrane protein OS=Homo sapiens GN=IMMT PE=2 SV=2;>sp|Q16891-2|IMMT_HUMAN Isoform 2 of Mitochondrial inner membrane protein OS=Homo sapiens GN=IMMT;>sp|Q16891-4|IMMT_HUMAN Isoform 4 of Mitochondrial inner membra	117100000	109300000	83199000	83137000	96445000	98758000	270040000	257660000	184090000	179070000	250020000	253260000	316870000	289890000	221990000	221860000	200760000	188330000	231960000	237200000	264420000	272500000	278880000	280510000
Exportin-1	XPO1	>sp|O14980|XPO1_HUMAN Exportin-1 OS=Homo sapiens GN=XPO1 PE=1 SV=1	47223000	40376000	45922000	59589000	54704000	45339000	133920000	122540000	107140000	116790000	138550000	129110000	131960000	140420000	116010000	111390000	100560000	111300000	123730000	125520000	125070000	112430000	130540000	127880000
Vacuolar protein sorting-associated protein 4A	VPS4A	>sp|Q9UN37|VPS4A_HUMAN Vacuolar protein sorting-associated protein 4A OS=Homo sapiens GN=VPS4A PE=1 SV=1;>tr|I3L4J1|I3L4J1_HUMAN Uncharacterized protein (Fragment) OS=Homo sapiens PE=4 SV=2	9054000	6711800	5805000	2732600	7282600	2665600	19972000	20195000	12398000	14539000	13623000	16612000	17921000	18802000	5947000	7693400	15407000	15105000	16303000	15838000	13153000	12881000	14711000	17780000
Nicalin	NCLN	>sp|Q969V3-2|NCLN_HUMAN Isoform 2 of Nicalin OS=Homo sapiens GN=NCLN;>sp|Q969V3|NCLN_HUMAN Nicalin OS=Homo sapiens GN=NCLN PE=1 SV=2;>tr|K7EMW4|K7EMW4_HUMAN Nicalin OS=Homo sapiens GN=NCLN PE=4 SV=1	4594300	1	3778600	4192500	4052000	3244200	8946400	7585000	1	11144000	9003700	7246800	8474200	12871000	6229900	5466300	1871100	4823100	1	1	7092900	6983700	1	7996700
RNA-binding protein NOB1	NOB1	>tr|H3BUR4|H3BUR4_HUMAN RNA-binding protein NOB1 OS=Homo sapiens GN=NOB1 PE=4 SV=1;>sp|Q9ULX3|NOB1_HUMAN RNA-binding protein NOB1 OS=Homo sapiens GN=NOB1 PE=1 SV=1	4800400	5680000	1	2964600	1	2680900	7562500	7184800	6028700	5527000	5997100	4868700	7197000	6677300	6330800	5903700	5888600	6006400	5445100	6181900	6268700	5953300	6000800	8004900
Coiled-coil-helix-coiled-coil-helix domain-containing protein 3, mitochondrial	CHCHD3	>sp|Q9NX63|CHCH3_HUMAN Coiled-coil-helix-coiled-coil-helix domain-containing protein 3, mitochondrial OS=Homo sapiens GN=CHCHD3 PE=1 SV=1;>tr|C9JRZ6|C9JRZ6_HUMAN Coiled-coil-helix-coiled-coil-helix domain-containing protein 3, mitochondrial OS=Homo sapiens	19974000	22294000	17120000	15690000	21453000	18770000	46780000	51387000	32361000	34993000	47093000	45834000	45343000	37235000	40565000	36475000	34913000	33042000	34871000	37900000	54353000	53278000	50538000	52549000
Cytochrome b-c1 complex subunit 2, mitochondrial	UQCRC2	>sp|P22695|QCR2_HUMAN Cytochrome b-c1 complex subunit 2, mitochondrial OS=Homo sapiens GN=UQCRC2 PE=1 SV=3;>tr|H3BRG4|H3BRG4_HUMAN Cytochrome b-c1 complex subunit 2, mitochondrial OS=Homo sapiens GN=UQCRC2 PE=2 SV=1;>tr|H3BSJ9|H3BSJ9_HUMAN Cytochrome b-c1	51990000	56335000	55652000	67432000	51723000	55259000	224830000	209840000	146210000	134460000	169690000	179610000	148580000	162340000	122620000	128320000	120840000	112620000	120930000	127250000	125690000	113370000	126000000	130660000
NADH dehydrogenase [ubiquinone] iron-sulfur protein 2, mitochondrial	NDUFS2	>sp|O75306-2|NDUS2_HUMAN Isoform 2 of NADH dehydrogenase [ubiquinone] iron-sulfur protein 2, mitochondrial OS=Homo sapiens GN=NDUFS2;>sp|O75306|NDUS2_HUMAN NADH dehydrogenase [ubiquinone] iron-sulfur protein 2, mitochondrial OS=Homo sapiens GN=NDUFS2 PE=1	12607000	9351400	10461000	8245700	11636000	10073000	25609000	26476000	17475000	21725000	31281000	23946000	26317000	31881000	20036000	22889000	19886000	24615000	22457000	32434000	18767000	24769000	27174000	28860000
Nuclear envelope pore membrane protein POM 121;Nuclear envelope pore membrane protein POM 121C	POM121;POM121C	>sp|Q96HA1-2|P121A_HUMAN Isoform 2 of Nuclear envelope pore membrane protein POM 121 OS=Homo sapiens GN=POM121;>sp|A8CG34-2|P121C_HUMAN Isoform 2 of Nuclear envelope pore membrane protein POM 121C OS=Homo sapiens GN=POM121C;>sp|Q96HA1-3|P121A_HUMAN Isoform	1023900	1	305970	367170	280870	332460	1075600	1543400	1026500	778520	855050	1112900	1260300	874790	654670	1144200	895980	529520	975800	1204900	940940	1	1218100	1510400
Translocon-associated protein subunit delta	SSR4	>sp|P51571|SSRD_HUMAN Translocon-associated protein subunit delta OS=Homo sapiens GN=SSR4 PE=1 SV=1;>tr|A6NLM8|A6NLM8_HUMAN Translocon-associated protein subunit delta OS=Homo sapiens GN=SSR4 PE=2 SV=1	24545000	25152000	21492000	20075000	23747000	23039000	61585000	53250000	39552000	38041000	60278000	52646000	55639000	61975000	50795000	52666000	48719000	47368000	54552000	56888000	57579000	63727000	63245000	58139000
Cytochrome c oxidase assembly protein 3 homolog, mitochondrial	COA3	>sp|Q9Y2R0|COA3_HUMAN Cytochrome c oxidase assembly factor 3 homolog, mitochondrial OS=Homo sapiens GN=COA3 PE=1 SV=1;>tr|K7EPV0|K7EPV0_HUMAN Cytochrome c oxidase assembly factor 3 homolog, mitochondrial OS=Homo sapiens GN=COA3 PE=2 SV=1	11384000	10480000	12523000	10807000	9189400	11491000	30024000	29711000	19050000	17537000	29497000	29296000	33102000	24657000	27334000	26420000	19818000	19879000	21430000	25289000	30840000	27285000	28649000	28682000
Transmembrane emp24 domain-containing protein 3	TMED3	>sp|Q9Y3Q3|TMED3_HUMAN Transmembrane emp24 domain-containing protein 3 OS=Homo sapiens GN=TMED3 PE=1 SV=1	335890	356150	1	1	951050	1	1222100	1	591130	719660	1044500	1	916870	965660	1	1	1247200	862410	775290	556490	1	1265300	1012700	1324300
E3 ubiquitin-protein ligase UBR4	UBR4	>sp|Q5T4S7-5|UBR4_HUMAN Isoform 5 of E3 ubiquitin-protein ligase UBR4 OS=Homo sapiens GN=UBR4;>sp|Q5T4S7-3|UBR4_HUMAN Isoform 3 of E3 ubiquitin-protein ligase UBR4 OS=Homo sapiens GN=UBR4;>sp|Q5T4S7-4|UBR4_HUMAN Isoform 4 of E3 ubiquitin-protein ligase UBR	2046100	1314900	1	1	1548900	1157200	1893200	2678800	2712800	2866600	2590700	2697000	3418400	3195400	1741400	1977200	1963000	1	2273200	2672500	2491000	1450400	2377500	3320400
Protein transport protein Sec24C	SEC24C	>tr|E7EP00|E7EP00_HUMAN Protein transport protein Sec24C OS=Homo sapiens GN=SEC24C PE=2 SV=2;>tr|G5EA31|G5EA31_HUMAN Protein transport protein Sec24C OS=Homo sapiens GN=SEC24C PE=4 SV=1;>sp|P53992|SC24C_HUMAN Protein transport protein Sec24C OS=Homo sapien	1748900	2566200	1	1	1228100	1	1	1	3347700	3709800	1	1	2179300	3419400	1	1	3379100	3939400	3418500	3540200	1	1	3103200	3102900
ATP synthase subunit gamma;ATP synthase subunit gamma, mitochondrial	ATP5C1	>tr|B4DL14|B4DL14_HUMAN ATP synthase subunit gamma OS=Homo sapiens GN=ATP5C1 PE=2 SV=1;>sp|P36542-2|ATPG_HUMAN Isoform Heart of ATP synthase subunit gamma, mitochondrial OS=Homo sapiens GN=ATP5C1;>sp|P36542|ATPG_HUMAN ATP synthase subunit gamma, mitochondr	44113000	52879000	29074000	43048000	38259000	39683000	112670000	105290000	66553000	69500000	100420000	80090000	85178000	70351000	81567000	72787000	65483000	58996000	80174000	70354000	88692000	72311000	78288000	75928000
Cytochrome b-c1 complex subunit 8	UQCRQ	>sp|O14949|QCR8_HUMAN Cytochrome b-c1 complex subunit 8 OS=Homo sapiens GN=UQCRQ PE=1 SV=4	8853400	8373900	7779300	7392100	6217700	7414700	28080000	31150000	16620000	18555000	24300000	23912000	17123000	20162000	17919000	17662000	15221000	17415000	13759000	16407000	16562000	17455000	17979000	19641000
Protein FAM115A	FAM115A	>sp|Q9Y4C2-2|F115A_HUMAN Isoform 2 of Protein FAM115A OS=Homo sapiens GN=FAM115A;>sp|Q9Y4C2|F115A_HUMAN Protein FAM115A OS=Homo sapiens GN=FAM115A PE=1 SV=3	1789500	1218000	1007300	865900	1048800	1087800	2681000	2593700	4183400	3924700	2022100	2584800	2776100	2611600	1966200	1993400	4724200	1975400	4519300	2748900	3529900	3085500	3827200	2049300
ATP-dependent DNA helicase Q1	RECQL	>sp|P46063|RECQ1_HUMAN ATP-dependent DNA helicase Q1 OS=Homo sapiens GN=RECQL PE=1 SV=3	2684500	706870	2065500	1	1631300	1	2162100	2392400	2646600	4014800	2417200	1613500	1391800	1895400	2544700	2224800	2332800	1990000	1	1899000	2707800	2616600	2297100	1777700
Prohibitin-2	PHB2	>sp|Q99623|PHB2_HUMAN Prohibitin-2 OS=Homo sapiens GN=PHB2 PE=1 SV=2;>tr|F5GY37|F5GY37_HUMAN Prohibitin-2 OS=Homo sapiens GN=PHB2 PE=2 SV=1;>tr|J3KPX7|J3KPX7_HUMAN Prohibitin-2 OS=Homo sapiens GN=PHB2 PE=2 SV=1;>sp|Q99623-2|PHB2_HUMAN Isoform 2 of Prohibit	194850000	192550000	170830000	176960000	160210000	167010000	349360000	335900000	257730000	258020000	335300000	293660000	410010000	402000000	319040000	294290000	287720000	301920000	365880000	377040000	444380000	440000000	441780000	438500000
Coatomer subunit gamma-2	COPG2	>sp|Q9UBF2|COPG2_HUMAN Coatomer subunit gamma-2 OS=Homo sapiens GN=COPG2 PE=1 SV=1	1	1	1488000	1407100	1590500	1282700	2807000	1984700	1780700	1577700	2664800	2974200	3294200	1698300	1849400	1715700	2528000	2033400	2636300	1445200	2364600	2027100	1821200	2414800
DnaJ homolog subfamily B member 11	DNAJB11	>sp|Q9UBS4|DJB11_HUMAN DnaJ homolog subfamily B member 11 OS=Homo sapiens GN=DNAJB11 PE=1 SV=1	3091000	3750200	1	1751400	1750500	1732300	5630900	8800400	3973200	2992000	4380100	4612100	4913200	5610900	5637300	3324500	3932900	3855700	4156800	4307600	8269000	5406000	5486800	5192100
NADH dehydrogenase [ubiquinone] 1 alpha subcomplex subunit 4	NDUFA4	>sp|O00483|NDUA4_HUMAN NADH dehydrogenase [ubiquinone] 1 alpha subcomplex subunit 4 OS=Homo sapiens GN=NDUFA4 PE=1 SV=1	14740000	12121000	11616000	11439000	12274000	13480000	29377000	29556000	25141000	23585000	27116000	27641000	34866000	36147000	23930000	22209000	25429000	27891000	31849000	29495000	26629000	26692000	33987000	34759000
Cell division cycle protein 23 homolog	CDC23	>sp|Q9UJX2-3|CDC23_HUMAN Isoform 3 of Cell division cycle protein 23 homolog OS=Homo sapiens GN=CDC23;>sp|Q9UJX2|CDC23_HUMAN Cell division cycle protein 23 homolog OS=Homo sapiens GN=CDC23 PE=1 SV=3	1	1	998920	1	1	507450	1	1290100	1	1	885370	1044600	1	1	898720	1013700	1	1	1	1	633320	1058800	1	1
Transmembrane protein 160	TMEM160	>sp|Q9NX00|TM160_HUMAN Transmembrane protein 160 OS=Homo sapiens GN=TMEM160 PE=1 SV=1	1	571500	1	1	304370	1	853950	1014800	1	1	1	1	1	560410	426600	531790	1	1	750220	552630	733230	671750	1	1
Cytochrome c oxidase assembly protein COX15 homolog	COX15	>sp|Q7KZN9-2|COX15_HUMAN Isoform 2 of Cytochrome c oxidase assembly protein COX15 homolog OS=Homo sapiens GN=COX15;>sp|Q7KZN9|COX15_HUMAN Cytochrome c oxidase assembly protein COX15 homolog OS=Homo sapiens GN=COX15 PE=1 SV=1	1	3636900	4991100	3870100	4859800	8213600	10066000	9485500	8344300	6375200	9902600	10325000	7363800	9345900	10190000	8742300	5677800	5069800	7136400	8024200	8885400	8308400	6435900	7986500
Cytochrome c1, heme protein, mitochondrial	CYC1	>sp|P08574|CY1_HUMAN Cytochrome c1, heme protein, mitochondrial OS=Homo sapiens GN=CYC1 PE=1 SV=3	13313000	10811000	12418000	9708100	10788000	11205000	27981000	26586000	23636000	18977000	23971000	24120000	21848000	25906000	17739000	21009000	18021000	22825000	13776000	18212000	14852000	15694000	18572000	18181000
Signal peptidase complex catalytic subunit SEC11A	SEC11A	>tr|H0YKT4|H0YKT4_HUMAN Signal peptidase complex catalytic subunit SEC11A (Fragment) OS=Homo sapiens GN=SEC11A PE=2 SV=1;>tr|H0YNG3|H0YNG3_HUMAN Signal peptidase complex catalytic subunit SEC11A OS=Homo sapiens GN=SEC11A PE=2 SV=1;>tr|H0YK72|H0YK72_HUMAN S	6148300	2745900	1	2884300	1	3175800	3503400	3225100	5943700	3450200	3279000	7181500	4959700	5407800	8575900	4015500	5832000	4837800	5565400	4039600	4635900	3956800	4468400	9638700
Cyclin-dependent kinase 5	CDK5	>sp|Q00535-2|CDK5_HUMAN Isoform 2 of Cyclin-dependent kinase 5 OS=Homo sapiens GN=CDK5;>sp|Q00535|CDK5_HUMAN Cyclin-dependent kinase 5 OS=Homo sapiens GN=CDK5 PE=1 SV=3	233760	1	599320	539290	761670	1	597870	540740	1004800	1082300	649490	665550	1	1	1	583510	655670	786470	1	1	1	355280	515150	333110
40S ribosomal protein S27	RPS27	>sp|P42677|RS27_HUMAN 40S ribosomal protein S27 OS=Homo sapiens GN=RPS27 PE=1 SV=3;>tr|Q5T4L4|Q5T4L4_HUMAN 40S ribosomal protein S27 OS=Homo sapiens GN=RPS27 PE=4 SV=1	211730000	186020000	162440000	128190000	126500000	133790000	505450000	509050000	343310000	297330000	452920000	470160000	427310000	411860000	359840000	382210000	260050000	285490000	338680000	358930000	345830000	357920000	318720000	377650000
Tubulin beta-4B chain	TUBB4B	>sp|P68371|TBB4B_HUMAN Tubulin beta-4B chain OS=Homo sapiens GN=TUBB4B PE=1 SV=1	1650800000	1620600000	1500300000	1441300000	1555800000	1520900000	4232700000	4106800000	3377900000	3086300000	4318800000	4158400000	3915900000	3865700000	3224000000	3201000000	3384700000	3146400000	3703300000	3359900000	3981100000	3714100000	4193400000	3750100000
Cell division cycle protein 123 homolog	CDC123	>sp|O75794|CD123_HUMAN Cell division cycle protein 123 homolog OS=Homo sapiens GN=CDC123 PE=1 SV=1	1	1	1	796700	1	1553100	1217000	1322800	1	1	1251100	1162500	1	1	1542100	1118300	1	1	653040	1	899210	1169000	1	1
Ras and Rab interactor-like protein	RINL	>sp|Q6ZS11-2|RINL_HUMAN Isoform 2 of Ras and Rab interactor-like protein OS=Homo sapiens GN=RINL;>sp|Q6ZS11|RINL_HUMAN Ras and Rab interactor-like protein OS=Homo sapiens GN=RINL PE=2 SV=2	1	1	9216900	10579000	7844200	7782100	20512000	22550000	1	1	16923000	14474000	1	301900	22977000	23065000	1	1	1	1	9103800	9861300	1	1
40S ribosomal protein S27-like;40S ribosomal protein S27	RPS27L	>sp|Q71UM5|RS27L_HUMAN 40S ribosomal protein S27-like OS=Homo sapiens GN=RPS27L PE=1 SV=3;>tr|H0YMV8|H0YMV8_HUMAN 40S ribosomal protein S27 OS=Homo sapiens GN=RPS27L PE=2 SV=1;>tr|C9JLI6|C9JLI6_HUMAN 40S ribosomal protein S27 OS=Homo sapiens GN=RPS27L PE=2	22781000	10701000	8174400	8062400	5951100	7200800	30132000	29083000	17331000	17686000	31761000	29237000	32447000	30730000	21097000	19987000	17863000	17094000	19294000	19552000	18620000	20286000	19522000	18756000
Ankyrin repeat domain-containing protein 17	ANKRD17	>sp|O75179-6|ANR17_HUMAN Isoform 6 of Ankyrin repeat domain-containing protein 17 OS=Homo sapiens GN=ANKRD17;>tr|H0YM23|H0YM23_HUMAN Ankyrin repeat domain-containing protein 17 (Fragment) OS=Homo sapiens GN=ANKRD17 PE=4 SV=1;>sp|O75179-7|ANR17_HUMAN Isofor	2393600	1	1	1	1	1	2718700	1	1	1	2286600	1	1	1	2807600	1	1	1	1	1	1	1	1	1
Tubulin beta chain	TUBB	>tr|Q5JP53|Q5JP53_HUMAN Tubulin beta chain OS=Homo sapiens GN=TUBB PE=4 SV=1;>sp|P07437|TBB5_HUMAN Tubulin beta chain OS=Homo sapiens GN=TUBB PE=1 SV=2;>tr|Q5ST81|Q5ST81_HUMAN Tubulin beta chain OS=Homo sapiens GN=TUBB PE=3 SV=1;>tr|E9PBJ4|E9PBJ4_HUMAN Tub	506340000	754870000	368490000	439520000	434490000	437240000	1084500000	1043100000	925710000	861730000	1273500000	1122600000	1326900000	1353800000	806810000	821880000	1107800000	1042100000	1136800000	1070800000	1183800000	1157600000	1363300000	1287100000
Translocating chain-associated membrane protein 1	TRAM1	>tr|G3XAN4|G3XAN4_HUMAN Translocating chain-associated membrane protein 1 OS=Homo sapiens GN=TRAM1 PE=4 SV=1;>tr|B4E0K2|B4E0K2_HUMAN Translocating chain-associated membrane protein 1 OS=Homo sapiens GN=TRAM1 PE=2 SV=1;>sp|Q15629|TRAM1_HUMAN Translocating c	2421400	2832600	2190200	2200900	1789500	1745100	4498100	4368100	2797900	3703600	4282300	5617800	5433000	6880900	4953300	3242800	2753500	2649200	3585300	4543800	5322000	4886000	5747100	5977500
2,3-cyclic-nucleotide 3-phosphodiesterase	CNP	>sp|P09543-2|CN37_HUMAN Isoform CNPI of 2,3-cyclic-nucleotide 3-phosphodiesterase OS=Homo sapiens GN=CNP;>sp|P09543|CN37_HUMAN 2,3-cyclic-nucleotide 3-phosphodiesterase OS=Homo sapiens GN=CNP PE=1 SV=2;>tr|K7ERC4|K7ERC4_HUMAN 2,3-cyclic-nucleotide	5139600	5853700	5066400	1	4089800	1	7805400	7854000	6016600	6806400	7099100	7247400	7663000	8476500	7004900	6617500	6876300	7605800	6692200	6840400	5762200	6193000	6058000	7123600
5-nucleotidase domain-containing protein 2	NT5DC2	>sp|Q9H857|NT5D2_HUMAN 5-nucleotidase domain-containing protein 2 OS=Homo sapiens GN=NT5DC2 PE=1 SV=1;>sp|Q9H857-2|NT5D2_HUMAN Isoform 2 of 5-nucleotidase domain-containing protein 2 OS=Homo sapiens GN=NT5DC2;>sp|Q9H857-4|NT5D2_HUMAN Isoform 4 of 5-nucl	4662200	4173300	4822700	4388400	4613900	3907500	9679700	8991300	7110900	6022600	10436000	8703700	14018000	10690000	7901600	7957300	5510600	12215000	9458100	11821000	8272800	9523400	6141500	3765000
COP9 signalosome complex subunit 7b	COPS7B	>sp|Q9H9Q2-2|CSN7B_HUMAN Isoform 2 of COP9 signalosome complex subunit 7b OS=Homo sapiens GN=COPS7B;>tr|J3QT73|J3QT73_HUMAN COP9 signalosome complex subunit 7b (Fragment) OS=Homo sapiens GN=COPS7B PE=2 SV=1;>tr|J3KQ34|J3KQ34_HUMAN COP9 signalosome complex	2317100	964010	1	2088700	1533400	1	1800000	1952100	3062900	3782000	1865900	1750000	1	3190300	1835300	1483600	1813700	2178600	1	1	1	1786600	1	1
ATP-binding cassette sub-family D member 3	ABCD3	>tr|F5GYC1|F5GYC1_HUMAN ATP-binding cassette sub-family D member 3 OS=Homo sapiens GN=ABCD3 PE=2 SV=1;>sp|P28288|ABCD3_HUMAN ATP-binding cassette sub-family D member 3 OS=Homo sapiens GN=ABCD3 PE=1 SV=1;>tr|E7EUE1|E7EUE1_HUMAN ATP-binding cassette sub-fami	8942200	9404200	6529900	3839800	6122000	7970600	17104000	16562000	10155000	12041000	17791000	13719000	13827000	13161000	12243000	14596000	13069000	12750000	10404000	12400000	13292000	14271000	12613000	11105000
Stromal cell-derived factor 2-like protein 1	SDF2L1	>sp|Q9HCN8|SDF2L_HUMAN Stromal cell-derived factor 2-like protein 1 OS=Homo sapiens GN=SDF2L1 PE=1 SV=2	7522800	7811500	4838600	2614700	5374000	7872000	13699000	17130000	9834900	7469900	13040000	12337000	10635000	9117200	9446200	10838000	9421900	7939800	9084400	10600000	13080000	10090000	9573100	8702500
Importin subunit alpha-3	KPNA4	>sp|O00629|IMA3_HUMAN Importin subunit alpha-3 OS=Homo sapiens GN=KPNA4 PE=1 SV=1	2439100	2154800	1	1	1	1	1343300	1425200	1759000	1600900	1234600	1969500	1	1	1588800	2486300	1819700	1316800	1138400	1533800	1962300	1824500	1829600	1875900
ADP-ribosylation factor-like protein 1	ARL1	>tr|B4DZG7|B4DZG7_HUMAN ADP-ribosylation factor-like protein 1 OS=Homo sapiens GN=ARL1 PE=2 SV=1;>tr|B4DWW1|B4DWW1_HUMAN ADP-ribosylation factor-like protein 1 OS=Homo sapiens GN=ARL1 PE=2 SV=1;>sp|P40616|ARL1_HUMAN ADP-ribosylation factor-like protein 1 O	4038200	6443800	4603200	4119400	4353700	1	6320600	7487600	12341000	8819400	7281300	9659000	9360900	9765400	6859200	6741200	10433000	8520000	11842000	6580200	7493400	8288300	10433000	11270000
EH domain-containing protein 4	EHD4	>sp|Q9H223|EHD4_HUMAN EH domain-containing protein 4 OS=Homo sapiens GN=EHD4 PE=1 SV=1	827960	1318000	1679100	1	1060100	1	1649500	1	4134000	1481300	1602500	1018300	1354800	1799100	1397600	1	1480600	1	1942800	1757300	1	996030	1387300	1647900
Sec1 family domain-containing protein 1	SCFD1	>sp|Q8WVM8|SCFD1_HUMAN Sec1 family domain-containing protein 1 OS=Homo sapiens GN=SCFD1 PE=1 SV=4;>sp|Q8WVM8-2|SCFD1_HUMAN Isoform 2 of Sec1 family domain-containing protein 1 OS=Homo sapiens GN=SCFD1;>sp|Q8WVM8-3|SCFD1_HUMAN Isoform 3 of Sec1 family domai	9189400	6038700	4822900	10700000	7784300	6497100	15806000	17508000	17084000	14265000	18823000	20232000	17642000	22724000	12904000	15437000	14883000	15042000	19902000	16802000	17448000	16761000	16196000	17055000
Protein CIP2A	KIAA1524	>sp|Q8TCG1|CIP2A_HUMAN Protein CIP2A OS=Homo sapiens GN=KIAA1524 PE=1 SV=2;>sp|Q8TCG1-2|CIP2A_HUMAN Isoform 2 of Protein CIP2A OS=Homo sapiens GN=KIAA1524	2375000	1622600	3248400	2058200	2240100	2391200	6125900	5408800	3538700	4771700	5819900	4805600	7457800	6644400	4263500	4405500	2976000	4544300	3749000	3545500	6546600	5927300	6218600	4204700
Peptidyl-prolyl cis-trans isomerase-like 4	PPIL4	>sp|Q8WUA2|PPIL4_HUMAN Peptidyl-prolyl cis-trans isomerase-like 4 OS=Homo sapiens GN=PPIL4 PE=1 SV=1	1711200	1	1	1	1	1	1	1	1774200	1653700	1	1	1191800	1925200	1	1	1607400	1936600	1368800	1646100	1	1	1270300	1406100
26S proteasome non-ATPase regulatory subunit 9	PSMD9	>tr|F5H5V4|F5H5V4_HUMAN 26S proteasome non-ATPase regulatory subunit 9 (Fragment) OS=Homo sapiens GN=PSMD9 PE=4 SV=1;>tr|F5GX23|F5GX23_HUMAN 26S proteasome non-ATPase regulatory subunit 9 OS=Homo sapiens GN=PSMD9 PE=4 SV=1;>tr|F8W7V8|F8W7V8_HUMAN 26S prote	1	1	3129800	2536000	1970400	1958700	2482500	1958900	3817100	6247100	1727300	2946200	1704300	1	3859200	3136000	2412000	1	2305000	2161000	2038500	1891300	1	2425100
Elongator complex protein 1	IKBKAP	>sp|O95163|ELP1_HUMAN Elongator complex protein 1 OS=Homo sapiens GN=IKBKAP PE=1 SV=3;>tr|F5H2T0|F5H2T0_HUMAN Elongator complex protein 1 OS=Homo sapiens GN=IKBKAP PE=2 SV=1	3057500	4939100	5148100	4760200	5404600	424910	7686300	6923200	7159600	10133000	7555400	7776900	5451900	5749600	6333400	6851600	7003000	8261600	8286000	6595200	6761800	7351200	6420500	7345300
CLIP-associating protein 2	CLASP2	>tr|E9PBA6|E9PBA6_HUMAN CLIP-associating protein 2 OS=Homo sapiens GN=CLASP2 PE=2 SV=2;>tr|E3W994|E3W994_HUMAN CLIP-associating protein 2 OS=Homo sapiens GN=CLASP2 PE=2 SV=2;>tr|J3KR49|J3KR49_HUMAN CLIP-associating protein 2 OS=Homo sapiens GN=CLASP2 PE=2	696670	1028500	413810	1	1	1	1	1	1302100	1150100	480180	1290800	634760	952530	472600	1	937350	833980	757950	1065100	1	1	1145100	841710
NADH-cytochrome b5 reductase 1	CYB5R1	>tr|H7C0R7|H7C0R7_HUMAN NADH-cytochrome b5 reductase 1 (Fragment) OS=Homo sapiens GN=CYB5R1 PE=4 SV=1;>sp|Q9UHQ9|NB5R1_HUMAN NADH-cytochrome b5 reductase 1 OS=Homo sapiens GN=CYB5R1 PE=1 SV=1	1	1	482230	514090	398920	1	761180	891810	1	1	1	1090900	1	1872500	1	831140	1607900	1369600	1146300	1388500	935780	1167800	3678800	1
Perilipin-3	PLIN3	>sp|O60664-4|PLIN3_HUMAN Isoform 4 of Perilipin-3 OS=Homo sapiens GN=PLIN3;>sp|O60664-3|PLIN3_HUMAN Isoform 3 of Perilipin-3 OS=Homo sapiens GN=PLIN3;>sp|O60664|PLIN3_HUMAN Perilipin-3 OS=Homo sapiens GN=PLIN3 PE=1 SV=3;>tr|K7EL96|K7EL96_HUMAN Perilipin-3	1	1	757650	1	837460	546840	830560	490650	967360	716660	525270	680510	1	1	568740	691190	644500	790520	1	1	620900	705360	907630	1
Importin-5	IPO5	>sp|O00410|IPO5_HUMAN Importin-5 OS=Homo sapiens GN=IPO5 PE=1 SV=4;>sp|O00410-3|IPO5_HUMAN Isoform 3 of Importin-5 OS=Homo sapiens GN=IPO5;>tr|H0Y8C6|H0Y8C6_HUMAN Importin-5 (Fragment) OS=Homo sapiens GN=IPO5 PE=4 SV=1;>tr|B4E0R6|B4E0R6_HUMAN Importin-5 OS	30786000	31548000	32933000	37111000	35151000	35432000	68855000	64175000	64937000	64841000	66472000	61271000	67088000	71114000	62230000	59541000	59689000	59742000	68902000	68206000	59810000	60344000	72252000	66052000
Large neutral amino acids transporter small subunit 1	SLC7A5	>sp|Q01650|LAT1_HUMAN Large neutral amino acids transporter small subunit 1 OS=Homo sapiens GN=SLC7A5 PE=1 SV=2	4413400	3612300	4911900	4516800	4154900	4709600	8628800	10398000	7338700	5425500	8935000	9862000	8157000	8224300	6768800	6322700	6090100	6283800	6992800	7591100	9153500	10487000	7249300	7887300
Protein transport protein Sec61 subunit beta	SEC61B	>sp|P60468|SC61B_HUMAN Protein transport protein Sec61 subunit beta OS=Homo sapiens GN=SEC61B PE=1 SV=2	12132000	11826000	18527000	19158000	17011000	18106000	37613000	39323000	20500000	21399000	32208000	34645000	28569000	31237000	24886000	29982000	21792000	22176000	21716000	18982000	33048000	28846000	25489000	27647000
Lymphoid-specific helicase	HELLS	>sp|Q9NRZ9-4|HELLS_HUMAN Isoform 4 of Lymphoid-specific helicase OS=Homo sapiens GN=HELLS;>sp|Q9NRZ9-3|HELLS_HUMAN Isoform 3 of Lymphoid-specific helicase OS=Homo sapiens GN=HELLS;>sp|Q9NRZ9-2|HELLS_HUMAN Isoform 2 of Lymphoid-specific helicase OS=Homo sap	19912000	16213000	17695000	18404000	17758000	10903000	41575000	40425000	22047000	22136000	35192000	32194000	28281000	32203000	28719000	27616000	21168000	21964000	24519000	23804000	31397000	37430000	26428000	29179000
SEC23-interacting protein	SEC23IP	>tr|F5H0L8|F5H0L8_HUMAN SEC23-interacting protein OS=Homo sapiens GN=SEC23IP PE=2 SV=1;>sp|Q9Y6Y8|S23IP_HUMAN SEC23-interacting protein OS=Homo sapiens GN=SEC23IP PE=1 SV=1;>sp|Q9Y6Y8-2|S23IP_HUMAN Isoform 2 of SEC23-interacting protein OS=Homo sapiens GN=	2023000	2814000	2592900	1461000	2102900	3009400	4341400	4341400	3741200	4068500	5407800	4964800	3915200	3167100	3350900	5548500	3374200	3509200	2144000	3253500	3001400	3873000	2667000	1
Guanine nucleotide-binding protein G(s) subunit alpha isoforms short;Guanine nucleotide-binding protein G(s) subunit alpha isoforms XLas	GNAS	>sp|P63092-3|GNAS2_HUMAN Isoform 3 of Guanine nucleotide-binding protein G(s) subunit alpha isoforms short OS=Homo sapiens GN=GNAS;>sp|P63092-2|GNAS2_HUMAN Isoform Gnas-2 of Guanine nucleotide-binding protein G(s) subunit alpha isoforms short OS=Homo sapie	5961900	6980200	4653600	5109300	4225900	4785500	10072000	8112100	9156400	8497000	13295000	10852000	13435000	15309000	8502900	8050100	10693000	12437000	11532000	19648000	9170100	8198800	10067000	12319000
Alpha-aminoadipic semialdehyde synthase, mitochondrial;Lysine ketoglutarate reductase;Saccharopine dehydrogenase	AASS	>sp|Q9UDR5|AASS_HUMAN Alpha-aminoadipic semialdehyde synthase, mitochondrial OS=Homo sapiens GN=AASS PE=1 SV=1;>tr|F8WE53|F8WE53_HUMAN Lysine ketoglutarate reductase OS=Homo sapiens GN=AASS PE=2 SV=1;>tr|F8WAH1|F8WAH1_HUMAN Lysine ketoglutarate reductase O	2174300	3058800	1252900	1	628060	1214300	3059600	2162900	2213000	2011400	2952900	2658500	2203400	2658700	1813900	2034100	2170100	2913000	3260700	3079100	2578900	3302500	3004100	3288900
Exportin-5	XPO5	>sp|Q9HAV4|XPO5_HUMAN Exportin-5 OS=Homo sapiens GN=XPO5 PE=1 SV=1	1007100	3145900	11032000	11150000	11300000	10628000	20256000	18649000	16066000	13878000	19468000	20607000	15056000	15670000	19291000	19290000	13189000	10545000	17718000	16852000	16759000	20977000	15256000	19266000
Protein FAM98A	FAM98A	>sp|Q8NCA5-2|FA98A_HUMAN Isoform 2 of Protein FAM98A OS=Homo sapiens GN=FAM98A;>sp|Q8NCA5|FA98A_HUMAN Protein FAM98A OS=Homo sapiens GN=FAM98A PE=1 SV=1;>tr|E9PH82|E9PH82_HUMAN Protein FAM98A OS=Homo sapiens GN=FAM98A PE=2 SV=1;>tr|B4DT23|B4DT23_HUMAN Prot	2463500	1979500	1	2393800	1	1	1	2564800	3219300	3232500	2485800	1536200	2028200	2570200	1	2006900	2961500	3057000	2613100	3698300	1	2138900	2465300	2378100
Metaxin-2	MTX2	>sp|O75431-2|MTX2_HUMAN Isoform 2 of Metaxin-2 OS=Homo sapiens GN=MTX2;>sp|O75431|MTX2_HUMAN Metaxin-2 OS=Homo sapiens GN=MTX2 PE=1 SV=1;>tr|C9JNK6|C9JNK6_HUMAN Metaxin-2 OS=Homo sapiens GN=MTX2 PE=2 SV=1;>tr|C9JAZ1|C9JAZ1_HUMAN Metaxin-2 (Fragment) OS=Hom	2205300	1696200	2290600	1840400	2241800	1748300	4378700	4766700	2811700	3626800	3378000	3921500	4886800	4357200	3596300	4303200	3263300	3275000	4321000	3440300	3659800	3699800	3425300	4029500
tRNA (guanine(26)-N(2))-dimethyltransferase	TRMT1	>sp|Q9NXH9-2|TRM1_HUMAN Isoform 2 of tRNA (guanine(26)-N(2))-dimethyltransferase OS=Homo sapiens GN=TRMT1;>sp|Q9NXH9|TRM1_HUMAN tRNA (guanine(26)-N(2))-dimethyltransferase OS=Homo sapiens GN=TRMT1 PE=1 SV=1;>tr|K7EQQ8|K7EQQ8_HUMAN tRNA (guanine(26)-N(2))-d	1	1	604530	629220	606450	575880	814150	1	1	2110600	904310	763920	1	1	559710	781220	1041200	794400	1	1	1030500	1047400	1272600	1
Transducin beta-like protein 2	TBL2	>tr|E9PF19|E9PF19_HUMAN Transducin beta-like protein 2 OS=Homo sapiens GN=TBL2 PE=2 SV=1;>sp|Q9Y4P3|TBL2_HUMAN Transducin beta-like protein 2 OS=Homo sapiens GN=TBL2 PE=1 SV=1	2143400	2063700	1538400	2093900	1590700	1599000	4076100	4221800	2665700	1877800	3886400	4154300	4057400	4101500	3497500	2854800	1	1	1	1	4261100	3205200	4094500	3535600
4F2 cell-surface antigen heavy chain	SLC3A2	>tr|F5H867|F5H867_HUMAN 4F2 cell-surface antigen heavy chain (Fragment) OS=Homo sapiens GN=SLC3A2 PE=2 SV=1;>tr|F5H0E2|F5H0E2_HUMAN 4F2 cell-surface antigen heavy chain (Fragment) OS=Homo sapiens GN=SLC3A2 PE=2 SV=1;>tr|H0YFS2|H0YFS2_HUMAN 4F2 cell-surface	8329800	7905400	11114000	9455000	11439000	9276400	22936000	24029000	14130000	17705000	23685000	24329000	23159000	25604000	19685000	18773000	17082000	19088000	19985000	21095000	22530000	20199000	23137000	19877000
Isocitrate dehydrogenase [NAD] subunit gamma, mitochondrial	IDH3G	>tr|H7C1W2|H7C1W2_HUMAN Isocitrate dehydrogenase [NAD] subunit gamma, mitochondrial (Fragment) OS=Homo sapiens GN=IDH3G PE=2 SV=1;>tr|E9PF84|E9PF84_HUMAN Isocitrate dehydrogenase [NAD] subunit gamma, mitochondrial (Fragment) OS=Homo sapiens GN=IDH3G PE=2 S	1	1	816210	1600700	2157100	2207000	2124200	2329500	3802100	3028400	2088500	1767300	2686600	2734700	2049100	2116900	2537200	2331500	1	1567300	2957800	1659500	3192700	3482100
Prelamin-A/C;Lamin-A/C	LMNA	>sp|P02545-2|LMNA_HUMAN Isoform C of Prelamin-A/C OS=Homo sapiens GN=LMNA;>sp|P02545-6|LMNA_HUMAN Isoform 6 of Prelamin-A/C OS=Homo sapiens GN=LMNA;>sp|P02545-3|LMNA_HUMAN Isoform ADelta10 of Prelamin-A/C OS=Homo sapiens GN=LMNA;>sp|P02545|LMNA_HUMAN Prela	1	415150	1	1014100	769650	645350	1	1173800	1141600	789990	1278100	977860	857600	1068400	1	993610	1	1	1082600	1118900	1	1521100	570030	1
Probable ubiquitin carboxyl-terminal hydrolase FAF-X	USP9X	>sp|Q93008-1|USP9X_HUMAN Isoform 2 of Probable ubiquitin carboxyl-terminal hydrolase FAF-X OS=Homo sapiens GN=USP9X;>sp|Q93008|USP9X_HUMAN Probable ubiquitin carboxyl-terminal hydrolase FAF-X OS=Homo sapiens GN=USP9X PE=1 SV=3	6666600	7398800	5603100	5544400	7233200	6626200	12975000	13199000	11118000	11086000	13754000	11514000	13479000	12808000	11166000	11678000	12103000	12214000	11722000	11568000	10786000	10977000	12796000	10257000
Cytoskeleton-associated protein 2	CKAP2	>tr|E9PD90|E9PD90_HUMAN Cytoskeleton-associated protein 2 OS=Homo sapiens GN=CKAP2 PE=2 SV=1;>sp|Q8WWK9-5|CKAP2_HUMAN Isoform 3 of Cytoskeleton-associated protein 2 OS=Homo sapiens GN=CKAP2;>sp|Q8WWK9|CKAP2_HUMAN Cytoskeleton-associated protein 2 OS=Homo s	1	1	925630	717040	656910	1	1363400	1176700	1	1	906690	880610	1	1	885980	722390	1	1	1	1	831710	818300	1	1
Heat shock cognate 71 kDa protein	HSPA8	>sp|P11142|HSP7C_HUMAN Heat shock cognate 71 kDa protein OS=Homo sapiens GN=HSPA8 PE=1 SV=1;>tr|E9PKE3|E9PKE3_HUMAN Heat shock cognate 71 kDa protein OS=Homo sapiens GN=HSPA8 PE=2 SV=1;>tr|E9PNE6|E9PNE6_HUMAN Heat shock cognate 71 kDa protein OS=Homo sapie	2060700000	2027300000	2137500000	2035100000	2251500000	2236400000	4819800000	4777000000	3329100000	3255000000	3922500000	3766400000	3287500000	3267900000	3135100000	2967700000	2851300000	2725200000	2799800000	2682700000	3215800000	3118500000	2921300000	2796100000
Retinol dehydrogenase 11	RDH11	>sp|Q8TC12-2|RDH11_HUMAN Isoform 2 of Retinol dehydrogenase 11 OS=Homo sapiens GN=RDH11;>sp|Q8TC12|RDH11_HUMAN Retinol dehydrogenase 11 OS=Homo sapiens GN=RDH11 PE=1 SV=2;>tr|H0YJ10|H0YJ10_HUMAN Uncharacterized protein (Fragment) OS=Homo sapiens PE=4 SV=1;	1237800	1807400	2309700	3136400	3139200	2737900	5111900	6433700	4803000	4978300	5389900	4458200	4921900	5825600	4623500	5430600	5066700	4730700	5949900	5456800	6022100	5412600	6490300	5351700
Sideroflexin-1	SFXN1	>sp|Q9H9B4|SFXN1_HUMAN Sideroflexin-1 OS=Homo sapiens GN=SFXN1 PE=1 SV=4;>tr|D6RFI0|D6RFI0_HUMAN Sideroflexin-1 (Fragment) OS=Homo sapiens GN=SFXN1 PE=2 SV=2;>tr|D6RDG7|D6RDG7_HUMAN Sideroflexin-1 (Fragment) OS=Homo sapiens GN=SFXN1 PE=2 SV=1;>tr|S4R2X2|S4	21346000	22937000	23068000	23346000	17638000	21546000	44421000	39851000	37153000	35561000	45150000	40738000	53675000	46581000	36320000	36011000	36917000	37108000	38942000	35313000	39744000	38831000	51502000	43724000
NADH dehydrogenase [ubiquinone] 1 alpha subcomplex subunit 5	NDUFA5;DKFZp781K1356	>tr|F8WAS3|F8WAS3_HUMAN NADH dehydrogenase [ubiquinone] 1 alpha subcomplex subunit 5 OS=Homo sapiens GN=NDUFA5 PE=2 SV=1;>tr|C9IZN5|C9IZN5_HUMAN NADH dehydrogenase [ubiquinone] 1 alpha subcomplex subunit 5 (Fragment) OS=Homo sapiens GN=NDUFA5 PE=2 SV=1;>tr	8136400	7873300	6011300	7185300	6651200	8364300	17820000	16361000	9347900	11032000	14345000	13644000	16100000	13318000	12605000	12203000	12624000	13262000	12074000	15260000	15208000	13530000	14514000	14758000
Kinetochore protein Spc24	SPC24	>tr|K7EJH0|K7EJH0_HUMAN Kinetochore protein Spc24 (Fragment) OS=Homo sapiens GN=SPC24 PE=4 SV=1;>tr|K7EMX1|K7EMX1_HUMAN Kinetochore protein Spc24 (Fragment) OS=Homo sapiens GN=SPC24 PE=2 SV=1;>tr|K7EJV2|K7EJV2_HUMAN Kinetochore protein Spc24 (Fragment) OS=	1	1	1402600	2504900	1987400	2584100	4088400	3309000	3693700	1	2090600	2576300	1	3102400	2372000	3564100	3532600	3511100	1	2301400	1654400	3571300	1	4750400
Transportin-3	TNPO3	>sp|Q9Y5L0-5|TNPO3_HUMAN Isoform 4 of Transportin-3 OS=Homo sapiens GN=TNPO3;>sp|Q9Y5L0-3|TNPO3_HUMAN Isoform 3 of Transportin-3 OS=Homo sapiens GN=TNPO3;>sp|Q9Y5L0|TNPO3_HUMAN Transportin-3 OS=Homo sapiens GN=TNPO3 PE=1 SV=3;>sp|Q9Y5L0-1|TNPO3_HUMAN Isofo	1340600	1099300	1833900	1667000	1	1810500	3935300	4221000	1959600	1860700	3785000	3398400	2714900	3015600	3435600	2543000	2693800	2076700	2863700	3620300	3775000	3261200	3307900	2916700
Cellular tumor antigen p53	TP53	>sp|P04637-4|P53_HUMAN Isoform 4 of Cellular tumor antigen p53 OS=Homo sapiens GN=TP53;>sp|P04637|P53_HUMAN Cellular tumor antigen p53 OS=Homo sapiens GN=TP53 PE=1 SV=4;>sp|P04637-7|P53_HUMAN Isoform 7 of Cellular tumor antigen p53 OS=Homo sapiens GN=TP53;	12001000	11957000	11046000	12189000	11319000	9595800	28676000	23989000	16992000	17725000	18431000	20060000	20219000	26491000	19258000	18882000	17926000	17726000	20665000	22978000	19522000	17434000	18921000	18636000
Protein phosphatase 1F	PPM1F	>tr|C9JL74|C9JL74_HUMAN Protein phosphatase 1F (Fragment) OS=Homo sapiens GN=PPM1F PE=2 SV=1;>tr|B7Z2C3|B7Z2C3_HUMAN Protein phosphatase 1F OS=Homo sapiens GN=PPM1F PE=2 SV=1;>tr|A8MX49|A8MX49_HUMAN Protein phosphatase 1F OS=Homo sapiens GN=PPM1F PE=3 SV=2	1	1126400	2134700	721880	1714300	1948300	2549300	1273900	2594900	2170500	1955900	3573900	1273900	1	1800400	1	1540300	1283700	1585900	1537300	1348700	1487700	1524800	1
Catenin delta-1	CTNND1	>sp|O60716-5|CTND1_HUMAN Isoform 1A of Catenin delta-1 OS=Homo sapiens GN=CTNND1;>tr|C9JZR2|C9JZR2_HUMAN Catenin delta-1 OS=Homo sapiens GN=CTNND1 PE=4 SV=2;>sp|O60716-3|CTND1_HUMAN Isoform 1AC of Catenin delta-1 OS=Homo sapiens GN=CTNND1;>sp|O60716-2|CTND	1	3365600	2713900	3082300	2840800	3267200	5381400	5340000	3953300	4055200	5417800	4039500	4804900	3350400	4174700	3798800	4400600	4694200	4719900	4046600	4287500	4452900	3283900	4709300
AFG3-like protein 2	AFG3L2	>sp|Q9Y4W6|AFG32_HUMAN AFG3-like protein 2 OS=Homo sapiens GN=AFG3L2 PE=1 SV=2	6498500	4886800	4912800	7832900	6706300	7454400	14651000	15640000	9025600	13003000	15565000	14182000	13702000	15239000	10776000	13340000	9714300	8927700	12430000	14836000	12844000	16054000	15574000	12666000
Dehydrogenase/reductase SDR family member 7	DHRS7	>sp|Q9Y394-2|DHRS7_HUMAN Isoform 2 of Dehydrogenase/reductase SDR family member 7 OS=Homo sapiens GN=DHRS7;>sp|Q9Y394|DHRS7_HUMAN Dehydrogenase/reductase SDR family member 7 OS=Homo sapiens GN=DHRS7 PE=1 SV=1;>tr|H0YJ66|H0YJ66_HUMAN Dehydrogenase/reductase	1	1	1752500	1409200	1473300	1158700	1969300	1552100	2200700	1348300	1755500	1788800	1530500	1842100	1933000	1566600	2082400	1837600	2219100	2256900	1451800	1430200	1	2468500
Ataxin-10	ATXN10	>sp|Q9UBB4-2|ATX10_HUMAN Isoform 2 of Ataxin-10 OS=Homo sapiens GN=ATXN10;>sp|Q9UBB4|ATX10_HUMAN Ataxin-10 OS=Homo sapiens GN=ATXN10 PE=1 SV=1;>tr|B1AHE3|B1AHE3_HUMAN Ataxin-10 OS=Homo sapiens GN=ATXN10 PE=2 SV=1	8588800	9323200	13643000	12842000	12912000	15839000	25346000	21265000	17899000	17905000	26376000	25160000	20899000	25750000	17262000	18621000	19212000	20148000	22159000	21085000	24725000	24128000	24896000	27679000
Probable serine carboxypeptidase CPVL	CPVL	>tr|H7C218|H7C218_HUMAN Probable serine carboxypeptidase CPVL (Fragment) OS=Homo sapiens GN=CPVL PE=2 SV=1;>tr|H7C0X5|H7C0X5_HUMAN Probable serine carboxypeptidase CPVL (Fragment) OS=Homo sapiens GN=CPVL PE=4 SV=1;>sp|Q9H3G5|CPVL_HUMAN Probable serine carb	1688400	1913600	1	1	1744500	1905500	3738900	3282200	2747100	3501300	1	1	4608500	3095000	1	3658200	2556500	1	3149200	1	1	1	3517800	3951900
Surfeit locus protein 4	SURF4	>sp|O15260-2|SURF4_HUMAN Isoform 2 of Surfeit locus protein 4 OS=Homo sapiens GN=SURF4;>tr|Q5T8U5|Q5T8U5_HUMAN Surfeit 4 OS=Homo sapiens GN=SURF4 PE=4 SV=1;>sp|O15260|SURF4_HUMAN Surfeit locus protein 4 OS=Homo sapiens GN=SURF4 PE=1 SV=3	5526800	4507500	5228900	3839500	5458300	5086800	11070000	8497400	11008000	10712000	11549000	10253000	16685000	9018800	10331000	8178600	9589400	8930800	13503000	9473800	10629000	9050700	13487000	12881000
NADH dehydrogenase [ubiquinone] iron-sulfur protein 8, mitochondrial	NDUFS8	>tr|E9PN51|E9PN51_HUMAN NADH dehydrogenase [ubiquinone] iron-sulfur protein 8, mitochondrial (Fragment) OS=Homo sapiens GN=NDUFS8 PE=2 SV=1;>tr|F8W9K7|F8W9K7_HUMAN NADH dehydrogenase [ubiquinone] iron-sulfur protein 8, mitochondrial (Fragment) OS=Homo sapi	2109100	1	1534800	1529300	1449900	1224800	4755000	4048200	4127300	2203800	5509700	3616600	2085500	2522300	3043500	2794100	3613400	2406100	4468100	2855000	4236400	2889100	2632300	3617900
Dolichyl-diphosphooligosaccharide--protein glycosyltransferase subunit STT3A	STT3A	>sp|P46977|STT3A_HUMAN Dolichyl-diphosphooligosaccharide--protein glycosyltransferase subunit STT3A OS=Homo sapiens GN=STT3A PE=1 SV=2;>tr|E9PNQ1|E9PNQ1_HUMAN Dolichyl-diphosphooligosaccharide--protein glycosyltransferase subunit STT3A OS=Homo sapiens GN=S	7762500	3779100	8496600	9781300	10234000	11061000	16344000	16275000	14078000	12626000	15552000	18075000	17271000	12212000	11519000	16336000	12987000	10736000	14138000	17804000	13517000	15830000	18328000	21632000
Microtubule-associated protein RP/EB family member 2	MAPRE2	>tr|K7EL66|K7EL66_HUMAN Microtubule-associated protein RP/EB family member 2 (Fragment) OS=Homo sapiens GN=MAPRE2 PE=2 SV=1;>tr|K7ERD8|K7ERD8_HUMAN Microtubule-associated protein RP/EB family member 2 (Fragment) OS=Homo sapiens GN=MAPRE2 PE=2 SV=1;>sp|Q155	3030300	3024300	2864900	3713000	3930100	3658300	7491400	7825800	6800600	4941800	4561000	5096500	3577200	3853900	3773300	3621000	5307600	6877500	4831300	3754300	4352900	4260500	5795100	6452500
Small nuclear ribonucleoprotein F	SNRPF	>sp|P62306|RUXF_HUMAN Small nuclear ribonucleoprotein F OS=Homo sapiens GN=SNRPF PE=1 SV=1;>tr|F8W0W6|F8W0W6_HUMAN Small nuclear ribonucleoprotein F OS=Homo sapiens GN=SNRPF PE=2 SV=1	17248000	8308900	24355000	17007000	22513000	19540000	37665000	29497000	37750000	35857000	25944000	31112000	52180000	21877000	40955000	34285000	17625000	28136000	33132000	26727000	37527000	30093000	34735000	26869000
DnaJ homolog subfamily C member 7	DNAJC7	>sp|Q99615|DNJC7_HUMAN DnaJ homolog subfamily C member 7 OS=Homo sapiens GN=DNAJC7 PE=1 SV=2;>sp|Q99615-2|DNJC7_HUMAN Isoform 2 of DnaJ homolog subfamily C member 7 OS=Homo sapiens GN=DNAJC7;>tr|K7EIH8|K7EIH8_HUMAN DnaJ homolog subfamily C member 7 (Fragme	23442000	27903000	31900000	35135000	31067000	35439000	63381000	67180000	46618000	46809000	53689000	57740000	47812000	50884000	48940000	49266000	45749000	48451000	42201000	42253000	54425000	51112000	51476000	58128000
39S ribosomal protein L3, mitochondrial	MRPL3	>tr|E9PF06|E9PF06_HUMAN 39S ribosomal protein L3, mitochondrial (Fragment) OS=Homo sapiens GN=MRPL3 PE=2 SV=1;>sp|P09001|RM03_HUMAN 39S ribosomal protein L3, mitochondrial OS=Homo sapiens GN=MRPL3 PE=1 SV=1;>tr|H0Y9G6|H0Y9G6_HUMAN 39S ribosomal protein L3,	1394300	1	1498200	1486600	1	2318500	1412400	2858900	1958300	1906800	1610400	2370200	2927200	2203700	1165800	1631400	1938600	2054000	2258000	2243000	1878300	1700000	2569700	2643000
NADH dehydrogenase [ubiquinone] iron-sulfur protein 3, mitochondrial	NDUFS3	>sp|O75489|NDUS3_HUMAN NADH dehydrogenase [ubiquinone] iron-sulfur protein 3, mitochondrial OS=Homo sapiens GN=NDUFS3 PE=1 SV=1	18253000	18753000	17118000	17164000	18820000	19497000	38181000	37534000	31315000	26559000	33294000	31336000	46619000	35261000	29743000	28725000	27917000	28387000	34169000	27898000	31916000	33624000	39907000	34177000
Pachytene checkpoint protein 2 homolog	TRIP13	>sp|Q15645|PCH2_HUMAN Pachytene checkpoint protein 2 homolog OS=Homo sapiens GN=TRIP13 PE=1 SV=2	4346000	1952900	4034300	5575700	6177100	5594700	11462000	13220000	8199400	6852900	10562000	8875400	11024000	10040000	10999000	11620000	6168800	7856200	6850100	10733000	10190000	8835600	7607900	8498400
Cation-independent mannose-6-phosphate receptor	IGF2R	>sp|P11717|MPRI_HUMAN Cation-independent mannose-6-phosphate receptor OS=Homo sapiens GN=IGF2R PE=1 SV=3	3656800	4091900	3803800	2502100	3270000	3036400	6731200	7257500	4567300	3810000	9638800	6415900	7126300	8127300	8045600	9187600	4433300	5282700	5771800	8710000	8256100	8884500	6040500	7769600
Calcium-binding mitochondrial carrier protein SCaMC-1	SLC25A24	>sp|Q6NUK1-2|SCMC1_HUMAN Isoform 2 of Calcium-binding mitochondrial carrier protein SCaMC-1 OS=Homo sapiens GN=SLC25A24;>sp|Q6NUK1|SCMC1_HUMAN Calcium-binding mitochondrial carrier protein SCaMC-1 OS=Homo sapiens GN=SLC25A24 PE=1 SV=2	1337200	2597400	3941600	4262200	2913400	3764400	8871700	8846200	5846100	5545700	6580400	6349600	9746500	7485400	5842100	4500300	4670500	6631800	4453600	5135000	5759000	5458600	7262700	7056200
Protein phosphatase 1 regulatory subunit 12A	PPP1R12A	>tr|F8VZN8|F8VZN8_HUMAN Protein phosphatase 1 regulatory subunit 12 (Fragment) OS=Homo sapiens GN=PPP1R12A PE=2 SV=1;>sp|O14974-5|MYPT1_HUMAN Isoform 5 of Protein phosphatase 1 regulatory subunit 12A OS=Homo sapiens GN=PPP1R12A;>sp|O14974-4|MYPT1_HUMAN Iso	624240	536360	1	1	1	1	1	1	593280	574900	453100	463290	1	205650	1	693410	631220	381410	357050	713530	1	1	1	1
Pyrroline-5-carboxylate reductase;Pyrroline-5-carboxylate reductase 1, mitochondrial	PYCR1	>tr|J3QLK9|J3QLK9_HUMAN Pyrroline-5-carboxylate reductase 1, mitochondrial (Fragment) OS=Homo sapiens GN=PYCR1 PE=2 SV=1;>tr|J3QL23|J3QL23_HUMAN Pyrroline-5-carboxylate reductase 1, mitochondrial (Fragment) OS=Homo sapiens GN=PYCR1 PE=2 SV=1;>tr|J3QL32|J3Q	1262700	1267000	1939700	1371300	1562300	2131600	3456000	2671500	2718100	2359700	3082900	2822100	1	1	2319200	2614600	2286900	1433300	2246200	2622900	3076200	3364200	2303600	1798700
SNARE-associated protein Snapin	SNAPIN	>sp|O95295|SNAPN_HUMAN SNARE-associated protein Snapin OS=Homo sapiens GN=SNAPIN PE=1 SV=1	1	1081600	1	619940	1	1876600	996300	987880	1258400	1176200	1033300	959410	1	1458800	1071800	1048300	1545200	1278900	1936800	1117900	928030	914740	2458100	1351500
Histone-lysine N-methyltransferase SETDB1	SETDB1	>tr|E9PAP1|E9PAP1_HUMAN Histone-lysine N-methyltransferase SETDB1 OS=Homo sapiens GN=SETDB1 PE=2 SV=1;>tr|B0QZE6|B0QZE6_HUMAN Histone-lysine N-methyltransferase SETDB1 (Fragment) OS=Homo sapiens GN=SETDB1 PE=2 SV=1;>tr|E9PS59|E9PS59_HUMAN Histone-lysine N-	6150700	8051700	5792800	9991900	5537200	8588000	18663000	20151000	11840000	11565000	16636000	1	10194000	13618000	10618000	11475000	10861000	11025000	7303600	6925200	14143000	1	13696000	10591000
ATP synthase subunit g, mitochondrial	ATP5L	>tr|E9PN17|E9PN17_HUMAN ATP synthase subunit g, mitochondrial OS=Homo sapiens GN=ATP5L PE=2 SV=1;>sp|O75964|ATP5L_HUMAN ATP synthase subunit g, mitochondrial OS=Homo sapiens GN=ATP5L PE=1 SV=3	30327000	34150000	26829000	30189000	30396000	32460000	72982000	78028000	58995000	55196000	70844000	68229000	67118000	67748000	65587000	56505000	57867000	60010000	65926000	59171000	62796000	62762000	68606000	63179000
26S protease regulatory subunit 7	PSMC2	>sp|P35998|PRS7_HUMAN 26S protease regulatory subunit 7 OS=Homo sapiens GN=PSMC2 PE=1 SV=3;>tr|B7Z5E2|B7Z5E2_HUMAN 26S protease regulatory subunit 7 OS=Homo sapiens GN=PSMC2 PE=2 SV=1	42021000	42986000	51533000	47947000	45891000	43243000	97490000	96606000	67208000	59841000	85186000	81376000	88851000	86907000	70710000	70267000	71990000	66170000	76533000	78933000	89951000	84977000	84087000	89744000
DDB1- and CUL4-associated factor 7	DCAF7	>sp|P61962|DCAF7_HUMAN DDB1- and CUL4-associated factor 7 OS=Homo sapiens GN=DCAF7 PE=1 SV=1;>tr|E9PCY4|E9PCY4_HUMAN DDB1- and CUL4-associated factor 7 OS=Homo sapiens GN=DCAF7 PE=2 SV=1	1912800	1669900	2674000	1670800	2444600	1776300	3178100	2669000	2769800	2081100	3944000	3285300	3496800	3016700	2873500	2618100	2687200	3452400	4910700	3750100	4109200	4107100	4991500	4439200
Apoptosis-inducing factor 1, mitochondrial	AIFM1	>sp|O95831-3|AIFM1_HUMAN Isoform 3 of Apoptosis-inducing factor 1, mitochondrial OS=Homo sapiens GN=AIFM1;>sp|O95831|AIFM1_HUMAN Apoptosis-inducing factor 1, mitochondrial OS=Homo sapiens GN=AIFM1 PE=1 SV=1;>tr|E9PMA0|E9PMA0_HUMAN Apoptosis-inducing factor	11171000	3298100	18359000	18425000	15746000	15265000	22183000	25651000	28537000	23811000	21827000	24199000	17958000	21573000	32592000	31845000	20527000	18360000	24390000	22745000	27136000	27258000	23851000	21479000
Signal recognition particle receptor subunit beta	SRPRB	>sp|Q9Y5M8|SRPRB_HUMAN Signal recognition particle receptor subunit beta OS=Homo sapiens GN=SRPRB PE=1 SV=3;>tr|H7C4H2|H7C4H2_HUMAN Signal recognition particle receptor subunit beta (Fragment) OS=Homo sapiens GN=SRPRB PE=4 SV=1	20640000	19392000	19523000	16941000	14941000	16466000	40478000	39705000	29324000	32809000	41547000	39083000	41871000	44981000	37172000	30430000	32477000	32139000	36071000	36766000	38255000	39447000	41746000	41247000
Vasculin	GPBP1	>sp|Q86WP2-4|GPBP1_HUMAN Isoform 4 of Vasculin OS=Homo sapiens GN=GPBP1;>sp|Q86WP2-3|GPBP1_HUMAN Isoform 3 of Vasculin OS=Homo sapiens GN=GPBP1;>sp|Q86WP2|GPBP1_HUMAN Vasculin OS=Homo sapiens GN=GPBP1 PE=1 SV=1;>sp|Q86WP2-2|GPBP1_HUMAN Isoform 2 of Vasculi	315080	252490	104440	1	203490	161430	290300	361830	180290	180040	487490	339890	1	1	1	247480	148660	219760	246650	235900	560990	654170	431760	372710
Lamin-B receptor	LBR	>sp|Q14739|LBR_HUMAN Lamin-B receptor OS=Homo sapiens GN=LBR PE=1 SV=2;>tr|C9JXK0|C9JXK0_HUMAN Lamin-B receptor (Fragment) OS=Homo sapiens GN=LBR PE=2 SV=1	31284000	30675000	32030000	31637000	33032000	36580000	92580000	79804000	53448000	54547000	64204000	69849000	80797000	69213000	67816000	66253000	56903000	54445000	50446000	59288000	74970000	71371000	63979000	72398000
Heat shock 70 kDa protein 6	HSPA6	>sp|P17066|HSP76_HUMAN Heat shock 70 kDa protein 6 OS=Homo sapiens GN=HSPA6 PE=1 SV=2	259830000	221510000	285240000	262080000	271260000	258780000	477190000	496130000	318040000	406870000	374140000	685220000	424470000	351660000	385870000	473730000	312770000	342160000	290890000	450820000	453720000	368820000	265410000	392920000
Eukaryotic translation initiation factor 4E	EIF4E	>sp|P06730|IF4E_HUMAN Eukaryotic translation initiation factor 4E OS=Homo sapiens GN=EIF4E PE=1 SV=2;>sp|P06730-3|IF4E_HUMAN Isoform 3 of Eukaryotic translation initiation factor 4E OS=Homo sapiens GN=EIF4E;>tr|D6RBW1|D6RBW1_HUMAN Eukaryotic translation in	2488100	1	1	1680600	1	1	1	1	2586700	2813700	1969100	1	1532400	1156200	2380400	1	3414800	2155500	1	1943100	556760	717720	2418200	1789600
Secretory carrier-associated membrane protein 3	SCAMP3	>sp|O14828|SCAM3_HUMAN Secretory carrier-associated membrane protein 3 OS=Homo sapiens GN=SCAMP3 PE=1 SV=3;>sp|O14828-2|SCAM3_HUMAN Isoform 2 of Secretory carrier-associated membrane protein 3 OS=Homo sapiens GN=SCAMP3	8037100	13518000	13441000	11838000	11738000	11035000	22764000	21150000	15997000	15409000	24661000	22668000	26528000	26857000	20235000	20863000	19546000	22583000	21254000	20095000	22849000	24814000	20077000	23675000
Minor histocompatibility antigen H13	HM13	>sp|Q8TCT9-5|HM13_HUMAN Isoform 5 of Minor histocompatibility antigen H13 OS=Homo sapiens GN=HM13;>sp|Q8TCT9|HM13_HUMAN Minor histocompatibility antigen H13 OS=Homo sapiens GN=HM13 PE=1 SV=1;>sp|Q8TCT9-4|HM13_HUMAN Isoform 4 of Minor histocompatibility ant	2873100	2689000	6054900	6486600	4777100	4344600	7871000	7257100	9219100	9092200	8556900	8118000	10670000	9293200	8245600	8514400	9637100	7876300	8681900	11028000	8632000	7370800	9806200	12750000
D-3-phosphoglycerate dehydrogenase	PHGDH	>sp|O43175|SERA_HUMAN D-3-phosphoglycerate dehydrogenase OS=Homo sapiens GN=PHGDH PE=1 SV=4;>tr|Q5SZU1|Q5SZU1_HUMAN D-3-phosphoglycerate dehydrogenase OS=Homo sapiens GN=PHGDH PE=2 SV=1	309500000	279960000	284560000	281680000	286400000	259010000	576720000	529090000	411300000	441740000	531320000	504400000	512450000	486560000	468810000	413000000	404870000	413560000	491470000	477950000	449490000	440480000	539600000	508020000
Voltage-dependent anion-selective channel protein 2	VDAC2	>sp|P45880-2|VDAC2_HUMAN Isoform 2 of Voltage-dependent anion-selective channel protein 2 OS=Homo sapiens GN=VDAC2;>sp|P45880|VDAC2_HUMAN Voltage-dependent anion-selective channel protein 2 OS=Homo sapiens GN=VDAC2 PE=1 SV=2;>sp|P45880-1|VDAC2_HUMAN Isofor	110540000	117480000	109800000	114270000	122000000	125580000	208780000	209400000	158370000	174400000	195310000	180520000	228470000	239670000	198920000	188930000	218510000	214950000	258810000	235320000	222240000	215560000	276620000	269580000
Dihydrofolate reductase;Dihydrofolate reductase, mitochondrial	DHFR;DHFRL1	>tr|B4DDD2|B4DDD2_HUMAN Dihydrofolate reductase OS=Homo sapiens GN=DHFR PE=2 SV=1;>sp|P00374|DYR_HUMAN Dihydrofolate reductase OS=Homo sapiens GN=DHFR PE=1 SV=2;>tr|C9JJ68|C9JJ68_HUMAN Dihydrofolate reductase, mitochondrial (Fragment) OS=Homo sapiens GN=DH	1	3158900	2374400	3099600	2095900	4070500	4220400	4290800	5045800	3845600	4110800	4468900	4029400	3356700	4026800	3652000	4115500	3165300	3853800	3361500	3944800	4784900	4944500	2655500
Probable ATP-dependent RNA helicase DDX20	DDX20	>sp|Q9UHI6|DDX20_HUMAN Probable ATP-dependent RNA helicase DDX20 OS=Homo sapiens GN=DDX20 PE=1 SV=2	19382000	15319000	17052000	12626000	13924000	14759000	29713000	33330000	21128000	20493000	31825000	31089000	33318000	36206000	28186000	28212000	24812000	27969000	31490000	32019000	33677000	34143000	31695000	33408000
ATP-dependent Clp protease proteolytic subunit;Putative ATP-dependent Clp protease proteolytic subunit, mitochondrial	CLPP	>tr|M0R208|M0R208_HUMAN ATP-dependent Clp protease proteolytic subunit OS=Homo sapiens GN=CLPP PE=2 SV=1;>sp|Q16740|CLPP_HUMAN ATP-dependent Clp protease proteolytic subunit, mitochondrial OS=Homo sapiens GN=CLPP PE=1 SV=1	603810	1	1	1	1	1561100	1	1	1292200	1078900	1396900	1	1	1	1366200	1436300	1049900	800770	1	838100	1	1173700	1	1
Probable bifunctional methylenetetrahydrofolate dehydrogenase/cyclohydrolase 2;NAD-dependent methylenetetrahydrofolate dehydrogenase;Methenyltetrahydrofolate cyclohydrolase	MTHFD2L	>sp|Q9H903-1|MTD2L_HUMAN Isoform 1 of Probable bifunctional methylenetetrahydrofolate dehydrogenase/cyclohydrolase 2 OS=Homo sapiens GN=MTHFD2L;>sp|Q9H903-5|MTD2L_HUMAN Isoform 5 of Probable bifunctional methylenetetrahydrofolate dehydrogenase/cyclohydrola	1939900	1	1214900	1	1289100	1420600	2076200	2315500	1431200	1633800	1384600	1343400	1678900	1169600	1	1	1498900	1	1	1	1	1	1389000	1618300
Cat eye syndrome critical region protein 5	CECR5	>sp|Q9BXW7-2|CECR5_HUMAN Isoform 1 of Cat eye syndrome critical region protein 5 OS=Homo sapiens GN=CECR5;>sp|Q9BXW7|CECR5_HUMAN Cat eye syndrome critical region protein 5 OS=Homo sapiens GN=CECR5 PE=1 SV=1	6498500	2881000	5594600	4172400	1	7274300	8718600	8990700	6818400	7366600	8270500	5533600	7839500	8532500	7057100	5577100	6944100	6662300	6658600	5730100	5917000	5794100	7374700	7652100
Cytosolic Fe-S cluster assembly factor NUBP2	NUBP2	>tr|H3BNF0|H3BNF0_HUMAN Cytosolic Fe-S cluster assembly factor NUBP2 OS=Homo sapiens GN=NUBP2 PE=4 SV=1;>sp|Q9Y5Y2|NUBP2_HUMAN Cytosolic Fe-S cluster assembly factor NUBP2 OS=Homo sapiens GN=NUBP2 PE=1 SV=1;>tr|H3BRK5|H3BRK5_HUMAN Cytosolic Fe-S cluster as	2176600	2120300	1013200	2539800	1947500	1769100	4071900	5348200	2763900	4340500	3576500	3087800	5343900	3949100	3074800	1949500	3369900	3417400	3555100	3349400	3662700	2845500	4387900	6578300
	SLC25A10	>tr|B4DLN1|B4DLN1_HUMAN Mitochondrial dicarboxylate carrier OS=Homo sapiens GN=SLC25A10 PE=2 SV=1;>tr|B4E1E9|B4E1E9_HUMAN Mitochondrial dicarboxylate carrier OS=Homo sapiens GN=SLC25A10 PE=2 SV=1	87261000	113220000	40465000	64133000	112600000	74034000	136850000	169040000	106480000	106110000	152630000	175090000	129090000	157550000	103870000	129270000	100660000	94643000	109790000	102440000	113140000	126980000	116940000	123830000
MAP7 domain-containing protein 3	MAP7D3	>sp|Q8IWC1-4|MA7D3_HUMAN Isoform 4 of MAP7 domain-containing protein 3 OS=Homo sapiens GN=MAP7D3;>sp|Q8IWC1|MA7D3_HUMAN MAP7 domain-containing protein 3 OS=Homo sapiens GN=MAP7D3 PE=1 SV=2;>sp|Q8IWC1-2|MA7D3_HUMAN Isoform 2 of MAP7 domain-containing protei	2798600	5921700	3839200	2894500	2854100	2862300	7581700	5970900	4945500	4944500	6978600	6766900	8002700	7902700	8303900	7687300	5031000	5859000	8401500	8949600	12210000	10585000	9671400	9550700
TAR DNA-binding protein 43	TARDBP	>sp|Q13148|TADBP_HUMAN TAR DNA-binding protein 43 OS=Homo sapiens GN=TARDBP PE=1 SV=1;>tr|B1AKP7|B1AKP7_HUMAN TAR DNA-binding protein 43 OS=Homo sapiens GN=TARDBP PE=2 SV=1;>tr|G3V162|G3V162_HUMAN TAR DNA binding protein, isoform CRA_d OS=Homo sapiens GN=T	13829000	18508000	16248000	16567000	20141000	19797000	35804000	36610000	22201000	25518000	28900000	31408000	25718000	29415000	26823000	27719000	23306000	24009000	25445000	23472000	26214000	24814000	30197000	28333000
Gem-associated protein 2	GEMIN2	>tr|H0YDP6|H0YDP6_HUMAN Gem-associated protein 2 (Fragment) OS=Homo sapiens GN=GEMIN2 PE=4 SV=2;>tr|H0YEL0|H0YEL0_HUMAN Gem-associated protein 2 (Fragment) OS=Homo sapiens GN=GEMIN2 PE=4 SV=1;>sp|O14893-3|GEMI2_HUMAN Isoform 3 of Gem-associated protein 2 O	1693700	2087600	1798900	1	1191200	1081600	2147100	1839700	1782400	2117900	3442100	2114900	3424200	2845400	2301400	2050800	2368400	1705000	2677700	2228600	2587100	2640000	2061800	2349500
Dolichyl-diphosphooligosaccharide--protein glycosyltransferase subunit STT3B	STT3B	>sp|Q8TCJ2|STT3B_HUMAN Dolichyl-diphosphooligosaccharide--protein glycosyltransferase subunit STT3B OS=Homo sapiens GN=STT3B PE=1 SV=1	1390100	4136800	1929700	2714300	3177400	3610100	5828800	5127800	4533400	3252200	4677100	5555600	3090500	2552500	2404100	3751400	3288300	2684400	3171600	5061500	5103100	4143500	3468100	4170800
WD repeat-containing protein 61	WDR61	>tr|H0YMF9|H0YMF9_HUMAN WD repeat-containing protein 61 OS=Homo sapiens GN=WDR61 PE=2 SV=1;>tr|H0YN81|H0YN81_HUMAN WD repeat-containing protein 61 (Fragment) OS=Homo sapiens GN=WDR61 PE=2 SV=1;>sp|Q9GZS3|WDR61_HUMAN WD repeat-containing protein 61 OS=Homo	1	4870800	2635100	2085600	1934500	2449400	3520500	2233100	4881200	4949300	4732500	3372100	5518700	3789600	2380300	3092800	4455100	3183400	4228300	3973800	3394500	3045000	6030000	3443200
Transmembrane emp24 domain-containing protein 10	TMED10	>sp|P49755|TMEDA_HUMAN Transmembrane emp24 domain-containing protein 10 OS=Homo sapiens GN=TMED10 PE=1 SV=2	23517000	24464000	26161000	24766000	22369000	26570000	41834000	40947000	31802000	37343000	42638000	55478000	41523000	47756000	34855000	35953000	35570000	31703000	45857000	37587000	42924000	40188000	44122000	54679000
Phenylalanine--tRNA ligase alpha subunit	FARSA	>sp|Q9Y285|SYFA_HUMAN Phenylalanine--tRNA ligase alpha subunit OS=Homo sapiens GN=FARSA PE=1 SV=3;>tr|K7ER00|K7ER00_HUMAN Phenylalanine--tRNA ligase alpha subunit OS=Homo sapiens GN=FARSA PE=2 SV=1;>tr|B4E363|B4E363_HUMAN Phenylalanine--tRNA ligase alpha s	14365000	14315000	17925000	19245000	14628000	17870000	27303000	31426000	26386000	25844000	27407000	27762000	25657000	26393000	24683000	25492000	21263000	23685000	24924000	25602000	28027000	28715000	27427000	25900000
Cyclin-dependent kinase inhibitor 2A, isoform 4	CDKN2A	>sp|Q8N726-2|CD2A2_HUMAN Isoform 6 of Cyclin-dependent kinase inhibitor 2A, isoform 4 OS=Homo sapiens GN=CDKN2A;>sp|Q8N726|CD2A2_HUMAN Cyclin-dependent kinase inhibitor 2A, isoform 4 OS=Homo sapiens GN=CDKN2A PE=1 SV=2	1	715520	704030	1411700	1	845660	1759400	1522100	534460	1	1110900	1270400	1	976090	1005600	1227000	1125900	1108700	993820	852840	1	1003500	550500	1741900
Myb-binding protein 1A	MYBBP1A	>tr|I3L1L3|I3L1L3_HUMAN Myb-binding protein 1A (Fragment) OS=Homo sapiens GN=MYBBP1A PE=4 SV=1;>sp|Q9BQG0|MBB1A_HUMAN Myb-binding protein 1A OS=Homo sapiens GN=MYBBP1A PE=1 SV=2;>sp|Q9BQG0-2|MBB1A_HUMAN Isoform 2 of Myb-binding protein 1A OS=Homo sapiens G	1	5712900	4576800	4192500	4770800	4162100	8171500	6409100	6355900	4320700	6286200	7831700	4587800	3789700	5026200	5431800	4021400	3790400	5132800	4729500	7501900	6593600	4459200	4704900
3-beta-hydroxysteroid-Delta(8),Delta(7)-isomerase	EBP	>sp|Q15125|EBP_HUMAN 3-beta-hydroxysteroid-Delta(8),Delta(7)-isomerase OS=Homo sapiens GN=EBP PE=1 SV=3;>tr|C9J719|C9J719_HUMAN 3-beta-hydroxysteroid-Delta(8),Delta(7)-isomerase (Fragment) OS=Homo sapiens GN=EBP PE=2 SV=2;>tr|C9JJ78|C9JJ78_HUMAN 3-beta-hyd	7280200	8783200	9927500	6853800	8384100	10101000	14716000	14996000	16420000	12258000	11827000	16092000	15862000	16745000	13650000	14293000	12079000	12293000	14321000	15516000	12044000	12391000	14756000	17854000
Transmembrane protein 161A	TMEM161A	>tr|K7EQE7|K7EQE7_HUMAN Transmembrane protein 161A (Fragment) OS=Homo sapiens GN=TMEM161A PE=2 SV=1;>tr|K7EQ34|K7EQ34_HUMAN Transmembrane protein 161A (Fragment) OS=Homo sapiens GN=TMEM161A PE=2 SV=1;>tr|U3KQT6|U3KQT6_HUMAN Transmembrane protein 161A OS=Ho	1	1572600	3069700	1729800	2568000	2099700	4192000	2908400	2337600	3378300	2488200	3253900	3957000	3955000	2854300	2892500	2438200	1	3780800	1	2624200	2794400	4261000	3064800
Sodium/potassium-transporting ATPase subunit beta-3	ATP1B3	>sp|P54709|AT1B3_HUMAN Sodium/potassium-transporting ATPase subunit beta-3 OS=Homo sapiens GN=ATP1B3 PE=1 SV=1	9439900	14302000	15838000	15906000	14685000	13458000	27125000	22310000	18398000	15623000	30031000	26467000	26076000	24106000	23600000	21311000	18512000	18752000	25344000	23684000	18757000	22380000	25113000	21324000
ATPase family AAA domain-containing protein 3A	ATAD3A	>sp|Q9NVI7-2|ATD3A_HUMAN Isoform 2 of ATPase family AAA domain-containing protein 3A OS=Homo sapiens GN=ATAD3A;>sp|Q9NVI7|ATD3A_HUMAN ATPase family AAA domain-containing protein 3A OS=Homo sapiens GN=ATAD3A PE=1 SV=2;>tr|H0Y2W2|H0Y2W2_HUMAN ATPase family A	152600000	137470000	93692000	87463000	89287000	86921000	205840000	204480000	143860000	132420000	188310000	207920000	193440000	180970000	156870000	159990000	137360000	131520000	181060000	173440000	192950000	206710000	196950000	193300000
Centrosomal protein of 170 kDa	CEP170	>sp|Q5SW79-2|CE170_HUMAN Isoform 2 of Centrosomal protein of 170 kDa OS=Homo sapiens GN=CEP170;>sp|Q5SW79-3|CE170_HUMAN Isoform 3 of Centrosomal protein of 170 kDa OS=Homo sapiens GN=CEP170;>tr|H0Y2V6|H0Y2V6_HUMAN Centrosomal protein of 170 kDa (Fragment)	798790	5883000	3855300	3847000	3374700	4197400	9288200	9675700	8035800	7507500	9264500	8831200	9357600	7932300	6628700	6739800	7308400	6392900	7781300	6746400	7359200	9365200	7965400	8967000
Neutral amino acid transporter B(0)	SLC1A5	>sp|Q15758|AAAT_HUMAN Neutral amino acid transporter B(0) OS=Homo sapiens GN=SLC1A5 PE=1 SV=2;>tr|M0QXM4|M0QXM4_HUMAN Neutral amino acid transporter B(0) OS=Homo sapiens GN=SLC1A5 PE=2 SV=1;>sp|Q15758-3|AAAT_HUMAN Isoform 3 of Neutral amino acid transporte	6082500	1	12414000	11041000	11902000	13286000	18659000	14483000	12988000	11253000	16896000	16430000	16390000	18266000	14917000	14392000	14563000	11944000	15698000	15106000	14173000	15078000	16402000	16198000
Dynamin-2;Dynamin-1	DNM2;DNM1	>sp|P50570-3|DYN2_HUMAN Isoform 3 of Dynamin-2 OS=Homo sapiens GN=DNM2;>sp|P50570-2|DYN2_HUMAN Isoform 2 of Dynamin-2 OS=Homo sapiens GN=DNM2;>sp|P50570-5|DYN2_HUMAN Isoform 5 of Dynamin-2 OS=Homo sapiens GN=DNM2;>sp|P50570-4|DYN2_HUMAN Isoform 4 of Dynami	1	1504000	1616700	1468200	2122300	2047700	3354100	1768200	3177800	2150800	2230400	1794400	1	1462900	1777400	3500500	2690200	3160400	1135900	3609000	1536800	1443000	1583600	1611500
Synaptojanin-2-binding protein	SYNJ2BP	>sp|P57105|SYJ2B_HUMAN Synaptojanin-2-binding protein OS=Homo sapiens GN=SYNJ2BP PE=1 SV=2	1362900	3210900	1	1	1597100	8692000	3914900	4300200	2906100	2827300	5263800	5299000	6215700	1	6092300	5256900	2726600	5090900	6069200	3523700	4777000	4965800	5800400	1
Membrane magnesium transporter 1	MMGT1	>sp|Q8N4V1|MMGT1_HUMAN Membrane magnesium transporter 1 OS=Homo sapiens GN=MMGT1 PE=1 SV=1;>sp|Q8N4V1-2|MMGT1_HUMAN Isoform 2 of Membrane magnesium transporter 1 OS=Homo sapiens GN=MMGT1	4068900	4480600	3710300	4503000	5235200	3284000	8680600	9041600	5195700	4773900	7828400	6055500	8372400	9398000	4921200	6070600	5523800	8545900	8377200	1	8412100	8678600	8175500	9631900
NADH dehydrogenase [ubiquinone] 1 alpha subcomplex assembly factor 4	NDUFAF4	>sp|Q9P032|NDUF4_HUMAN NADH dehydrogenase [ubiquinone] 1 alpha subcomplex assembly factor 4 OS=Homo sapiens GN=NDUFAF4 PE=1 SV=1	5971000	5688000	8143800	8242200	5219800	7669600	12435000	11327000	8317700	8859000	13639000	12656000	13067000	12075000	11197000	12365000	8899100	10204000	11414000	12023000	14038000	13957000	11854000	12665000
Cytochrome b-c1 complex subunit 9	UQCR10	>sp|Q9UDW1|QCR9_HUMAN Cytochrome b-c1 complex subunit 9 OS=Homo sapiens GN=UQCR10 PE=1 SV=3;>sp|Q9UDW1-2|QCR9_HUMAN Isoform 2 of Cytochrome b-c1 complex subunit 9 OS=Homo sapiens GN=UQCR10	10552000	9048800	12860000	8907800	12613000	7646400	22978000	19157000	14952000	13898000	14471000	15745000	20340000	18293000	12836000	14086000	12005000	1	13725000	17562000	10918000	12271000	15145000	16693000
26S proteasome non-ATPase regulatory subunit 2	PSMD2	>sp|Q13200|PSMD2_HUMAN 26S proteasome non-ATPase regulatory subunit 2 OS=Homo sapiens GN=PSMD2 PE=1 SV=3;>tr|E7EW34|E7EW34_HUMAN 26S proteasome non-ATPase regulatory subunit 2 OS=Homo sapiens GN=PSMD2 PE=2 SV=1;>tr|E9PCS3|E9PCS3_HUMAN 26S proteasome non-AT	40789000	38940000	38408000	37390000	43216000	42462000	67725000	72081000	61661000	59687000	68578000	65693000	56339000	58264000	59181000	56118000	56181000	58938000	59045000	60121000	61578000	58302000	59276000	56455000
Keratin, type II cytoskeletal 6B	KRT6B	>sp|P04259|K2C6B_HUMAN Keratin, type II cytoskeletal 6B OS=Homo sapiens GN=KRT6B PE=1 SV=5	1716200	1	2894300	3697300	1	1	7266800	6323500	1	1	1	1	1	1	1	1	1	1	1	1	2067700	1888800	1	1
GPN-loop GTPase 1	GPN1	>sp|Q9HCN4-3|GPN1_HUMAN Isoform 3 of GPN-loop GTPase 1 OS=Homo sapiens GN=GPN1;>sp|Q9HCN4-2|GPN1_HUMAN Isoform 2 of GPN-loop GTPase 1 OS=Homo sapiens GN=GPN1;>sp|Q9HCN4-4|GPN1_HUMAN Isoform 4 of GPN-loop GTPase 1 OS=Homo sapiens GN=GPN1;>sp|Q9HCN4|GPN1_HUM	1	532840	571860	566940	690280	948860	1134800	915160	731340	666590	858380	1101100	362430	786740	1009300	1113900	935050	456590	764620	709790	858030	1036900	815240	933960
Pumilio homolog 1	PUM1	>tr|H0YEH2|H0YEH2_HUMAN Pumilio homolog 1 (Fragment) OS=Homo sapiens GN=PUM1 PE=4 SV=1;>sp|Q14671-2|PUM1_HUMAN Isoform 2 of Pumilio homolog 1 OS=Homo sapiens GN=PUM1;>sp|Q14671|PUM1_HUMAN Pumilio homolog 1 OS=Homo sapiens GN=PUM1 PE=1 SV=3;>sp|Q14671-3|PUM	9956000	12143000	8810600	8164800	10186000	9079600	17640000	18352000	11347000	13699000	17263000	16968000	14962000	16513000	15215000	16475000	9838600	11796000	10536000	12381000	15076000	16031000	13057000	13371000
Ankyrin repeat and KH domain-containing protein 1	ANKHD1	>tr|E9PDP5|E9PDP5_HUMAN Ankyrin repeat and KH domain-containing protein 1 (Fragment) OS=Homo sapiens GN=ANKHD1 PE=2 SV=1;>sp|Q8IWZ3|ANKH1_HUMAN Ankyrin repeat and KH domain-containing protein 1 OS=Homo sapiens GN=ANKHD1 PE=1 SV=1;>sp|Q8IWZ3-4|ANKH1_HUMAN I	4677200	6220200	2967900	3937200	3908500	3836500	6011900	5897400	7232800	7624000	7492600	7304400	6930900	5567500	6366900	8439700	5189900	6064300	5659100	6203600	7417100	10373000	8411000	9395600
28S ribosomal protein S2, mitochondrial	MRPS2	>tr|Q5T8A0|Q5T8A0_HUMAN 28S ribosomal protein S2, mitochondrial (Fragment) OS=Homo sapiens GN=MRPS2 PE=2 SV=1;>sp|Q9Y399|RT02_HUMAN 28S ribosomal protein S2, mitochondrial OS=Homo sapiens GN=MRPS2 PE=1 SV=1	3372700	2701000	3305700	1	2993700	5365200	5305500	4231000	5371800	4378600	4220200	5334000	2809300	3944900	4887100	6811900	4336600	4318700	5397800	5412200	4572600	7094800	4524100	3874000
Importin subunit beta-1	KPNB1	>sp|Q14974|IMB1_HUMAN Importin subunit beta-1 OS=Homo sapiens GN=KPNB1 PE=1 SV=2;>tr|F5H4R7|F5H4R7_HUMAN Importin subunit beta-1 OS=Homo sapiens GN=KPNB1 PE=2 SV=1;>tr|J3KTM9|J3KTM9_HUMAN Importin subunit beta-1 (Fragment) OS=Homo sapiens GN=KPNB1 PE=4 SV=	99599000	91953000	135300000	135560000	126090000	121650000	214560000	225500000	152530000	160360000	194510000	205540000	176950000	187750000	184160000	180240000	149700000	170740000	180010000	182250000	184950000	185080000	192240000	199730000
Ribonucleoprotein PTB-binding 1	RAVER1	>sp|Q8IY67-2|RAVR1_HUMAN Isoform 2 of Ribonucleoprotein PTB-binding 1 OS=Homo sapiens GN=RAVER1;>tr|E9PAU2|E9PAU2_HUMAN Ribonucleoprotein PTB-binding 1 OS=Homo sapiens GN=RAVER1 PE=2 SV=1;>sp|Q8IY67|RAVR1_HUMAN Ribonucleoprotein PTB-binding 1 OS=Homo sapie	4506600	6672700	5348400	4359500	4875500	6206100	10711000	10474000	7753100	6559300	8278800	8092400	7549600	9231800	8034900	9557900	7650000	6974600	8830800	9018700	8479000	10419000	10790000	8831500
Uridine 5-monophosphate synthase;Orotate phosphoribosyltransferase;Orotidine 5-phosphate decarboxylase	UMPS	>sp|P11172|UMPS_HUMAN Uridine 5-monophosphate synthase OS=Homo sapiens GN=UMPS PE=1 SV=1;>tr|E9PFD2|E9PFD2_HUMAN Orotate phosphoribosyltransferase OS=Homo sapiens GN=UMPS PE=2 SV=1;>tr|F2Z3P2|F2Z3P2_HUMAN Orotate phosphoribosyltransferase OS=Homo sapiens	6014500	5944400	10078000	5462400	9761700	3812800	13500000	12848000	6999200	9395400	11581000	12130000	9543800	7621600	10268000	13918000	7693400	9616800	8255200	6115600	12300000	10512000	5577100	11134000
Ras-related protein Rab-21	RAB21	>sp|Q9UL25|RAB21_HUMAN Ras-related protein Rab-21 OS=Homo sapiens GN=RAB21 PE=1 SV=3	6485300	3043200	3258600	3454800	1	1	3825700	5021400	3835200	3813000	4142100	5534500	3983500	5380300	4660400	4284700	2578600	3851100	3768900	3453300	4227200	5622100	4143500	6188800
Signal recognition particle receptor subunit alpha	SRPR	>sp|P08240-2|SRPR_HUMAN Isoform 2 of Signal recognition particle receptor subunit alpha OS=Homo sapiens GN=SRPR;>sp|P08240|SRPR_HUMAN Signal recognition particle receptor subunit alpha OS=Homo sapiens GN=SRPR PE=1 SV=2	4035800	4748700	1	2404900	2411000	5652400	6591000	5768400	4817900	4249500	5168500	4427100	4934400	5913400	4603300	4285700	4395400	5513600	5392600	5189700	4591300	4417100	4564300	5768100
Armadillo repeat-containing protein 6	ARMC6	>tr|B4E1N1|B4E1N1_HUMAN Armadillo repeat-containing protein 6 OS=Homo sapiens GN=ARMC6 PE=2 SV=1;>sp|Q6NXE6-2|ARMC6_HUMAN Isoform 2 of Armadillo repeat-containing protein 6 OS=Homo sapiens GN=ARMC6;>sp|Q6NXE6|ARMC6_HUMAN Armadillo repeat-containing protein	1	1828700	3002000	3600600	4182300	3526800	8806600	7015800	4239400	4304600	6832900	5615000	3681900	4313900	5381800	6259500	4674900	4880500	3922200	4434600	7120000	7432200	5006500	5545100
Probable cytosolic iron-sulfur protein assembly protein CIAO1	CIAO1	>sp|O76071|CIAO1_HUMAN Probable cytosolic iron-sulfur protein assembly protein CIAO1 OS=Homo sapiens GN=CIAO1 PE=1 SV=1	1445300	1945800	3287800	1652300	1859300	1812000	3084600	3306400	2706000	3064800	3308200	3827800	2127000	2079500	2899600	3920800	1523600	2419400	2502000	2968700	3515700	3292800	3346000	3035600
Ras-related protein Rab-13	RAB13	>sp|P51153|RAB13_HUMAN Ras-related protein Rab-13 OS=Homo sapiens GN=RAB13 PE=1 SV=1	1	1	3707000	2787400	5068300	2721600	4784100	4994900	3299000	3476900	3932900	2466000	4168100	4831000	3736200	4202800	3972000	4181900	4572400	4533200	5125600	5055800	6092300	3790400
Serine/threonine-protein kinase OSR1	OXSR1	>tr|C9JIG9|C9JIG9_HUMAN Serine/threonine-protein kinase OSR1 OS=Homo sapiens GN=OXSR1 PE=2 SV=1;>sp|O95747|OXSR1_HUMAN Serine/threonine-protein kinase OSR1 OS=Homo sapiens GN=OXSR1 PE=1 SV=1	1	1	312520	1	461690	571270	327260	256270	517750	444100	314340	294870	1	1	395350	408490	417060	393280	277240	265570	318100	322040	394600	500670
Aspartyl/asparaginyl beta-hydroxylase	ASPH	>sp|Q12797-10|ASPH_HUMAN Isoform 10 of Aspartyl/asparaginyl beta-hydroxylase OS=Homo sapiens GN=ASPH;>sp|Q12797|ASPH_HUMAN Aspartyl/asparaginyl beta-hydroxylase OS=Homo sapiens GN=ASPH PE=1 SV=3	1410700	1260600	1979000	1	1767700	1580900	2526300	2425300	1651000	1403900	2445000	2320400	2902100	3254100	2100600	1861400	1680200	1195100	2043000	2116500	2329900	1990300	2513800	2150600
Nucleosome assembly protein 1-like 1	NAP1L1	>sp|P55209-2|NP1L1_HUMAN Isoform 2 of Nucleosome assembly protein 1-like 1 OS=Homo sapiens GN=NAP1L1;>tr|F8W0J6|F8W0J6_HUMAN Nucleosome assembly protein 1-like 1 OS=Homo sapiens GN=NAP1L1 PE=2 SV=1;>tr|F5H4R6|F5H4R6_HUMAN Nucleosome assembly protein 1-like	126640000	136060000	164900000	161370000	175790000	178400000	292910000	296420000	222700000	215770000	230820000	245550000	305840000	336730000	216950000	216160000	294490000	291290000	271270000	280260000	222000000	248350000	282540000	311450000
Trifunctional enzyme subunit alpha, mitochondrial;Long-chain enoyl-CoA hydratase;Long chain 3-hydroxyacyl-CoA dehydrogenase	HADHA	>sp|P40939|ECHA_HUMAN Trifunctional enzyme subunit alpha, mitochondrial OS=Homo sapiens GN=HADHA PE=1 SV=2	28590000	28313000	27779000	28503000	29048000	31008000	46207000	51128000	41598000	42745000	49638000	44520000	50495000	52671000	38812000	39713000	49560000	57634000	49610000	48734000	39810000	40826000	37744000	40938000
YTH domain family protein 2	YTHDF2	>sp|Q9Y5A9|YTHD2_HUMAN YTH domain-containing family protein 2 OS=Homo sapiens GN=YTHDF2 PE=1 SV=2;>sp|Q9Y5A9-2|YTHD2_HUMAN Isoform 2 of YTH domain-containing family protein 2 OS=Homo sapiens GN=YTHDF2	30403000	29271000	26944000	27300000	26841000	27952000	48563000	52959000	35850000	36103000	45703000	48361000	49313000	49049000	46045000	46120000	42569000	36572000	44656000	46858000	45236000	48740000	51940000	55790000
Synaptosomal-associated protein;Synaptosomal-associated protein 23	SNAP23	>tr|H3BNE1|H3BNE1_HUMAN Synaptosomal-associated protein 23 OS=Homo sapiens GN=SNAP23 PE=4 SV=1;>tr|H3BR18|H3BR18_HUMAN Synaptosomal-associated protein 23 (Fragment) OS=Homo sapiens GN=SNAP23 PE=2 SV=1;>tr|H3BM38|H3BM38_HUMAN Synaptosomal-associated protein	2064200	2576400	2327700	2423100	2543400	2964300	3977500	4312100	3776200	3349100	3971700	4224700	5874100	4745200	3967500	3095300	5203600	4813900	5289200	6386500	3857300	3557600	4032400	4301700
Voltage-dependent anion-selective channel protein 3	VDAC3	>sp|Q9Y277|VDAC3_HUMAN Voltage-dependent anion-selective channel protein 3 OS=Homo sapiens GN=VDAC3 PE=1 SV=1;>sp|Q9Y277-2|VDAC3_HUMAN Isoform 2 of Voltage-dependent anion-selective channel protein 3 OS=Homo sapiens GN=VDAC3;>tr|F5H740|F5H740_HUMAN Voltage	18553000	22826000	29436000	30023000	31893000	31058000	41494000	41970000	35049000	35637000	54948000	49867000	39226000	36149000	44826000	42274000	37415000	47905000	44714000	46946000	47453000	43696000	46818000	54322000
Membrane-associated progesterone receptor component 1	PGRMC1	>sp|O00264|PGRC1_HUMAN Membrane-associated progesterone receptor component 1 OS=Homo sapiens GN=PGRMC1 PE=1 SV=3;>sp|O00264-2|PGRC1_HUMAN Isoform 2 of Membrane-associated progesterone receptor component 1 OS=Homo sapiens GN=PGRMC1	46395000	57367000	50306000	51788000	50141000	40975000	92575000	91468000	61701000	65159000	78871000	79366000	107980000	114710000	79361000	75127000	70114000	72602000	102770000	103150000	85053000	77021000	109020000	111500000
Replication factor C subunit 3	RFC3	>sp|P40938-2|RFC3_HUMAN Isoform 2 of Replication factor C subunit 3 OS=Homo sapiens GN=RFC3;>sp|P40938|RFC3_HUMAN Replication factor C subunit 3 OS=Homo sapiens GN=RFC3 PE=1 SV=2	5849400	7590200	5282500	3912700	5021300	3058400	8465100	7641200	8150900	6803300	9086100	8313900	10053000	8977400	6146800	6613500	8090000	5899800	9793600	8154800	7076200	6853400	10439000	9601700
Dynein light chain 1, cytoplasmic	DYNLL1	>tr|F8VXL2|F8VXL2_HUMAN Dynein light chain 1, cytoplasmic OS=Homo sapiens GN=DYNLL1 PE=2 SV=1;>tr|F8VRV5|F8VRV5_HUMAN Dynein light chain 1, cytoplasmic OS=Homo sapiens GN=DYNLL1 PE=4 SV=1;>sp|P63167|DYL1_HUMAN Dynein light chain 1, cytoplasmic OS=Homo sapi	9324100	7840200	7143200	5411400	6675600	7451800	12298000	13388000	9367400	13097000	11271000	9737300	9939000	11942000	16108000	13875000	10989000	12433000	13303000	13017000	8663500	13664000	10760000	10275000
Nuclear protein localization protein 4 homolog	NPLOC4	>tr|B4DG89|B4DG89_HUMAN Nuclear protein localization protein 4 homolog OS=Homo sapiens GN=NPLOC4 PE=2 SV=1;>sp|Q8TAT6|NPL4_HUMAN Nuclear protein localization protein 4 homolog OS=Homo sapiens GN=NPLOC4 PE=1 SV=3;>sp|Q8TAT6-2|NPL4_HUMAN Isoform 2 of Nuclear	1	1	1709500	1250900	1460300	783060	2616600	2383500	1	1	1183000	2023700	1	1	2340000	1844400	1	1	1	1	2122100	2079600	1	1
Ras-related protein Rab-10	RAB10	>sp|P61026|RAB10_HUMAN Ras-related protein Rab-10 OS=Homo sapiens GN=RAB10 PE=1 SV=1	13045000	14868000	8863600	17554000	4495100	10946000	20885000	22207000	15557000	14330000	20437000	16601000	13953000	14744000	17411000	17220000	13144000	13843000	17000000	15545000	17848000	17038000	17832000	19178000
ATP synthase subunit alpha, mitochondrial	ATP5A1	>sp|P25705|ATPA_HUMAN ATP synthase subunit alpha, mitochondrial OS=Homo sapiens GN=ATP5A1 PE=1 SV=1;>sp|P25705-2|ATPA_HUMAN Isoform 2 of ATP synthase subunit alpha, mitochondrial OS=Homo sapiens GN=ATP5A1;>sp|P25705-3|ATPA_HUMAN Isoform 3 of ATP synthase s	421100000	408190000	409560000	395540000	427150000	391890000	705760000	680900000	546230000	583810000	683410000	663160000	656030000	633140000	542790000	554010000	526740000	521140000	577990000	559380000	617900000	602480000	631800000	607580000
Immunoglobulin-binding protein 1	IGBP1	>sp|P78318|IGBP1_HUMAN Immunoglobulin-binding protein 1 OS=Homo sapiens GN=IGBP1 PE=1 SV=1	1	1	1161800	1086000	1036400	518340	1309800	1643300	1024300	1	909830	1076000	1	1	1046100	1090000	1	1	1	1029500	1070600	943420	1	1
39S ribosomal protein L15, mitochondrial	MRPL15	>tr|E5RHF4|E5RHF4_HUMAN 39S ribosomal protein L15, mitochondrial (Fragment) OS=Homo sapiens GN=MRPL15 PE=2 SV=1;>sp|Q9P015|RM15_HUMAN 39S ribosomal protein L15, mitochondrial OS=Homo sapiens GN=MRPL15 PE=1 SV=1	1	1	1	1304500	1	2153700	1	1761600	1	1	2046200	1614300	1	1	2203300	1621500	1	1	1	2160500	2052600	2426900	1	1
Survival motor neuron protein	SMN1	>sp|Q16637-4|SMN_HUMAN Isoform SMN-delta57 of Survival motor neuron protein OS=Homo sapiens GN=SMN1;>sp|Q16637-2|SMN_HUMAN Isoform SMN-delta5 of Survival motor neuron protein OS=Homo sapiens GN=SMN1;>sp|Q16637-3|SMN_HUMAN Isoform SMN-delta7 of Survival mot	5999300	10586000	9429000	7011800	7155500	5391600	17206000	14153000	7658700	9069800	13316000	9540400	14588000	15273000	14268000	13224000	9435500	8587700	11898000	10274000	14172000	14726000	15325000	12051000
Ragulator complex protein LAMTOR1	LAMTOR1	>sp|Q6IAA8|LTOR1_HUMAN Ragulator complex protein LAMTOR1 OS=Homo sapiens GN=LAMTOR1 PE=1 SV=2;>tr|F5GX19|F5GX19_HUMAN Ragulator complex protein LAMTOR1 OS=Homo sapiens GN=LAMTOR1 PE=2 SV=1;>tr|F5H3Y3|F5H3Y3_HUMAN Ragulator complex protein LAMTOR1 OS=Homo s	6494400	1	6761500	5947700	7987100	8566100	9174100	10397000	8199400	7760000	9339000	10611000	12943000	13131000	7715100	8442800	10107000	9718200	11219000	8628200	9468100	7540100	9472300	10043000
Protein FAM162A	FAM162A	>tr|F8W7Q4|F8W7Q4_HUMAN Protein FAM162A OS=Homo sapiens GN=FAM162A PE=2 SV=1;>sp|Q96A26|F162A_HUMAN Protein FAM162A OS=Homo sapiens GN=FAM162A PE=1 SV=2;>tr|E9PH05|E9PH05_HUMAN Protein FAM162A OS=Homo sapiens GN=FAM162A PE=2 SV=1	8974600	10964000	15395000	10768000	12309000	11881000	15947000	18111000	15041000	16923000	20633000	22323000	19105000	24455000	18355000	16876000	15614000	15031000	19597000	19660000	16173000	13205000	19921000	19391000
26S protease regulatory subunit 4	PSMC1	>sp|P62191|PRS4_HUMAN 26S protease regulatory subunit 4 OS=Homo sapiens GN=PSMC1 PE=1 SV=1;>tr|B4DR63|B4DR63_HUMAN 26S protease regulatory subunit 4 OS=Homo sapiens GN=PSMC1 PE=2 SV=1	26396000	23457000	29206000	23484000	24260000	22967000	45342000	43166000	34815000	36372000	36696000	35558000	49529000	44779000	41629000	32258000	35651000	36233000	38797000	31645000	37870000	40845000	47259000	45967000
U2 small nuclear ribonucleoprotein B	SNRPB2	>sp|P08579|RU2B_HUMAN U2 small nuclear ribonucleoprotein B OS=Homo sapiens GN=SNRPB2 PE=1 SV=1	1	1	3814800	1821700	3973500	2112200	1706500	1715700	5703100	5170600	2114000	1707400	1358000	1531500	2539300	2072400	3406500	2841200	2846500	2797600	1815100	2205400	3741800	3141400
Ras-related protein Ral-A	RALA	>sp|P11233|RALA_HUMAN Ras-related protein Ral-A OS=Homo sapiens GN=RALA PE=1 SV=1;>tr|H7C3P7|H7C3P7_HUMAN Ras-related protein Ral-A (Fragment) OS=Homo sapiens GN=RALA PE=4 SV=1	9525600	3111000	6792800	7474000	8146700	6633400	11285000	13233000	7936900	8539700	12061000	11260000	9583500	9701300	10277000	10063000	5473700	2350000	9262100	8216800	11633000	10540000	9637500	9406100
Translocon-associated protein subunit alpha	SSR1	>tr|C9J3L8|C9J3L8_HUMAN Translocon-associated protein subunit alpha OS=Homo sapiens GN=SSR1 PE=2 SV=1;>tr|C9J5W0|C9J5W0_HUMAN Translocon-associated protein subunit alpha OS=Homo sapiens GN=SSR1 PE=2 SV=1;>sp|P43307|SSRA_HUMAN Translocon-associated protein	9960000	9375600	6911100	12781000	6874300	5432400	17652000	16326000	10795000	10672000	12809000	10717000	17509000	15123000	1	13743000	8545700	12867000	13052000	13996000	13838000	15509000	14387000	14585000
26S protease regulatory subunit 8	PSMC5	>sp|P62195-2|PRS8_HUMAN Isoform 2 of 26S protease regulatory subunit 8 OS=Homo sapiens GN=PSMC5;>sp|P62195|PRS8_HUMAN 26S protease regulatory subunit 8 OS=Homo sapiens GN=PSMC5 PE=1 SV=1;>tr|J3QQM1|J3QQM1_HUMAN 26S protease regulatory subunit 8 (Fragment)	26010000	31701000	34740000	27851000	35621000	36158000	54142000	53805000	44933000	44510000	48773000	47966000	50004000	46133000	47347000	44452000	43009000	38785000	45610000	48413000	48838000	49957000	51207000	51579000
Protein SEC13 homolog	SEC13	>sp|P55735|SEC13_HUMAN Protein SEC13 homolog OS=Homo sapiens GN=SEC13 PE=1 SV=3;>tr|A8MXL6|A8MXL6_HUMAN Protein SEC13 homolog OS=Homo sapiens GN=SEC13 PE=2 SV=1;>sp|P55735-2|SEC13_HUMAN Isoform 2 of Protein SEC13 homolog OS=Homo sapiens GN=SEC13;>sp|P55735	6025100	9837900	6253600	6390000	9733400	6804900	13605000	11400000	9905600	8705600	12644000	12498000	11864000	8189000	12242000	11843000	9731700	11038000	10366000	10014000	13217000	12608000	9333600	9439800
La-related protein 4B	LARP4B	>sp|Q92615|LAR4B_HUMAN La-related protein 4B OS=Homo sapiens GN=LARP4B PE=1 SV=3	2590300	1574300	1442000	1185500	1522200	1149200	2754800	2164500	2795400	1976700	2461300	2271400	2714200	2074200	1980700	2237000	2449400	2363700	1820200	1856500	2283300	1909800	2789300	2384500
NADH dehydrogenase [ubiquinone] 1 beta subcomplex subunit 3	NDUFB3	>sp|O43676|NDUB3_HUMAN NADH dehydrogenase [ubiquinone] 1 beta subcomplex subunit 3 OS=Homo sapiens GN=NDUFB3 PE=1 SV=3;>tr|C9JKQ2|C9JKQ2_HUMAN NADH dehydrogenase [ubiquinone] 1 beta subcomplex subunit 3 (Fragment) OS=Homo sapiens GN=NDUFB3 PE=2 SV=1	1	1	3544600	4083400	3337000	3723100	3183400	4447700	3034100	4669400	4048800	2976100	3370000	4780000	2628500	3875500	3314500	3696400	3868600	4109800	4893200	2753200	4270600	3542700
Kanadaptin	SLC4A1AP	>sp|Q9BWU0|NADAP_HUMAN Kanadaptin OS=Homo sapiens GN=SLC4A1AP PE=1 SV=1	1	1	1150600	1	1074200	1208100	809710	715360	1027000	1109700	715120	837720	1	1	1	738310	1256400	1	1112700	1	631610	1	1	1
Coatomer subunit beta	COPB1	>sp|P53618|COPB_HUMAN Coatomer subunit beta OS=Homo sapiens GN=COPB1 PE=1 SV=3	24355000	19297000	22434000	19373000	19463000	22211000	32269000	28465000	35056000	34419000	32584000	30165000	33482000	35830000	26742000	26236000	29659000	30667000	36070000	33437000	26747000	26133000	33499000	30375000
Heat shock 70 kDa protein 1A/1B	HSPA1A	>sp|P08107|HSP71_HUMAN Heat shock 70 kDa protein 1A/1B OS=Homo sapiens GN=HSPA1A PE=1 SV=5;>sp|P08107-2|HSP71_HUMAN Isoform 2 of Heat shock 70 kDa protein 1A/1B OS=Homo sapiens GN=HSPA1A;>tr|E7EP94|E7EP94_HUMAN Heat shock 70 kDa protein 1A/1B OS=Homo sapie	1800400000	1827400000	2096900000	2061200000	2165600000	1996300000	3652400000	3639900000	2531600000	2544500000	2933000000	2828400000	2186700000	2233700000	2304700000	2244500000	2169800000	2300500000	2154200000	2090900000	2278400000	2286800000	1990700000	1914600000
DCN1-like protein 5	DCUN1D5	>tr|E9PM04|E9PM04_HUMAN DCN1-like protein OS=Homo sapiens GN=DCUN1D5 PE=2 SV=1;>tr|H0YCN4|H0YCN4_HUMAN DCN1-like protein (Fragment) OS=Homo sapiens GN=DCUN1D5 PE=4 SV=1;>sp|Q9BTE7|DCNL5_HUMAN DCN1-like protein 5 OS=Homo sapiens GN=DCUN1D5 PE=1 SV=1	2260500	2253800	1	1601100	2229300	2838300	1	6026000	4002600	1	5367500	5991600	1	1	3732700	5605600	1	4314100	4643600	4321000	1	4889800	4722400	4205200
CAAX prenyl protease 1 homolog	ZMPSTE24	>sp|O75844|FACE1_HUMAN CAAX prenyl protease 1 homolog OS=Homo sapiens GN=ZMPSTE24 PE=1 SV=2	1	869920	1184300	1129800	789150	1138200	1052700	1266300	1180700	990560	1146100	2069500	588650	646870	1305700	1455600	1182400	875080	849300	811260	1244100	1286600	953140	1139200
26S proteasome non-ATPase regulatory subunit 3	PSMD3	>sp|O43242|PSMD3_HUMAN 26S proteasome non-ATPase regulatory subunit 3 OS=Homo sapiens GN=PSMD3 PE=1 SV=2;>tr|B4DT72|B4DT72_HUMAN 26S proteasome non-ATPase regulatory subunit 3 OS=Homo sapiens GN=PSMD3 PE=2 SV=1	45153000	49373000	51426000	48219000	43402000	47099000	80451000	71622000	65477000	68395000	72049000	70832000	72540000	80404000	67545000	65247000	69281000	72735000	78613000	75148000	71645000	67154000	78365000	83166000
Growth arrest and DNA damage-inducible proteins-interacting protein 1	GADD45GIP1	>sp|Q8TAE8|G45IP_HUMAN Growth arrest and DNA damage-inducible proteins-interacting protein 1 OS=Homo sapiens GN=GADD45GIP1 PE=1 SV=1	2010700	1	796370	1187000	1464400	1203100	1479900	1098600	1939900	1791700	1936000	1760600	2917200	1910000	1561600	1599300	1630300	1472600	1984200	2023100	1273700	1307000	1888100	2368500
Transmembrane emp24 domain-containing protein 2	TMED2	>tr|F5GX39|F5GX39_HUMAN Transmembrane emp24 domain-containing protein 2 OS=Homo sapiens GN=TMED2 PE=2 SV=1;>tr|E7EQ72|E7EQ72_HUMAN Transmembrane emp24 domain-containing protein 2 (Fragment) OS=Homo sapiens GN=TMED2 PE=2 SV=2;>sp|Q15363|TMED2_HUMAN Transmem	668900	846690	1251300	937260	902740	1	1047900	1382800	1152800	765640	1170700	1386500	1109700	1376100	1372900	1586500	1510000	1255800	1	1625000	1165300	1	1392800	1758900
26S proteasome non-ATPase regulatory subunit 6	PSMD6	>sp|Q15008|PSMD6_HUMAN 26S proteasome non-ATPase regulatory subunit 6 OS=Homo sapiens GN=PSMD6 PE=1 SV=1;>tr|C9IZE4|C9IZE4_HUMAN 26S proteasome non-ATPase regulatory subunit 6 OS=Homo sapiens GN=PSMD6 PE=4 SV=1;>tr|E9PHI9|E9PHI9_HUMAN 26S proteasome non-AT	37599000	28027000	34167000	44177000	28730000	40712000	50721000	50767000	55668000	69859000	50933000	41719000	52642000	58740000	48911000	45071000	53989000	63956000	49598000	66065000	47911000	46224000	68440000	65284000
Condensin complex subunit 1	NCAPD2	>tr|F5GZJ1|F5GZJ1_HUMAN Condensin complex subunit 1 OS=Homo sapiens GN=NCAPD2 PE=2 SV=1;>sp|Q15021|CND1_HUMAN Condensin complex subunit 1 OS=Homo sapiens GN=NCAPD2 PE=1 SV=3;>tr|E7EN77|E7EN77_HUMAN Condensin complex subunit 1 (Fragment) OS=Homo sapiens GN=	6464400	4393800	4241600	4701400	4639000	4845800	7445100	6178900	6950400	7671500	7646500	7922000	6379800	5946500	7960000	5537500	7443600	6020300	6131600	6907100	6882900	6979900	6619200	7634500
Hsp70-binding protein 1	HSPBP1	>sp|Q9NZL4|HPBP1_HUMAN Hsp70-binding protein 1 OS=Homo sapiens GN=HSPBP1 PE=1 SV=1;>sp|Q9NZL4-3|HPBP1_HUMAN Isoform 3 of Hsp70-binding protein 1 OS=Homo sapiens GN=HSPBP1;>tr|K7EN20|K7EN20_HUMAN Hsp70-binding protein 1 (Fragment) OS=Homo sapiens GN=HSPBP1	3017100	3096200	2678800	1	5013100	5328500	5353400	5458400	4552000	4004400	4330400	4881200	4489600	4945700	5734100	5394400	4499000	4448100	4386300	4956900	6215700	5490400	5308500	4751700
Tubulin gamma-2 chain;Tubulin gamma-1 chain;Tubulin gamma chain	TUBG2;TUBG1	>sp|Q9NRH3|TBG2_HUMAN Tubulin gamma-2 chain OS=Homo sapiens GN=TUBG2 PE=1 SV=1;>sp|P23258|TBG1_HUMAN Tubulin gamma-1 chain OS=Homo sapiens GN=TUBG1 PE=1 SV=2;>tr|K7EKE5|K7EKE5_HUMAN Tubulin gamma-1 chain OS=Homo sapiens GN=TUBG1 PE=2 SV=1;>tr|K7EIS0|K7EIS0	5388400	4800900	2901400	2812900	3589400	2818900	5764500	5629900	6099500	5744400	5418500	4651700	7097700	5861700	3814500	5401300	4586900	5783500	5009100	6562300	1539300	5014400	5759100	5871000
Protein NipSnap homolog 1	NIPSNAP1	>sp|Q9BPW8|NIPS1_HUMAN Protein NipSnap homolog 1 OS=Homo sapiens GN=NIPSNAP1 PE=1 SV=1;>tr|H7C2U6|H7C2U6_HUMAN Protein NipSnap homolog 1 (Fragment) OS=Homo sapiens GN=NIPSNAP1 PE=4 SV=1	14622000	4470000	14388000	14713000	14571000	14294000	19707000	22894000	15827000	15613000	19969000	20886000	21086000	20360000	23036000	22937000	17214000	17073000	24617000	21040000	24574000	25815000	24354000	21057000
Vesicle-trafficking protein SEC22b	SEC22B	>sp|O75396|SC22B_HUMAN Vesicle-trafficking protein SEC22b OS=Homo sapiens GN=SEC22B PE=1 SV=4	17697000	12057000	19408000	18176000	18994000	16032000	27500000	31312000	20154000	15561000	30265000	27051000	26526000	31124000	21871000	26246000	20253000	24751000	22965000	23871000	33266000	26930000	29085000	28454000
Coiled-coil domain-containing protein 47	CCDC47	>sp|Q96A33|CCD47_HUMAN Coiled-coil domain-containing protein 47 OS=Homo sapiens GN=CCDC47 PE=1 SV=1;>sp|Q96A33-2|CCD47_HUMAN Isoform 2 of Coiled-coil domain-containing protein 47 OS=Homo sapiens GN=CCDC47	4824800	4643700	10082000	7041000	6507700	6303200	15800000	15165000	9679100	10361000	15360000	15548000	13984000	15063000	12294000	12720000	10342000	12232000	10025000	10127000	16299000	15339000	13009000	15107000
Glycerol kinase;Putative glycerol kinase 3	GK;GK3P	>sp|P32189-1|GLPK_HUMAN Isoform 1 of Glycerol kinase OS=Homo sapiens GN=GK;>sp|P32189-4|GLPK_HUMAN Isoform 4 of Glycerol kinase OS=Homo sapiens GN=GK;>sp|P32189-2|GLPK_HUMAN Isoform 2 of Glycerol kinase OS=Homo sapiens GN=GK;>sp|P32189|GLPK_HUMAN Glycerol	1	1121600	5392300	1658200	2155700	1974900	3021700	3181700	2303500	2031500	3425000	4236200	4124800	4080400	2885200	2889000	4233900	3358400	3625100	2846200	3431700	3359900	4017500	3988000
Sideroflexin-3	SFXN3	>tr|S4R3N9|S4R3N9_HUMAN Sideroflexin-3 OS=Homo sapiens GN=SFXN3 PE=4 SV=1;>sp|Q9BWM7|SFXN3_HUMAN Sideroflexin-3 OS=Homo sapiens GN=SFXN3 PE=1 SV=2	1	1	7285000	7979800	8881800	7107600	11921000	10465000	1	1	11182000	12566000	1	1	8841900	8641600	1	1	18567000	1	11399000	12822000	14384000	1
Protein SON	SON	>sp|P18583-6|SON_HUMAN Isoform E of Protein SON OS=Homo sapiens GN=SON;>sp|P18583-10|SON_HUMAN Isoform J of Protein SON OS=Homo sapiens GN=SON;>sp|P18583-3|SON_HUMAN Isoform B of Protein SON OS=Homo sapiens GN=SON;>sp|P18583-4|SON_HUMAN Isoform C of Protei	977210	1	760520	562960	661660	512780	1582900	1371900	1074300	1259900	951740	931300	1043200	1229200	1158100	1085500	874580	1315700	1448600	841620	1301800	1635500	1112100	696180
Zinc phosphodiesterase ELAC protein 2	ELAC2	>sp|Q9BQ52-4|RNZ2_HUMAN Isoform 4 of Zinc phosphodiesterase ELAC protein 2 OS=Homo sapiens GN=ELAC2;>tr|G5E9D5|G5E9D5_HUMAN ElaC homolog 2 (E. coli), isoform CRA_a OS=Homo sapiens GN=ELAC2 PE=4 SV=1;>sp|Q9BQ52|RNZ2_HUMAN Zinc phosphodiesterase ELAC protein	1	1	2946300	4504700	3013500	1664100	2159900	1960400	3663100	3650200	3282500	3097300	1	3858200	1902400	2986800	4991700	3833000	3533200	3654400	2759900	2566700	4171000	1
WD repeat-containing protein 18	WDR18	>tr|U3KQC1|U3KQC1_HUMAN WD repeat-containing protein 18 (Fragment) OS=Homo sapiens GN=WDR18 PE=4 SV=1;>sp|Q9BV38|WDR18_HUMAN WD repeat-containing protein 18 OS=Homo sapiens GN=WDR18 PE=1 SV=2;>tr|U3KQQ3|U3KQQ3_HUMAN WD repeat-containing protein 18 (Fragmen	2535700	1891500	1	2415600	2495300	2376400	1438800	1842000	2978200	5350700	2708000	2867700	1834500	1802700	2786400	2093300	1	2223900	2607500	2845500	2294300	2144300	1775000	2371700
Cytochrome c oxidase subunit 2	MT-CO2	>sp|P00403|COX2_HUMAN Cytochrome c oxidase subunit 2 OS=Homo sapiens GN=MT-CO2 PE=1 SV=1	21065000	28507000	25342000	22493000	21704000	22452000	37459000	37717000	33447000	37638000	34247000	27155000	45323000	48064000	39308000	28487000	36476000	38267000	45922000	43307000	29906000	38903000	42285000	41383000
Protein FAM192A	FAM192A	>tr|H3BQQ6|H3BQQ6_HUMAN Protein FAM192A (Fragment) OS=Homo sapiens GN=FAM192A PE=2 SV=1;>tr|H3BTI2|H3BTI2_HUMAN Protein FAM192A (Fragment) OS=Homo sapiens GN=FAM192A PE=2 SV=1;>tr|H3BTP8|H3BTP8_HUMAN Protein FAM192A (Fragment) OS=Homo sapiens GN=FAM192A PE	1	2023300	1	1	1	1	1	1	1818400	1147700	1	1	2046000	1744900	1	1	1077300	1552500	1642300	1490400	1	1	1148000	1748800
Thymidylate synthase	TYMS	>sp|P04818|TYSY_HUMAN Thymidylate synthase OS=Homo sapiens GN=TYMS PE=1 SV=3;>sp|P04818-2|TYSY_HUMAN Isoform 2 of Thymidylate synthase OS=Homo sapiens GN=TYMS	1	3009400	3342200	4838500	6574100	3913800	5960100	5677600	3712500	3860600	6942700	5525400	3338700	2682100	4151700	3998000	4398600	3082400	4282500	2702200	5962500	6272600	3322000	3993100
Protein LSM12 homolog	LSM12	>sp|Q3MHD2|LSM12_HUMAN Protein LSM12 homolog OS=Homo sapiens GN=LSM12 PE=1 SV=2;>sp|Q3MHD2-2|LSM12_HUMAN Isoform 2 of Protein LSM12 homolog OS=Homo sapiens GN=LSM12;>tr|K7ELG9|K7ELG9_HUMAN Protein LSM12 homolog OS=Homo sapiens GN=LSM12 PE=2 SV=1	1	2628900	2632100	3042700	3209800	3154900	3151100	4392600	3383400	3009900	4185200	3310000	2747800	2372000	3343300	3418100	3293600	2830200	3334500	2777500	4265600	3826100	3212700	2248100
26S proteasome non-ATPase regulatory subunit 8	PSMD8	>tr|R4GMR5|R4GMR5_HUMAN 26S proteasome non-ATPase regulatory subunit 8 OS=Homo sapiens GN=PSMD8 PE=4 SV=1;>sp|P48556|PSMD8_HUMAN 26S proteasome non-ATPase regulatory subunit 8 OS=Homo sapiens GN=PSMD8 PE=1 SV=2;>tr|K7EJC1|K7EJC1_HUMAN 26S proteasome non-AT	9789100	9300000	9436900	5872500	4534200	6468100	13793000	15716000	9981900	9238000	9367100	7956500	8877000	8843700	8534300	9344800	9124700	9493700	8698100	6343700	6665300	12418000	10100000	5584200
Mitochondrial import receptor subunit TOM20 homolog	TOMM20	>sp|Q15388|TOM20_HUMAN Mitochondrial import receptor subunit TOM20 homolog OS=Homo sapiens GN=TOMM20 PE=1 SV=1	5490700	5474000	7529300	6197800	9010900	4727600	10846000	8346900	6756300	8562600	9750900	11579000	8998500	1	10587000	9810300	8054100	1	8468600	7929800	8898500	10790000	5545700	12551000
Programmed cell death protein 6	PDCD6	>sp|O75340-2|PDCD6_HUMAN Isoform 2 of Programmed cell death protein 6 OS=Homo sapiens GN=PDCD6;>sp|O75340|PDCD6_HUMAN Programmed cell death protein 6 OS=Homo sapiens GN=PDCD6 PE=1 SV=1	9465500	4328100	7413300	8828300	9197300	9071400	10985000	10788000	11226000	10244000	14713000	12181000	12373000	12189000	10645000	9285300	12413000	9092200	14455000	10914000	10573000	10419000	12044000	11287000
DNA mismatch repair protein Msh2	MSH2	>tr|E9PHA6|E9PHA6_HUMAN DNA mismatch repair protein Msh2 OS=Homo sapiens GN=MSH2 PE=2 SV=1;>sp|P43246|MSH2_HUMAN DNA mismatch repair protein Msh2 OS=Homo sapiens GN=MSH2 PE=1 SV=1;>sp|P43246-2|MSH2_HUMAN Isoform 2 of DNA mismatch repair protein Msh2 OS=Hom	3407200	2382300	2647300	2982700	3079200	2499700	2891000	5224000	3675100	3790600	4602100	4461500	3634800	3200100	3728400	3408600	4113600	3336800	2985300	3456000	3966100	4178700	2843500	3722100
Ras-related protein R-Ras2	RRAS2	>sp|P62070-2|RRAS2_HUMAN Isoform 2 of Ras-related protein R-Ras2 OS=Homo sapiens GN=RRAS2;>tr|E9PK85|E9PK85_HUMAN Ras-related protein R-Ras2 (Fragment) OS=Homo sapiens GN=RRAS2 PE=2 SV=1;>sp|P62070-3|RRAS2_HUMAN Isoform 3 of Ras-related protein R-Ras2 OS=H	2900300	1	1	1	466910	868970	891710	836080	1254800	1400800	763340	991690	1722900	1512300	824490	893980	1752300	1310900	1941400	1000600	770170	623720	1	1304300
Heterogeneous nuclear ribonucleoprotein F;Heterogeneous nuclear ribonucleoprotein F, N-terminally processed	HNRNPF	>sp|P52597|HNRPF_HUMAN Heterogeneous nuclear ribonucleoprotein F OS=Homo sapiens GN=HNRNPF PE=1 SV=3	49494000	34030000	32870000	33299000	28145000	33213000	57583000	53257000	39350000	41675000	55310000	58166000	58960000	54158000	46372000	51699000	40799000	38932000	48777000	56573000	56714000	57610000	47526000	50970000
28S ribosomal protein S18b, mitochondrial	MRPS18B	>tr|B4DFG6|B4DFG6_HUMAN 28S ribosomal protein S18b, mitochondrial OS=Homo sapiens GN=MRPS18B PE=2 SV=1;>sp|Q9Y676|RT18B_HUMAN 28S ribosomal protein S18b, mitochondrial OS=Homo sapiens GN=MRPS18B PE=1 SV=1	1370300	1	1184800	877100	1256500	1067100	1584500	1405400	1326900	1367000	1186900	1405600	1787700	1540000	1597900	1269200	1121800	1040300	1404000	1402100	1848800	1610200	1525700	1519400
Lamina-associated polypeptide 2, isoforms beta/gamma;Thymopoietin;Thymopentin	TMPO	>sp|P42167|LAP2B_HUMAN Lamina-associated polypeptide 2, isoforms beta/gamma OS=Homo sapiens GN=TMPO PE=1 SV=2;>tr|G5E972|G5E972_HUMAN Thymopentin OS=Homo sapiens GN=TMPO PE=4 SV=1;>sp|P42167-2|LAP2B_HUMAN Isoform Gamma of Lamina-associated polypeptide 2, i	90019000	97456000	84072000	82090000	85724000	85144000	143810000	136690000	108920000	114000000	124370000	125990000	154860000	150290000	110480000	114610000	114870000	115530000	130530000	133660000	119770000	128050000	134260000	135620000
SRA stem-loop-interacting RNA-binding protein, mitochondrial	SLIRP	>sp|Q9GZT3-2|SLIRP_HUMAN Isoform 2 of SRA stem-loop-interacting RNA-binding protein, mitochondrial OS=Homo sapiens GN=SLIRP;>sp|Q9GZT3|SLIRP_HUMAN SRA stem-loop-interacting RNA-binding protein, mitochondrial OS=Homo sapiens GN=SLIRP PE=1 SV=1;>tr|H0YJW7|H0	8802800	1	8573500	9002200	7527800	8817300	8869900	7977400	9064600	12498000	10930000	11575000	11277000	9727400	7891500	7437100	10494000	10878000	11378000	14146000	9395900	9861400	11806000	12465000
26S protease regulatory subunit 6B	PSMC4	>sp|P43686|PRS6B_HUMAN 26S protease regulatory subunit 6B OS=Homo sapiens GN=PSMC4 PE=1 SV=2;>sp|P43686-2|PRS6B_HUMAN Isoform 2 of 26S protease regulatory subunit 6B OS=Homo sapiens GN=PSMC4	26727000	22737000	28565000	35141000	27117000	32607000	42681000	43989000	37488000	37779000	44416000	39876000	46836000	42564000	36266000	37255000	35127000	36736000	44165000	38597000	38168000	36609000	38738000	42730000
Peptidyl-prolyl cis-trans isomerase FKBP5	FKBP5	>tr|B7Z7Z8|B7Z7Z8_HUMAN Peptidyl-prolyl cis-trans isomerase FKBP5 OS=Homo sapiens GN=FKBP5 PE=2 SV=1;>sp|Q13451|FKBP5_HUMAN Peptidyl-prolyl cis-trans isomerase FKBP5 OS=Homo sapiens GN=FKBP5 PE=1 SV=2	1518800	1760000	2531700	2346700	2271500	2114000	2794300	3113600	3463500	3179300	2617600	2680700	2237000	2479300	2381800	3329200	2586800	2535900	2750800	2201000	2298400	2666100	2829900	3215600
Nuclear pore complex protein Nup155	NUP155	>tr|E9PF10|E9PF10_HUMAN Nuclear pore complex protein Nup155 OS=Homo sapiens GN=NUP155 PE=2 SV=1;>sp|O75694-2|NU155_HUMAN Isoform 2 of Nuclear pore complex protein Nup155 OS=Homo sapiens GN=NUP155;>sp|O75694|NU155_HUMAN Nuclear pore complex protein Nup155 O	5102300	4818000	6246400	5649300	4856100	5380300	7280000	7888800	8898200	6334900	7825300	7180400	6615900	7202100	6656100	4480600	5337000	5926900	7006800	7505600	7186300	6862300	7925600	7294000
26S proteasome non-ATPase regulatory subunit 4	PSMD4	>sp|P55036|PSMD4_HUMAN 26S proteasome non-ATPase regulatory subunit 4 OS=Homo sapiens GN=PSMD4 PE=1 SV=1;>tr|Q5VWC4|Q5VWC4_HUMAN 26S proteasome non-ATPase regulatory subunit 4 OS=Homo sapiens GN=PSMD4 PE=4 SV=1;>sp|P55036-2|PSMD4_HUMAN Isoform Rpn10E of 26	29755000	32035000	21663000	24791000	25822000	26364000	38023000	40398000	38635000	43995000	35616000	30353000	53627000	49032000	31711000	28808000	46766000	40838000	52461000	41552000	38094000	39241000	49992000	50488000
Golgi-specific brefeldin A-resistance guanine nucleotide exchange factor 1	GBF1	>sp|Q92538|GBF1_HUMAN Golgi-specific brefeldin A-resistance guanine nucleotide exchange factor 1 OS=Homo sapiens GN=GBF1 PE=1 SV=2	27304000	27662000	5124200	10309000	6171500	6582600	19113000	22008000	15654000	16711000	20837000	23272000	25595000	26663000	17703000	20630000	20690000	20717000	24075000	20479000	20769000	21947000	23907000	25817000
Enhancer of mRNA-decapping protein 4	EDC4	>sp|Q6P2E9|EDC4_HUMAN Enhancer of mRNA-decapping protein 4 OS=Homo sapiens GN=EDC4 PE=1 SV=1;>sp|Q6P2E9-2|EDC4_HUMAN Isoform 2 of Enhancer of mRNA-decapping protein 4 OS=Homo sapiens GN=EDC4	1	1	2730500	3712300	6535100	3842500	4533100	4506000	3967800	3949000	3681700	3149000	5177500	1	3198400	4238700	3844800	4773200	4754400	4273700	3415600	2901200	4690200	2480500
Tripeptidyl-peptidase 1	TPP1	>sp|O14773-2|TPP1_HUMAN Isoform 2 of Tripeptidyl-peptidase 1 OS=Homo sapiens GN=TPP1;>sp|O14773|TPP1_HUMAN Tripeptidyl-peptidase 1 OS=Homo sapiens GN=TPP1 PE=1 SV=2	5256100	2959200	2418500	3937200	2884800	3855000	6280000	4621800	5194300	3921300	4434700	5591500	6935400	7799900	5756000	7037500	5133900	5313400	5963300	7019400	1	1	5939300	6125600
Protein jagunal homolog 1	JAGN1	>sp|Q8N5M9|JAGN1_HUMAN Protein jagunal homolog 1 OS=Homo sapiens GN=JAGN1 PE=1 SV=1	1	1	2560400	1592500	2006500	1920700	2029400	2121400	1476100	1882700	2000400	1880100	980570	1	1637300	1924600	1	1	1	1628200	2093100	2111700	1	1
Serine/threonine-protein phosphatase;Serine/threonine-protein phosphatase PP1-gamma catalytic subunit	PPP1CC	>tr|F8VYE8|F8VYE8_HUMAN Serine/threonine-protein phosphatase OS=Homo sapiens GN=PPP1CC PE=2 SV=1;>sp|P36873|PP1G_HUMAN Serine/threonine-protein phosphatase PP1-gamma catalytic subunit OS=Homo sapiens GN=PPP1CC PE=1 SV=1;>tr|F8W0W8|F8W0W8_HUMAN Serine/threo	5244400	4288600	5846200	5574100	5240600	5219300	6911800	7362200	5672200	5328300	11203000	7771300	4315800	5032600	11369000	9229500	5003900	5119300	4775500	4760500	4462700	8854500	6317300	3236500
Proteasomal ubiquitin receptor ADRM1	ADRM1	>sp|Q16186|ADRM1_HUMAN Proteasomal ubiquitin receptor ADRM1 OS=Homo sapiens GN=ADRM1 PE=1 SV=2	1071700	2044500	1181300	1200000	2042300	2514100	3579100	2789400	1689900	1806000	2194700	2065100	1200900	1218500	1967700	2318200	2176200	1713200	1775000	1900300	2968500	1988300	3062600	2303200
UDP-glucose 6-dehydrogenase	UGDH	>sp|O60701-3|UGDH_HUMAN Isoform 3 of UDP-glucose 6-dehydrogenase OS=Homo sapiens GN=UGDH;>sp|O60701-2|UGDH_HUMAN Isoform 2 of UDP-glucose 6-dehydrogenase OS=Homo sapiens GN=UGDH;>sp|O60701|UGDH_HUMAN UDP-glucose 6-dehydrogenase OS=Homo sapiens GN=UGDH PE=1	1	1	1845300	1174500	1	1	1	1	1	4241400	1	1	1	1	1	1105700	1	1	1	1	1253300	1	1	1
Dolichol-phosphate mannosyltransferase subunit 3	DPM3	>sp|Q9P2X0|DPM3_HUMAN Dolichol-phosphate mannosyltransferase subunit 3 OS=Homo sapiens GN=DPM3 PE=1 SV=2;>sp|Q9P2X0-2|DPM3_HUMAN Isoform 2 of Dolichol-phosphate mannosyltransferase subunit 3 OS=Homo sapiens GN=DPM3	2968700	3870400	1	3980800	7499900	5963900	5205500	5959900	5445700	5789800	6600900	5102100	7545800	6509700	1	1	7011700	7164000	6048700	6660400	6133000	5220400	7849800	10173000
AP-3 complex subunit delta-1	AP3D1	>sp|O14617-3|AP3D1_HUMAN Isoform 3 of AP-3 complex subunit delta-1 OS=Homo sapiens GN=AP3D1;>tr|E7EMM2|E7EMM2_HUMAN AP-3 complex subunit delta-1 OS=Homo sapiens GN=AP3D1 PE=2 SV=1;>sp|O14617-4|AP3D1_HUMAN Isoform 4 of AP-3 complex subunit delta-1 OS=Homo s	1809300	1	2173800	1428200	1641600	2235000	2888600	2325700	2045300	2302500	1731800	1734900	1591900	1883800	1974200	2301100	2004900	2247500	1	1670300	2284700	1541900	1966900	1315500
Importin subunit alpha-1	KPNA2	>sp|P52292|IMA1_HUMAN Importin subunit alpha-1 OS=Homo sapiens GN=KPNA2 PE=1 SV=1;>tr|J3QLL0|J3QLL0_HUMAN Importin subunit alpha-1 (Fragment) OS=Homo sapiens GN=KPNA2 PE=2 SV=1;>tr|J3KS65|J3KS65_HUMAN Importin subunit alpha-1 (Fragment) OS=Homo sapiens GN=	44625000	51224000	54502000	62051000	59118000	61922000	83206000	79772000	75314000	69039000	79838000	80431000	83540000	77167000	63347000	60316000	82330000	69687000	82428000	73475000	71873000	76974000	86963000	74013000
28S ribosomal protein S14, mitochondrial	MRPS14	>sp|O60783|RT14_HUMAN 28S ribosomal protein S14, mitochondrial OS=Homo sapiens GN=MRPS14 PE=1 SV=1	2838300	2679800	1	1868100	1177700	1431700	1567200	1776000	2742100	3025100	1685100	3198500	2573900	3153700	1759100	2236200	2024300	2000300	2617100	2237000	1660100	1867800	2902700	2024000
Serine/threonine-protein phosphatase;Serine/threonine-protein phosphatase 5	PPP5C	>tr|A8MU39|A8MU39_HUMAN Serine/threonine-protein phosphatase OS=Homo sapiens GN=PPP5C PE=2 SV=1;>tr|H0YDU8|H0YDU8_HUMAN Serine/threonine-protein phosphatase (Fragment) OS=Homo sapiens GN=PPP5C PE=3 SV=1;>sp|P53041|PPP5_HUMAN Serine/threonine-protein phosph	1	1	1	1710500	1	1432400	881900	1145600	1	1	1316200	1042000	1	1007900	1589700	1765700	1	1191100	1	1050800	1707600	1384000	1	932180
2,4-dienoyl-CoA reductase, mitochondrial	DECR1	>tr|E5RJD2|E5RJD2_HUMAN 2,4-dienoyl-CoA reductase, mitochondrial (Fragment) OS=Homo sapiens GN=DECR1 PE=2 SV=1;>tr|E5RJG7|E5RJG7_HUMAN 2,4-dienoyl-CoA reductase, mitochondrial (Fragment) OS=Homo sapiens GN=DECR1 PE=2 SV=1;>tr|E5RFV2|E5RFV2_HUMAN 2,4-dienoy	3111000	4440600	3920500	1	2977500	1	5503700	3389600	3241100	2321500	2992000	2662200	5085300	4071100	2875700	3225300	2640000	1	3616700	3654900	3581000	2194600	3762400	3401300
ER membrane protein complex subunit 2	EMC2	>sp|Q15006|EMC2_HUMAN ER membrane protein complex subunit 2 OS=Homo sapiens GN=EMC2 PE=1 SV=1;>tr|H0YAS9|H0YAS9_HUMAN ER membrane protein complex subunit 2 (Fragment) OS=Homo sapiens GN=EMC2 PE=4 SV=1	4603000	4774500	3909100	6585400	7136000	5313900	8405900	7051400	5288000	7194600	9176300	7852300	10769000	8861600	6572000	7133100	8058300	7591200	9498300	8226700	10985000	7206000	12255000	10383000
Coatomer subunit alpha;Xenin;Proxenin	COPA	>sp|P53621|COPA_HUMAN Coatomer subunit alpha OS=Homo sapiens GN=COPA PE=1 SV=2;>sp|P53621-2|COPA_HUMAN Isoform 2 of Coatomer subunit alpha OS=Homo sapiens GN=COPA	62198000	64443000	56782000	60647000	56920000	58269000	83156000	81193000	85336000	82018000	86070000	81112000	84028000	85334000	76918000	77167000	82369000	77312000	81263000	78287000	83522000	78320000	86858000	89541000
Serine/threonine-protein phosphatase 2A 55 kDa regulatory subunit B alpha isoform	PPP2R2A	>sp|P63151|2ABA_HUMAN Serine/threonine-protein phosphatase 2A 55 kDa regulatory subunit B alpha isoform OS=Homo sapiens GN=PPP2R2A PE=1 SV=1;>sp|P63151-2|2ABA_HUMAN Isoform 2 of Serine/threonine-protein phosphatase 2A 55 kDa regulatory subunit B alpha isof	19490000	20676000	13757000	18211000	15650000	16873000	25566000	24193000	22737000	22104000	25732000	24792000	31658000	30222000	24165000	23204000	24144000	27049000	23931000	23693000	27826000	26262000	24833000	27410000
RNA-binding protein 27	RBM27	>tr|U3KPZ7|U3KPZ7_HUMAN RNA-binding protein 27 OS=Homo sapiens GN=RBM27 PE=4 SV=1;>sp|Q9P2N5|RBM27_HUMAN RNA-binding protein 27 OS=Homo sapiens GN=RBM27 PE=1 SV=2	3134900	1	1270100	1	1281500	1	2955300	1	1322200	1609300	1	1972000	1	2175400	2827900	1806200	1911900	1762000	1539800	1461900	1	2546300	2354100	1
Nucleosome assembly protein 1-like 4	NAP1L4	>tr|C9J6D1|C9J6D1_HUMAN Nucleosome assembly protein 1-like 4 (Fragment) OS=Homo sapiens GN=NAP1L4 PE=2 SV=1;>sp|Q99733|NP1L4_HUMAN Nucleosome assembly protein 1-like 4 OS=Homo sapiens GN=NAP1L4 PE=1 SV=1;>sp|Q99733-2|NP1L4_HUMAN Isoform 2 of Nucleosome ass	11976000	15465000	19511000	21231000	24151000	22741000	28717000	33684000	24646000	22406000	22965000	26428000	28854000	24083000	25165000	24511000	24141000	25457000	25191000	26784000	26658000	25710000	29049000	26359000
Growth hormone-inducible transmembrane protein	GHITM	>tr|Q5VT94|Q5VT94_HUMAN Growth hormone-inducible transmembrane protein OS=Homo sapiens GN=GHITM PE=2 SV=1;>sp|Q9H3K2|GHITM_HUMAN Growth hormone-inducible transmembrane protein OS=Homo sapiens GN=GHITM PE=1 SV=2	1513700	1	2111500	1577500	2131600	2349200	2244600	2265900	1735100	1830600	2309500	2969100	2309200	2097500	3017200	2409800	1879000	2120000	2557100	1	3216000	2689800	1832400	2393200
Pentatricopeptide repeat domain-containing protein 3, mitochondrial	PTCD3	>sp|Q96EY7|PTCD3_HUMAN Pentatricopeptide repeat domain-containing protein 3, mitochondrial OS=Homo sapiens GN=PTCD3 PE=1 SV=3	2476800	1506500	2096000	1	1	1	1	1	1792900	2557000	1681100	2348300	1972700	2260700	1	1852900	2077200	2769500	1802100	2541700	1607700	1645000	1971100	2425800
Ras-related protein Rab-8A	RAB8A	>sp|P61006|RAB8A_HUMAN Ras-related protein Rab-8A OS=Homo sapiens GN=RAB8A PE=1 SV=1;>tr|B4DEK7|B4DEK7_HUMAN Ras-related protein Rab-8A OS=Homo sapiens GN=RAB8A PE=2 SV=1	2667900	1857300	3174100	2856300	3167600	3797500	4827600	4485900	3619300	2245700	4105800	4856400	2888100	2770600	4251200	4095100	3543700	2994700	3091400	2261400	4561300	4885700	4564300	4496100
Syntaxin-4	STX4	>sp|Q12846-2|STX4_HUMAN Isoform 2 of Syntaxin-4 OS=Homo sapiens GN=STX4;>sp|Q12846|STX4_HUMAN Syntaxin-4 OS=Homo sapiens GN=STX4 PE=1 SV=2	1122900	1567300	1	1717100	1536000	1126900	2895000	1960100	1506100	2246300	2164300	1685000	2343300	2332700	2181800	1775400	1339900	1766300	1912200	2139600	1992700	1651600	3062600	3537400
Ubiquitin-40S ribosomal protein S27a;Ubiquitin;40S ribosomal protein S27a;Polyubiquitin-B;Ubiquitin;Polyubiquitin-C;Ubiquitin	RPS27A;UBB;UBC;UBA52;UBBP4	>sp|P62979|RS27A_HUMAN Ubiquitin-40S ribosomal protein S27a OS=Homo sapiens GN=RPS27A PE=1 SV=2;>tr|J3QS39|J3QS39_HUMAN Ubiquitin (Fragment) OS=Homo sapiens GN=UBB PE=2 SV=1;>tr|J3QTR3|J3QTR3_HUMAN Ubiquitin (Fragment) OS=Homo sapiens GN=RPS27A PE=1 SV=1;>	55911000	56483000	35187000	33076000	24845000	27496000	71954000	72170000	39436000	42034000	51802000	42712000	58368000	63244000	60523000	67691000	43838000	43495000	50862000	45898000	63836000	57036000	50551000	50878000
NADH dehydrogenase [ubiquinone] iron-sulfur protein 7, mitochondrial	NDUFS7	>tr|F5H5N1|F5H5N1_HUMAN NADH dehydrogenase [ubiquinone] iron-sulfur protein 7, mitochondrial OS=Homo sapiens GN=NDUFS7 PE=2 SV=1;>tr|B3KRI2|B3KRI2_HUMAN NADH dehydrogenase [ubiquinone] iron-sulfur protein 7, mitochondrial OS=Homo sapiens GN=NDUFS7 PE=2 SV=	5597200	7702200	7864000	4798600	6999200	6299800	10935000	9145600	6767400	6766400	10855000	9468200	11360000	11667000	8458400	7728900	9641300	8362800	11944000	10102000	9778600	8949100	8681200	11118000
NADH dehydrogenase [ubiquinone] 1 alpha subcomplex subunit 6	NDUFA6	>tr|R4GN43|R4GN43_HUMAN NADH dehydrogenase [ubiquinone] 1 alpha subcomplex subunit 6 OS=Homo sapiens GN=NDUFA6 PE=4 SV=1;>sp|P56556|NDUA6_HUMAN NADH dehydrogenase [ubiquinone] 1 alpha subcomplex subunit 6 OS=Homo sapiens GN=NDUFA6 PE=1 SV=3	3969300	5065800	2766200	3287500	3475600	3706600	4934500	5188400	5875700	4817100	4958800	4726300	5555300	6147800	4341800	3285500	5709600	5275200	4299600	5129900	5437500	4635300	5609600	5700000
26S protease regulatory subunit 10B	PSMC6	>sp|P62333|PRS10_HUMAN 26S protease regulatory subunit 10B OS=Homo sapiens GN=PSMC6 PE=1 SV=1;>tr|H0YJC0|H0YJC0_HUMAN 26S protease regulatory subunit 10B (Fragment) OS=Homo sapiens GN=PSMC6 PE=4 SV=1	27727000	21436000	22542000	22360000	24166000	20696000	33298000	33971000	29758000	30117000	32118000	30576000	37390000	38932000	27464000	25419000	31777000	30149000	38894000	37296000	29326000	33802000	38513000	35965000
26S proteasome non-ATPase regulatory subunit 12	PSMD12	>sp|O00232-2|PSD12_HUMAN Isoform 2 of 26S proteasome non-ATPase regulatory subunit 12 OS=Homo sapiens GN=PSMD12;>sp|O00232|PSD12_HUMAN 26S proteasome non-ATPase regulatory subunit 12 OS=Homo sapiens GN=PSMD12 PE=1 SV=3	17037000	14268000	15104000	16597000	15935000	14594000	23117000	20656000	25520000	20492000	19285000	18624000	25174000	23111000	19117000	15835000	21982000	20739000	23353000	22232000	19869000	19199000	27418000	22798000
26S proteasome non-ATPase regulatory subunit 11	PSMD11	>sp|O00231|PSD11_HUMAN 26S proteasome non-ATPase regulatory subunit 11 OS=Homo sapiens GN=PSMD11 PE=1 SV=3;>sp|O00231-2|PSD11_HUMAN Isoform 2 of 26S proteasome non-ATPase regulatory subunit 11 OS=Homo sapiens GN=PSMD11	43647000	47927000	50834000	49511000	51524000	52857000	72003000	72713000	59763000	67398000	65770000	66547000	79785000	86430000	61529000	64863000	68295000	77839000	76167000	74161000	63922000	59298000	83340000	80140000
Guanine nucleotide-binding protein subunit beta-4;Guanine nucleotide-binding protein G(I)/G(S)/G(T) subunit beta-2;Guanine nucleotide-binding protein G(I)/G(S)/G(T) subunit beta-1	GNB4;GNB2;GNB1	>sp|Q9HAV0|GBB4_HUMAN Guanine nucleotide-binding protein subunit beta-4 OS=Homo sapiens GN=GNB4 PE=1 SV=3;>sp|P62879|GBB2_HUMAN Guanine nucleotide-binding protein G(I)/G(S)/G(T) subunit beta-2 OS=Homo sapiens GN=GNB2 PE=1 SV=3;>tr|C9JZN1|C9JZN1_HUMAN Guani	6802000	8077600	6169500	4526000	7912100	9108800	11523000	11571000	10250000	9309600	11180000	10717000	11977000	13370000	11353000	10566000	16022000	16928000	20348000	21478000	13154000	12426000	7331600	11383000
V-type proton ATPase subunit G 1;V-type proton ATPase subunit G 2	ATP6V1G1;ATP6V1G2;ATP6V1G2-DDX39B	>sp|O75348|VATG1_HUMAN V-type proton ATPase subunit G 1 OS=Homo sapiens GN=ATP6V1G1 PE=1 SV=3;>sp|O95670-2|VATG2_HUMAN Isoform 2 of V-type proton ATPase subunit G 2 OS=Homo sapiens GN=ATP6V1G2;>tr|F2Z307|F2Z307_HUMAN Protein ATP6V1G2-DDX39B OS=Homo sapiens	2151100	1	2126500	2142100	1976300	1502100	2789700	2472700	2571900	3438300	3829300	1896900	3681600	3619100	1827600	2718400	2755100	1	3562300	3229900	2472400	2780900	4550300	3369100
Exportin-2	CSE1L	>sp|P55060-4|XPO2_HUMAN Isoform 4 of Exportin-2 OS=Homo sapiens GN=CSE1L;>sp|P55060-3|XPO2_HUMAN Isoform 3 of Exportin-2 OS=Homo sapiens GN=CSE1L;>sp|P55060|XPO2_HUMAN Exportin-2 OS=Homo sapiens GN=CSE1L PE=1 SV=3;>tr|B4DUC5|B4DUC5_HUMAN Uncharacterized pr	96261000	87754000	90386000	90777000	88660000	92298000	134320000	123580000	105580000	110170000	138440000	130530000	123560000	130820000	125020000	120890000	110320000	113330000	122690000	134380000	119510000	115580000	131180000	127390000
40S ribosomal protein S29	RPS29	>sp|P62273|RS29_HUMAN 40S ribosomal protein S29 OS=Homo sapiens GN=RPS29 PE=1 SV=2;>sp|P62273-2|RS29_HUMAN Isoform 2 of 40S ribosomal protein S29 OS=Homo sapiens GN=RPS29	26143000	25845000	25259000	21204000	27113000	18884000	33864000	34152000	34393000	33439000	26592000	33924000	23105000	28913000	30668000	35910000	27230000	28861000	46089000	37921000	18758000	20245000	26233000	26562000
Pyrroline-5-carboxylate reductase 2	PYCR2	>sp|Q96C36|P5CR2_HUMAN Pyrroline-5-carboxylate reductase 2 OS=Homo sapiens GN=PYCR2 PE=1 SV=1	3450800	2857100	4698100	4150400	4667500	4469300	5972800	5425200	4647100	4011300	6999800	5964200	4324900	4665200	5409900	4780700	5808600	4778800	5477100	7215600	6947200	7273600	5087500	5617700
Structural maintenance of chromosomes protein;Structural maintenance of chromosomes protein 4	SMC4	>tr|E9PD53|E9PD53_HUMAN Structural maintenance of chromosomes protein OS=Homo sapiens GN=SMC4 PE=2 SV=1;>sp|Q9NTJ3|SMC4_HUMAN Structural maintenance of chromosomes protein 4 OS=Homo sapiens GN=SMC4 PE=1 SV=2;>sp|Q9NTJ3-2|SMC4_HUMAN Isoform 2 of Structural	50008000	52067000	47008000	43854000	40751000	43331000	62948000	69366000	54691000	55026000	67171000	65727000	58871000	57895000	62491000	56662000	54347000	55148000	59052000	60441000	66277000	64062000	61596000	61819000
Platelet-activating factor acetylhydrolase IB subunit alpha	PAFAH1B1	>sp|P43034|LIS1_HUMAN Platelet-activating factor acetylhydrolase IB subunit alpha OS=Homo sapiens GN=PAFAH1B1 PE=1 SV=2	1	724420	1	625620	1	1	1	1	868580	957710	1	1	358840	1	1	1	339230	460490	281380	571100	1	1	1	1
RNA-binding protein 4;RNA-binding protein 4B	RBM4;RBM4B	>sp|Q9BWF3|RBM4_HUMAN RNA-binding protein 4 OS=Homo sapiens GN=RBM4 PE=1 SV=1;>tr|E9PB51|E9PB51_HUMAN RNA-binding protein 4 (Fragment) OS=Homo sapiens GN=RBM4 PE=2 SV=1;>sp|Q9BQ04|RBM4B_HUMAN RNA-binding protein 4B OS=Homo sapiens GN=RBM4B PE=1 SV=1;>sp|Q9	15408000	15002000	14677000	17601000	16439000	15064000	23152000	24463000	15236000	17674000	22185000	24700000	20880000	21149000	17151000	22565000	16361000	16563000	18086000	17444000	22941000	21598000	22527000	21299000
Mitogen-activated protein kinase kinase kinase kinase 4;TRAF2 and NCK-interacting protein kinase;Misshapen-like kinase 1	MAP4K4;TNIK;MINK1	>tr|E7ENQ1|E7ENQ1_HUMAN Mitogen-activated protein kinase kinase kinase kinase 4 OS=Homo sapiens GN=MAP4K4 PE=2 SV=1;>sp|O95819-4|M4K4_HUMAN Isoform 4 of Mitogen-activated protein kinase kinase kinase kinase 4 OS=Homo sapiens GN=MAP4K4;>tr|G3XAA2|G3XAA2_HUM	2473000	3151700	1	2575300	1	1	1	2081000	2344600	2268600	2476700	1906200	2762200	2380500	2417900	1892600	1	2982400	2678900	2466900	2802800	8372900	2534800	2472100
LETM1 and EF-hand domain-containing protein 1, mitochondrial	LETM1	>sp|O95202|LETM1_HUMAN LETM1 and EF-hand domain-containing protein 1, mitochondrial OS=Homo sapiens GN=LETM1 PE=1 SV=1	8722800	9106900	11556000	10925000	10234000	13329000	15977000	13451000	13588000	12313000	14870000	16055000	16106000	13565000	13750000	12916000	14296000	13733000	17244000	13465000	14922000	13794000	18634000	14032000
AH receptor-interacting protein	AIP	>sp|O00170|AIP_HUMAN AH receptor-interacting protein OS=Homo sapiens GN=AIP PE=1 SV=2	4523100	4537600	5457200	5461400	4704300	5730400	6783700	7347700	5811000	8224100	6526900	6204200	8273500	8916100	7419000	5108600	7198700	6904200	6392000	6977500	5838100	5610800	6885100	7799100
Translocation protein SEC63 homolog	SEC63	>sp|Q9UGP8|SEC63_HUMAN Translocation protein SEC63 homolog OS=Homo sapiens GN=SEC63 PE=1 SV=2	1028100	1719500	1548100	1286100	1444500	1410900	1427000	1751100	1522400	3141600	1771500	1715000	1650100	1772500	1891700	1467700	1512400	1099300	1917900	2787600	1835000	1359800	2778200	2234600
NADH dehydrogenase [ubiquinone] 1 alpha subcomplex subunit 8	NDUFA8	>sp|P51970|NDUA8_HUMAN NADH dehydrogenase [ubiquinone] 1 alpha subcomplex subunit 8 OS=Homo sapiens GN=NDUFA8 PE=1 SV=3;>tr|F5H7V7|F5H7V7_HUMAN NADH dehydrogenase [ubiquinone] 1 alpha subcomplex subunit 8 OS=Homo sapiens GN=NDUFA8 PE=2 SV=1	10812000	9783700	6807100	8321400	8422000	11776000	13806000	16543000	10306000	9822800	12234000	12346000	15644000	15587000	13692000	13368000	11758000	12802000	16140000	14425000	16147000	16565000	14058000	10921000
HEAT repeat-containing protein 3	HEATR3	>sp|Q7Z4Q2|HEAT3_HUMAN HEAT repeat-containing protein 3 OS=Homo sapiens GN=HEATR3 PE=1 SV=2;>sp|Q7Z4Q2-2|HEAT3_HUMAN Isoform 2 of HEAT repeat-containing protein 3 OS=Homo sapiens GN=HEATR3;>tr|B7WNW7|B7WNW7_HUMAN HEAT repeat-containing protein 3 OS=Homo sa	4027000	4131500	2914400	5392800	4059500	3203100	9570300	10646000	7698600	6227300	9160300	7899000	12464000	9539300	6118400	4576800	7262900	7856400	7705500	7635000	7219700	8839500	11309000	11735000
26S proteasome non-ATPase regulatory subunit 14	PSMD14	>sp|O00487|PSDE_HUMAN 26S proteasome non-ATPase regulatory subunit 14 OS=Homo sapiens GN=PSMD14 PE=1 SV=1	16778000	19691000	19481000	19062000	20685000	19452000	26970000	21701000	25533000	26800000	27640000	25604000	31566000	30512000	22671000	20785000	22776000	29196000	27498000	27326000	25117000	23237000	29526000	29683000
Protein Smaug homolog 2	SAMD4B	>tr|M0QY61|M0QY61_HUMAN Protein Smaug homolog 2 (Fragment) OS=Homo sapiens GN=SAMD4B PE=2 SV=1;>tr|M0R0X3|M0R0X3_HUMAN Protein Smaug homolog 2 OS=Homo sapiens GN=SAMD4B PE=2 SV=1;>tr|M0QZ22|M0QZ22_HUMAN Protein Smaug homolog 2 OS=Homo sapiens GN=SAMD4B PE=	1	270450	125330	151360	173360	174550	213420	1	281110	234710	1	464220	1	292960	236560	267450	251980	246540	171430	236160	1	1	375220	251400
Nuclear pore membrane glycoprotein 210	NUP210	>sp|Q8TEM1-2|PO210_HUMAN Isoform 2 of Nuclear pore membrane glycoprotein 210 OS=Homo sapiens GN=NUP210;>sp|Q8TEM1|PO210_HUMAN Nuclear pore membrane glycoprotein 210 OS=Homo sapiens GN=NUP210 PE=1 SV=3	1742000	2781000	1	1438800	993390	1	1	1641300	1679700	1735100	1352000	2852600	1	1632500	1909700	1365200	2386900	1651200	1737100	1572600	1951500	3360100	1	1
Syntaxin-12	STX12	>sp|Q86Y82|STX12_HUMAN Syntaxin-12 OS=Homo sapiens GN=STX12 PE=1 SV=1;>tr|B1AJQ6|B1AJQ6_HUMAN Syntaxin-12 (Fragment) OS=Homo sapiens GN=STX12 PE=2 SV=2	4065400	4711900	5615300	6865700	4658400	6089500	8668500	8973800	5286400	4757400	7015000	7895600	5208900	4818600	7118300	7769600	6057100	4413100	5580700	6297600	7340500	7022500	7295600	8093600
Peptidyl-tRNA hydrolase 2, mitochondrial	PTRH2	>sp|Q9Y3E5|PTH2_HUMAN Peptidyl-tRNA hydrolase 2, mitochondrial OS=Homo sapiens GN=PTRH2 PE=1 SV=1;>tr|J3KQ48|J3KQ48_HUMAN Peptidyl-tRNA hydrolase 2, mitochondrial OS=Homo sapiens GN=PTRH2 PE=2 SV=1	5211000	3919200	3451000	5240500	5009400	5617000	6021500	6569100	6824400	6098400	7158300	5167400	7112100	7720500	5769600	5456400	7546000	6212000	7276700	6275900	5123900	5299800	8111200	7083300
Ras-related protein Rab-35	RAB35	>tr|F5H157|F5H157_HUMAN Ras-related protein Rab-35 (Fragment) OS=Homo sapiens GN=RAB35 PE=2 SV=1;>sp|Q15286|RAB35_HUMAN Ras-related protein Rab-35 OS=Homo sapiens GN=RAB35 PE=1 SV=1	314730	216520	1	270400	584320	614900	490740	423570	618680	361300	392350	372830	193690	212040	340040	1	416610	400090	341440	323380	421590	486240	397060	359270
Cytochrome b-c1 complex subunit Rieske, mitochondrial;Cytochrome b-c1 complex subunit 11;Putative cytochrome b-c1 complex subunit Rieske-like protein 1	UQCRFS1;UQCRFS1P1	>sp|P47985|UCRI_HUMAN Cytochrome b-c1 complex subunit Rieske, mitochondrial OS=Homo sapiens GN=UQCRFS1 PE=1 SV=2;>sp|P0C7P4|UCRIL_HUMAN Putative cytochrome b-c1 complex subunit Rieske-like protein 1 OS=Homo sapiens GN=UQCRFS1P1 PE=5 SV=1	7052000	4182200	7289800	7480700	7080400	6963200	10505000	7805900	7609700	6634800	9537300	11073000	6531800	6417500	10380000	9830500	5565600	6553100	5948400	4863000	12090000	9870100	6290200	7556100
AP-3 complex subunit beta-1	AP3B1	>sp|O00203-3|AP3B1_HUMAN Isoform 2 of AP-3 complex subunit beta-1 OS=Homo sapiens GN=AP3B1;>sp|O00203|AP3B1_HUMAN AP-3 complex subunit beta-1 OS=Homo sapiens GN=AP3B1 PE=1 SV=3;>tr|H0YBD0|H0YBD0_HUMAN AP-3 complex subunit beta-1 (Fragment) OS=Homo sapiens	4736500	5473100	1	1	1	1	1	1	2998500	4732200	3536800	2244400	3887800	3665100	2735400	1	4027200	3958200	6048900	4311300	1	1	3820500	4174700
Zinc finger protein 703	ZNF703	>sp|Q9H7S9|ZN703_HUMAN Zinc finger protein 703 OS=Homo sapiens GN=ZNF703 PE=1 SV=1	2069200	1586000	1342500	2111600	1814300	1546900	2365800	3082400	2061400	1874100	2007700	2453300	2628000	3104100	2843200	2973100	2589400	2725900	2316200	2399600	3310100	2491200	2783000	3433400
NADH dehydrogenase [ubiquinone] flavoprotein 1, mitochondrial	NDUFV1	>tr|B4DE93|B4DE93_HUMAN NADH dehydrogenase [ubiquinone] flavoprotein 1, mitochondrial OS=Homo sapiens GN=NDUFV1 PE=2 SV=1;>sp|P49821-2|NDUV1_HUMAN Isoform 2 of NADH dehydrogenase [ubiquinone] flavoprotein 1, mitochondrial OS=Homo sapiens GN=NDUFV1;>tr|G3V0	2438600	2198700	3737200	1	4345000	5029200	4595100	4478800	3161600	2799200	4446100	3939700	3526300	3719400	4744400	3561300	3585500	3564900	3534600	3380600	3201100	3430900	2843000	2622800
Mitochondrial import inner membrane translocase subunit TIM44	TIMM44	>sp|O43615|TIM44_HUMAN Mitochondrial import inner membrane translocase subunit TIM44 OS=Homo sapiens GN=TIMM44 PE=1 SV=2;>tr|M0QXU7|M0QXU7_HUMAN Mitochondrial import inner membrane translocase subunit TIM44 (Fragment) OS=Homo sapiens GN=TIMM44 PE=2 SV=1	7635400	7594500	9046400	9278300	10238000	8274200	11088000	13680000	10024000	9684700	11598000	12591000	12183000	11720000	10490000	11448000	10152000	12506000	11473000	9426500	13020000	12486000	11926000	13814000
Elongation factor Tu, mitochondrial	TUFM	>sp|P49411|EFTU_HUMAN Elongation factor Tu, mitochondrial OS=Homo sapiens GN=TUFM PE=1 SV=2	67851000	63381000	94627000	90928000	84375000	79182000	101430000	102920000	104150000	100450000	111270000	113080000	86470000	81836000	83875000	78998000	98080000	97639000	80370000	73457000	78390000	87719000	75086000	74684000
Putative ribosomal RNA methyltransferase NOP2	NOP2	>sp|P46087-3|NOP2_HUMAN Isoform 3 of Putative ribosomal RNA methyltransferase NOP2 OS=Homo sapiens GN=NOP2;>sp|P46087-2|NOP2_HUMAN Isoform 2 of Putative ribosomal RNA methyltransferase NOP2 OS=Homo sapiens GN=NOP2;>sp|P46087|NOP2_HUMAN Putative ribosomal R	1	1	2189300	1580600	1162400	1648200	1637000	1559300	1167600	1269800	1605500	1426200	1	1407100	1195700	966370	1090000	1	621950	624970	1271300	1832800	1	1
Dolichyl-diphosphooligosaccharide--protein glycosyltransferase subunit 2	RPN2	>sp|P04844-2|RPN2_HUMAN Isoform 2 of Dolichyl-diphosphooligosaccharide--protein glycosyltransferase subunit 2 OS=Homo sapiens GN=RPN2;>sp|P04844|RPN2_HUMAN Dolichyl-diphosphooligosaccharide--protein glycosyltransferase subunit 2 OS=Homo sapiens GN=RPN2 PE=	37710000	47898000	48952000	45529000	40213000	45606000	77164000	65533000	47972000	44133000	63852000	50865000	68340000	58904000	81128000	60111000	48604000	57134000	64171000	60648000	61953000	59423000	65611000	61242000
Torsin-1A-interacting protein 1	TOR1AIP1	>sp|Q5JTV8|TOIP1_HUMAN Torsin-1A-interacting protein 1 OS=Homo sapiens GN=TOR1AIP1 PE=1 SV=2;>tr|J3KN66|J3KN66_HUMAN Torsin-1A-interacting protein 1 OS=Homo sapiens GN=TOR1AIP1 PE=2 SV=1;>tr|H0YD16|H0YD16_HUMAN Torsin-1A-interacting protein 1 (Fragment) OS	1993400	3896500	3237200	2715300	3581300	3746700	4475700	3965400	2880500	3557200	4974000	5311800	4701700	3974600	5622100	4380400	3253200	3167500	4267100	4625200	5370100	4531100	5310700	4605800
Casein kinase II subunit alpha	CSNK2A2	>sp|P19784|CSK22_HUMAN Casein kinase II subunit alpha OS=Homo sapiens GN=CSNK2A2 PE=1 SV=1;>tr|H3BSA1|H3BSA1_HUMAN Casein kinase II subunit alpha (Fragment) OS=Homo sapiens GN=CSNK2A2 PE=2 SV=2	1	4426100	4991200	3027600	4800300	4472000	6991500	3101000	3999100	11183000	1	3111200	3928100	2208100	3848900	4473500	4527400	3571600	5236500	4504800	4447100	3275700	3347200	4415400
ATP synthase subunit e, mitochondrial	ATP5I	>sp|P56385|ATP5I_HUMAN ATP synthase subunit e, mitochondrial OS=Homo sapiens GN=ATP5I PE=1 SV=2	17920000	19395000	28231000	33091000	23566000	25147000	34338000	25934000	21513000	21317000	33655000	55558000	26815000	33815000	26460000	26684000	23062000	28507000	22677000	32027000	26814000	28467000	26866000	28686000
Mitochondrial import inner membrane translocase subunit Tim9	TIMM9	>sp|Q9Y5J7|TIM9_HUMAN Mitochondrial import inner membrane translocase subunit Tim9 OS=Homo sapiens GN=TIMM9 PE=1 SV=1	1	1782900	2195100	2132600	2037300	2581000	2399900	2311600	2166400	2017000	2500300	2598700	2537000	3546000	2621000	2565500	2579600	2728200	2959500	2326500	3247300	3634000	1	3456200
Cullin-associated NEDD8-dissociated protein 1	CAND1	>sp|Q86VP6|CAND1_HUMAN Cullin-associated NEDD8-dissociated protein 1 OS=Homo sapiens GN=CAND1 PE=1 SV=2;>sp|Q86VP6-2|CAND1_HUMAN Isoform 2 of Cullin-associated NEDD8-dissociated protein 1 OS=Homo sapiens GN=CAND1	32092000	33322000	37860000	42655000	39484000	40595000	44779000	51762000	50346000	49422000	51143000	47132000	39865000	36418000	47228000	45663000	48181000	48037000	42882000	44552000	42991000	43831000	44287000	42491000
Spartin	SPG20	>sp|Q8N0X7|SPG20_HUMAN Spartin OS=Homo sapiens GN=SPG20 PE=1 SV=1	3990200	3258000	6406500	6292300	4874800	6067100	7158200	7568900	5535900	5676500	7067600	7080800	6710700	7006000	8084400	5824200	5930300	6617500	5813300	5700700	6595600	7015400	7522000	7853200
Prohibitin	PHB	>sp|P35232|PHB_HUMAN Prohibitin OS=Homo sapiens GN=PHB PE=1 SV=1;>tr|C9JW96|C9JW96_HUMAN Prohibitin (Fragment) OS=Homo sapiens GN=PHB PE=2 SV=2;>tr|C9JZ20|C9JZ20_HUMAN Prohibitin (Fragment) OS=Homo sapiens GN=PHB PE=2 SV=1;>tr|E7ESE2|E7ESE2_HUMAN Prohibiti	156620000	186850000	154480000	157630000	162470000	156250000	220790000	210820000	181690000	187140000	228190000	231700000	261720000	277550000	249250000	235180000	227190000	204140000	280440000	278500000	319410000	306070000	326690000	313520000
Mitochondrial import inner membrane translocase subunit TIM14	DNAJC19	>tr|G5E9V2|G5E9V2_HUMAN DnaJ (Hsp40) homolog, subfamily C, member 19, isoform CRA_b OS=Homo sapiens GN=DNAJC19 PE=4 SV=1;>tr|F2Z3A7|F2Z3A7_HUMAN Mitochondrial import inner membrane translocase subunit TIM14 OS=Homo sapiens GN=DNAJC19 PE=2 SV=1;>sp|Q96DA6-2	1369800	1	1574000	1684400	1649200	1763600	3835200	4196600	1	2364100	1	1	2262900	1914500	3260400	2839000	1744700	1436200	1955900	1460100	1	1	2219400	1953300
Transferrin receptor protein 1;Transferrin receptor protein 1, serum form	TFRC	>sp|P02786|TFR1_HUMAN Transferrin receptor protein 1 OS=Homo sapiens GN=TFRC PE=1 SV=2;>tr|G3V0E5|G3V0E5_HUMAN Transferrin receptor (P90, CD71), isoform CRA_c OS=Homo sapiens GN=TFRC PE=4 SV=1;>tr|F5H6B1|F5H6B1_HUMAN Transferrin receptor protein 1, serum f	20006000	21455000	19258000	20955000	23331000	21570000	27866000	32143000	25194000	26756000	24767000	25994000	29771000	28030000	29323000	28312000	28837000	29442000	30324000	29357000	24759000	25393000	29452000	27730000
ATP synthase subunit O, mitochondrial	ATP5O	>sp|P48047|ATPO_HUMAN ATP synthase subunit O, mitochondrial OS=Homo sapiens GN=ATP5O PE=1 SV=1	70493000	72428000	55573000	54410000	62341000	57394000	80544000	86586000	79843000	76231000	74748000	80515000	74831000	72007000	68237000	69880000	70735000	71620000	83652000	78065000	69906000	68548000	74544000	70657000
Dolichyl-diphosphooligosaccharide--protein glycosyltransferase subunit 1	RPN1	>sp|P04843|RPN1_HUMAN Dolichyl-diphosphooligosaccharide--protein glycosyltransferase subunit 1 OS=Homo sapiens GN=RPN1 PE=1 SV=1;>tr|B7Z4L4|B7Z4L4_HUMAN Dolichyl-diphosphooligosaccharide--protein glycosyltransferase subunit 1 OS=Homo sapiens GN=RPN1 PE=2 S	116130000	122560000	102190000	116860000	112660000	122410000	161830000	158900000	130890000	129810000	155210000	152710000	165850000	164190000	150800000	148130000	132680000	129410000	153130000	160460000	161490000	162660000	153350000	164160000
26S protease regulatory subunit 6A	PSMC3	>tr|E9PM69|E9PM69_HUMAN 26S protease regulatory subunit 6A OS=Homo sapiens GN=PSMC3 PE=2 SV=1;>tr|R4GNH3|R4GNH3_HUMAN 26S protease regulatory subunit 6A OS=Homo sapiens GN=PSMC3 PE=3 SV=1;>sp|P17980|PRS6A_HUMAN 26S protease regulatory subunit 6A OS=Homo sa	15314000	19789000	15020000	15344000	18410000	17639000	25596000	25615000	20186000	18114000	20389000	20217000	26383000	25619000	20929000	20127000	20714000	24502000	22996000	19571000	20909000	23166000	23786000	26485000
Heme oxygenase 2	HMOX2	>tr|I3L159|I3L159_HUMAN Heme oxygenase 2 (Fragment) OS=Homo sapiens GN=HMOX2 PE=2 SV=1;>tr|I3L1F5|I3L1F5_HUMAN Heme oxygenase 2 (Fragment) OS=Homo sapiens GN=HMOX2 PE=2 SV=1;>sp|P30519|HMOX2_HUMAN Heme oxygenase 2 OS=Homo sapiens GN=HMOX2 PE=1 SV=2;>tr|I3L	6835100	6740700	5191800	6724400	8441400	6498100	8339700	8298000	7106900	8439400	9194800	10430000	7174500	10020000	8109200	9231400	8176300	8154300	8036900	8780300	9619100	9785100	11619000	10576000
Nodal modulator 1;Nodal modulator 2;Nodal modulator 3	NOMO1;NOMO2;NOMO3	>sp|Q15155|NOMO1_HUMAN Nodal modulator 1 OS=Homo sapiens GN=NOMO1 PE=1 SV=5;>sp|Q5JPE7-2|NOMO2_HUMAN Isoform 2 of Nodal modulator 2 OS=Homo sapiens GN=NOMO2;>sp|P69849|NOMO3_HUMAN Nodal modulator 3 OS=Homo sapiens GN=NOMO3 PE=2 SV=2;>sp|Q5JPE7|NOMO2_HUMAN	3846300	2176300	3620000	4008400	3417900	3200700	4392800	4512600	3369300	4059100	4452800	5184800	7010600	7245800	4884400	4170400	4311000	3820700	5240100	5829000	5688400	4913000	5133500	5314900
Sterol-4-alpha-carboxylate 3-dehydrogenase, decarboxylating	NSDHL	>sp|Q15738|NSDHL_HUMAN Sterol-4-alpha-carboxylate 3-dehydrogenase, decarboxylating OS=Homo sapiens GN=NSDHL PE=1 SV=2;>tr|C9JDR0|C9JDR0_HUMAN Sterol-4-alpha-carboxylate 3-dehydrogenase, decarboxylating (Fragment) OS=Homo sapiens GN=NSDHL PE=2 SV=1	3496700	1	3129900	2808400	3808500	4455100	2580000	3414700	3478000	4019900	4672300	4495600	1	2718600	3697300	4356000	2949700	4888700	5482100	3518700	4904000	3751700	1	4239600
Basigin	BSG	>sp|P35613-2|BASI_HUMAN Isoform 2 of Basigin OS=Homo sapiens GN=BSG;>sp|P35613|BASI_HUMAN Basigin OS=Homo sapiens GN=BSG PE=1 SV=2;>sp|P35613-3|BASI_HUMAN Isoform 3 of Basigin OS=Homo sapiens GN=BSG;>sp|P35613-4|BASI_HUMAN Isoform 4 of Basigin OS=Homo sapi	46106000	37174000	43685000	39559000	46351000	42331000	91875000	78441000	60849000	61678000	82723000	77458000	89234000	91610000	81805000	77781000	56675000	64268000	100500000	82625000	81122000	79923000	80514000	89892000
Structural maintenance of chromosomes protein 2	SMC2	>sp|O95347|SMC2_HUMAN Structural maintenance of chromosomes protein 2 OS=Homo sapiens GN=SMC2 PE=1 SV=2;>sp|O95347-2|SMC2_HUMAN Isoform 2 of Structural maintenance of chromosomes protein 2 OS=Homo sapiens GN=SMC2	44164000	43274000	41386000	41298000	40681000	37069000	57973000	55818000	44719000	45885000	55277000	54788000	55052000	52674000	52564000	48771000	44875000	45561000	50448000	50651000	56999000	58012000	47641000	53130000
Heat shock 70 kDa protein 4L	HSPA4L	>sp|O95757|HS74L_HUMAN Heat shock 70 kDa protein 4L OS=Homo sapiens GN=HSPA4L PE=1 SV=3;>tr|E7ES43|E7ES43_HUMAN Heat shock 70 kDa protein 4L OS=Homo sapiens GN=HSPA4L PE=2 SV=2;>tr|E9PDE8|E9PDE8_HUMAN Heat shock 70 kDa protein 4L OS=Homo sapiens GN=HSPA4L	8575300	8165000	10223000	12527000	11544000	10619000	14239000	12887000	14786000	13451000	11112000	11720000	11221000	12539000	12189000	10479000	13066000	13121000	11771000	9820500	11230000	11701000	10393000	11256000
Complement component 1 Q subcomponent-binding protein, mitochondrial	C1QBP	>sp|Q07021|C1QBP_HUMAN Complement component 1 Q subcomponent-binding protein, mitochondrial OS=Homo sapiens GN=C1QBP PE=1 SV=1;>tr|I3L3Q7|I3L3Q7_HUMAN Complement component 1 Q subcomponent-binding protein, mitochondrial (Fragment) OS=Homo sapiens GN=C1QBP	27033000	38950000	21763000	24381000	24142000	27663000	28655000	21496000	49427000	31969000	41018000	34937000	46679000	38169000	18364000	16197000	35692000	37073000	31775000	26808000	42296000	35423000	30497000	33604000
Cytosolic phospholipase A2;Phospholipase A2;Lysophospholipase	PLA2G4A	>tr|E7EU42|E7EU42_HUMAN Lysophospholipase OS=Homo sapiens GN=PLA2G4A PE=2 SV=1;>sp|P47712|PA24A_HUMAN Cytosolic phospholipase A2 OS=Homo sapiens GN=PLA2G4A PE=1 SV=2	6094500	7687400	7342300	7681200	9042200	8912500	1	11467000	4568700	8526800	19887000	14659000	1	5450300	1283100	1	1	1	1	9522600	1	1	5128600	1
Calumenin	CALU	>sp|O43852|CALU_HUMAN Calumenin OS=Homo sapiens GN=CALU PE=1 SV=2;>sp|O43852-3|CALU_HUMAN Isoform 3 of Calumenin OS=Homo sapiens GN=CALU;>sp|O43852-5|CALU_HUMAN Isoform 5 of Calumenin OS=Homo sapiens GN=CALU;>sp|O43852-2|CALU_HUMAN Isoform 2 of Calumenin O	28935000	28193000	36381000	37177000	38582000	36695000	46707000	46464000	37716000	39880000	46170000	42820000	21234000	25857000	41038000	41291000	27437000	29132000	25392000	31696000	32496000	31685000	30457000	32304000
Protein phosphatase 1B;Protein phosphatase 1A	PPM1B;PPM1A	>tr|B8ZZF0|B8ZZF0_HUMAN Protein phosphatase 1B (Fragment) OS=Homo sapiens GN=PPM1B PE=2 SV=2;>sp|O75688-5|PPM1B_HUMAN Isoform 5 of Protein phosphatase 1B OS=Homo sapiens GN=PPM1B;>tr|C9JIR6|C9JIR6_HUMAN Protein phosphatase 1B (Fragment) OS=Homo sapiens GN=	533150	1	1	1	1803100	873040	827720	783710	580470	478510	820320	555320	503980	400510	1087600	1	686980	565010	519980	431420	978580	796910	533170	887910
RNA-binding protein 39	RBM39	>sp|Q14498-3|RBM39_HUMAN Isoform 3 of RNA-binding protein 39 OS=Homo sapiens GN=RBM39;>sp|Q14498-2|RBM39_HUMAN Isoform 2 of RNA-binding protein 39 OS=Homo sapiens GN=RBM39;>sp|Q14498|RBM39_HUMAN RNA-binding protein 39 OS=Homo sapiens GN=RBM39 PE=1 SV=2;>tr	21220000	29987000	19126000	15472000	22679000	23421000	37864000	29089000	23495000	20971000	30099000	24702000	39523000	29566000	28701000	23353000	21584000	24325000	28804000	26258000	36927000	30027000	30957000	28050000
UBX domain-containing protein 1	UBXN1	>tr|E9PJ81|E9PJ81_HUMAN UBX domain-containing protein 1 (Fragment) OS=Homo sapiens GN=UBXN1 PE=2 SV=1;>tr|E9PRQ7|E9PRQ7_HUMAN UBX domain-containing protein 1 OS=Homo sapiens GN=UBXN1 PE=2 SV=1;>sp|Q04323|UBXN1_HUMAN UBX domain-containing protein 1 OS=Homo	3945400	1	4587700	4424500	1	4740500	3667900	4597500	5459900	1	4317300	4171000	1	1	4230500	3017700	4334600	1	1	1	4438200	4181100	1	1
Translation initiation factor eIF-2B subunit beta	EIF2B2	>sp|P49770|EI2BB_HUMAN Translation initiation factor eIF-2B subunit beta OS=Homo sapiens GN=EIF2B2 PE=1 SV=3;>tr|H0YJJ8|H0YJJ8_HUMAN Translation initiation factor eIF-2B subunit beta (Fragment) OS=Homo sapiens GN=EIF2B2 PE=2 SV=1;>tr|G3V5E5|G3V5E5_HUMAN Tr	6594200	5784100	4150900	1464200	6772200	5548100	6523700	5600500	5740500	6740100	5990900	7411600	5216900	4826200	7272500	8206800	6747400	6817000	5295600	5865700	10170000	7125500	7033500	7113200
Cell division cycle 7-related protein kinase	CDC7	>tr|J3KQS2|J3KQS2_HUMAN Cell division cycle 7-related protein kinase OS=Homo sapiens GN=CDC7 PE=2 SV=1;>sp|O00311|CDC7_HUMAN Cell division cycle 7-related protein kinase OS=Homo sapiens GN=CDC7 PE=1 SV=1	3022200	1635900	7362100	5702800	2977600	4381700	6163100	5966500	3968200	5054800	5211100	5047300	4766300	4340600	4198700	5086200	3697600	4082500	4131800	3875100	3594300	5213900	4833000	5452500
60S ribosomal protein L26-like 1	RPL26L1	>sp|Q9UNX3|RL26L_HUMAN 60S ribosomal protein L26-like 1 OS=Homo sapiens GN=RPL26L1 PE=1 SV=1	2013600	2174300	1292300	1038500	1122200	1371800	3647100	1631000	1421200	1716800	1255600	1584600	1257300	1572300	1358200	1327000	1867000	1190900	1758700	2092500	1346100	1454100	1307800	1537100
RuvB-like 1	RUVBL1	>sp|Q9Y265|RUVB1_HUMAN RuvB-like 1 OS=Homo sapiens GN=RUVBL1 PE=1 SV=1;>sp|Q9Y265-2|RUVB1_HUMAN Isoform 2 of RuvB-like 1 OS=Homo sapiens GN=RUVBL1;>tr|E7ETR0|E7ETR0_HUMAN RuvB-like 1 OS=Homo sapiens GN=RUVBL1 PE=2 SV=1;>tr|H7C4G5|H7C4G5_HUMAN RuvB-like 1 (	106110000	103300000	103360000	112620000	110570000	105740000	156490000	145640000	111110000	119910000	140340000	125590000	131990000	131090000	132910000	121570000	117150000	123180000	130590000	128140000	108580000	121950000	126220000	113810000
Adenylosuccinate synthetase isozyme 2	ADSS	>sp|P30520|PURA2_HUMAN Adenylosuccinate synthetase isozyme 2 OS=Homo sapiens GN=ADSS PE=1 SV=3	1	3127200	3410000	3176600	3077000	4964900	2616900	2534400	5474500	4019800	3766200	3653400	4026000	3701900	3438200	3801700	3421300	3637800	3920800	2462600	4523200	3931900	3282700	2481300
RNA-binding protein 26	RBM26	>sp|Q5T8P6-5|RBM26_HUMAN Isoform 5 of RNA-binding protein 26 OS=Homo sapiens GN=RBM26;>sp|Q5T8P6-4|RBM26_HUMAN Isoform 4 of RNA-binding protein 26 OS=Homo sapiens GN=RBM26;>sp|Q5T8P6-3|RBM26_HUMAN Isoform 3 of RNA-binding protein 26 OS=Homo sapiens GN=RBM2	2771300	2887500	1140400	1970300	1422100	2501100	1107500	1348900	4162400	2729100	3351000	3032300	1836400	1615200	3051400	2675900	5270500	2284000	3903300	3283300	1632800	2271100	2597000	3243700
26S proteasome non-ATPase regulatory subunit 7	PSMD7	>sp|P51665|PSMD7_HUMAN 26S proteasome non-ATPase regulatory subunit 7 OS=Homo sapiens GN=PSMD7 PE=1 SV=2;>tr|H3BNT7|H3BNT7_HUMAN 26S proteasome non-ATPase regulatory subunit 7 OS=Homo sapiens GN=PSMD7 PE=2 SV=1;>tr|H3BTM8|H3BTM8_HUMAN 26S proteasome non-AT	19069000	17713000	24231000	24565000	26386000	23106000	32074000	31041000	26522000	25404000	27657000	24690000	29783000	28990000	28422000	29020000	28396000	26469000	28277000	31047000	27430000	28992000	37319000	28831000
E3 ubiquitin-protein ligase HUWE1	HUWE1	>sp|Q7Z6Z7-2|HUWE1_HUMAN Isoform 2 of E3 ubiquitin-protein ligase HUWE1 OS=Homo sapiens GN=HUWE1;>sp|Q7Z6Z7-3|HUWE1_HUMAN Isoform 3 of E3 ubiquitin-protein ligase HUWE1 OS=Homo sapiens GN=HUWE1;>sp|Q7Z6Z7|HUWE1_HUMAN E3 ubiquitin-protein ligase HUWE1 OS=Ho	28908000	23828000	29467000	23390000	25707000	30438000	35347000	35451000	27626000	33127000	33301000	35455000	30555000	35135000	34024000	34695000	32135000	29171000	28863000	33291000	28602000	30022000	31311000	31522000
Superoxide dismutase [Cu-Zn]	SOD1	>tr|H7BYH4|H7BYH4_HUMAN Superoxide dismutase [Cu-Zn] OS=Homo sapiens GN=SOD1 PE=2 SV=1;>sp|P00441|SODC_HUMAN Superoxide dismutase [Cu-Zn] OS=Homo sapiens GN=SOD1 PE=1 SV=2	1666100	1835400	1430900	1710800	2269200	3585400	1781100	1978500	3653400	3269700	2198000	2558000	518590	1	3409600	3247700	1832900	1955500	932370	1122400	2273800	2589200	836280	939010
Dolichyl-diphosphooligosaccharide--protein glycosyltransferase subunit DAD1	DAD1	>tr|F5GXX5|F5GXX5_HUMAN Dolichyl-diphosphooligosaccharide--protein glycosyltransferase subunit DAD1 OS=Homo sapiens GN=DAD1 PE=2 SV=1;>sp|P61803|DAD1_HUMAN Dolichyl-diphosphooligosaccharide--protein glycosyltransferase subunit DAD1 OS=Homo sapiens GN=DAD1	2925500	4268800	4647300	5344500	4560000	4257600	6048000	3067600	9006000	3442900	5010600	5533300	5784400	3658600	4164500	4037000	5515300	4529100	7679800	8877700	4512900	3809000	6563400	6506500
Mitochondrial import inner membrane translocase subunit Tim13	TIMM13	>sp|Q9Y5L4|TIM13_HUMAN Mitochondrial import inner membrane translocase subunit Tim13 OS=Homo sapiens GN=TIMM13 PE=1 SV=1	16654000	15311000	15450000	16551000	16173000	22018000	20513000	21532000	23905000	19893000	21304000	18829000	30485000	33169000	24752000	21177000	30011000	27724000	32616000	29356000	27719000	26128000	35370000	34636000
Cytoplasmic FMR1-interacting protein 1;Cytoplasmic FMR1-interacting protein 2	CYFIP1;CYFIP2	>sp|Q7L576|CYFP1_HUMAN Cytoplasmic FMR1-interacting protein 1 OS=Homo sapiens GN=CYFIP1 PE=1 SV=1;>tr|F5H583|F5H583_HUMAN Cytoplasmic FMR1-interacting protein 2 OS=Homo sapiens GN=CYFIP2 PE=2 SV=1;>tr|E7EVJ5|E7EVJ5_HUMAN Cytoplasmic FMR1-interacting protei	3287500	4332400	1999700	3460100	3198700	3667800	3763700	4995400	3902500	4691300	3707400	3495500	3884600	3466200	4214700	4917700	4326300	5783200	3469100	5050400	4383000	4047300	5508900	5721400
Galactokinase	GALK1	>sp|P51570|GALK1_HUMAN Galactokinase OS=Homo sapiens GN=GALK1 PE=1 SV=1;>tr|B4E1G6|B4E1G6_HUMAN Galactokinase OS=Homo sapiens GN=GALK1 PE=2 SV=1;>tr|K7ERJ9|K7ERJ9_HUMAN Galactokinase OS=Homo sapiens GN=GALK1 PE=2 SV=1	3749600	984020	5480300	5512600	5630700	7040300	4146400	7003400	6819100	3077000	6575300	7283700	3740900	5861200	7571800	7949600	7483300	4559300	3653700	8042100	7497700	7754200	5322200	10212000
MOB kinase activator 3C	MOB3C	>sp|Q70IA8|MOB3C_HUMAN MOB kinase activator 3C OS=Homo sapiens GN=MOB3C PE=2 SV=1	1	1	1	23074000	27718000	23550000	22102000	21510000	1	1	22555000	24988000	1	677310	1	18206000	1	1	1	1	24080000	25923000	1	1
Replication factor C subunit 4	RFC4	>tr|C9JTT7|C9JTT7_HUMAN Replication factor C subunit 4 (Fragment) OS=Homo sapiens GN=RFC4 PE=2 SV=1;>tr|C9J8M3|C9J8M3_HUMAN Replication factor C subunit 4 (Fragment) OS=Homo sapiens GN=RFC4 PE=2 SV=1;>tr|C9JZI1|C9JZI1_HUMAN Replication factor C subunit 4 O	5896900	5163600	5492000	3605000	3461800	3845600	7186500	5348200	5566300	5805500	4977200	4762300	3973200	4998400	5529000	4662200	5085400	5001400	3568000	3288800	4598700	5096600	5518200	5858700
26S proteasome non-ATPase regulatory subunit 13	PSMD13	>sp|Q9UNM6|PSD13_HUMAN 26S proteasome non-ATPase regulatory subunit 13 OS=Homo sapiens GN=PSMD13 PE=1 SV=2;>sp|Q9UNM6-2|PSD13_HUMAN Isoform 2 of 26S proteasome non-ATPase regulatory subunit 13 OS=Homo sapiens GN=PSMD13;>tr|J3KNQ3|J3KNQ3_HUMAN 26S proteasom	28736000	20616000	28146000	21672000	26391000	20448000	31104000	32607000	28251000	29548000	28010000	29270000	27047000	37864000	30438000	33182000	29025000	25808000	33975000	29667000	29227000	32624000	37691000	25304000
NAD-dependent malic enzyme, mitochondrial	ME2	>sp|P23368-2|MAOM_HUMAN Isoform 2 of NAD-dependent malic enzyme, mitochondrial OS=Homo sapiens GN=ME2;>sp|P23368|MAOM_HUMAN NAD-dependent malic enzyme, mitochondrial OS=Homo sapiens GN=ME2 PE=1 SV=1	1	1	1821400	2099300	1	2093600	1	1	2872600	2304500	1188600	996860	1452700	1	2026200	1615600	2020400	2151500	1443400	1	2218000	1849200	1	1
Procollagen galactosyltransferase 1	COLGALT1	>sp|Q8NBJ5|GT251_HUMAN Procollagen galactosyltransferase 1 OS=Homo sapiens GN=COLGALT1 PE=1 SV=1	1	2384300	825860	1248100	1222700	2375700	1608200	1989100	1782200	1303500	1669900	1501900	2728400	1371800	1345800	1638300	1387700	1988900	2539200	1626200	1200100	1722000	1988000	915940
Voltage-dependent anion-selective channel protein 1	VDAC1	>sp|P21796|VDAC1_HUMAN Voltage-dependent anion-selective channel protein 1 OS=Homo sapiens GN=VDAC1 PE=1 SV=2;>tr|C9JI87|C9JI87_HUMAN Voltage-dependent anion-selective channel protein 1 (Fragment) OS=Homo sapiens GN=VDAC1 PE=2 SV=1	71037000	102320000	88112000	88651000	93859000	96830000	117710000	107340000	99527000	103290000	116240000	115140000	130260000	137680000	115830000	102900000	128760000	106190000	142130000	147780000	130970000	132530000	169840000	167500000
Heat shock protein 105 kDa	HSPH1	>sp|Q92598-2|HS105_HUMAN Isoform Beta of Heat shock protein 105 kDa OS=Homo sapiens GN=HSPH1;>sp|Q92598-3|HS105_HUMAN Isoform 3 of Heat shock protein 105 kDa OS=Homo sapiens GN=HSPH1;>sp|Q92598|HS105_HUMAN Heat shock protein 105 kDa OS=Homo sapiens GN=HSPH	67340000	75336000	91927000	89719000	90459000	90678000	99322000	106970000	116400000	104170000	92494000	96493000	79622000	90653000	79392000	80370000	99286000	105820000	90120000	87858000	80819000	86824000	90224000	85881000
NADH dehydrogenase [ubiquinone] 1 alpha subcomplex subunit 12	NDUFA12	>sp|Q9UI09|NDUAC_HUMAN NADH dehydrogenase [ubiquinone] 1 alpha subcomplex subunit 12 OS=Homo sapiens GN=NDUFA12 PE=1 SV=1;>tr|F8VRD8|F8VRD8_HUMAN NADH dehydrogenase [ubiquinone] 1 alpha subcomplex subunit 12 OS=Homo sapiens GN=NDUFA12 PE=2 SV=1	5912300	3612400	2233200	2910400	2841000	3980200	4853400	3497600	4010800	3915700	5114700	4764800	4656400	4367800	3713900	4479500	4408900	3921800	4757600	3656100	3662000	3488600	3667600	3370200
NADH dehydrogenase [ubiquinone] 1 alpha subcomplex subunit 10, mitochondrial	NDUFA10	>sp|O95299|NDUAA_HUMAN NADH dehydrogenase [ubiquinone] 1 alpha subcomplex subunit 10, mitochondrial OS=Homo sapiens GN=NDUFA10 PE=1 SV=1;>tr|E7ESZ7|E7ESZ7_HUMAN NADH dehydrogenase [ubiquinone] 1 alpha subcomplex subunit 10, mitochondrial OS=Homo sapiens GN	7828500	3440800	8790400	23113000	7633700	10086000	15326000	16717000	9899700	8527900	11557000	12017000	14144000	12103000	13475000	12640000	10933000	13888000	11107000	10599000	12264000	11507000	14723000	12529000
Aspartate aminotransferase, mitochondrial	GOT2	>sp|P00505-2|AATM_HUMAN Isoform 2 of Aspartate aminotransferase, mitochondrial OS=Homo sapiens GN=GOT2;>sp|P00505|AATM_HUMAN Aspartate aminotransferase, mitochondrial OS=Homo sapiens GN=GOT2 PE=1 SV=3	5663000	10431000	6532800	7473500	7516100	6718100	7578700	7231200	14675000	13048000	5537000	5778300	5735800	5123900	16050000	15995000	5608600	5269000	7744900	8262900	7086700	6039200	6074800	3987400
Constitutive coactivator of PPAR-gamma-like protein 1	FAM120A	>sp|Q9NZB2-4|F120A_HUMAN Isoform D of Constitutive coactivator of PPAR-gamma-like protein 1 OS=Homo sapiens GN=FAM120A;>sp|Q9NZB2|F120A_HUMAN Constitutive coactivator of PPAR-gamma-like protein 1 OS=Homo sapiens GN=FAM120A PE=1 SV=2;>sp|Q9NZB2-6|F120A_HUMA	1890700	1452700	1749900	1412500	1090100	1596900	2046400	1641800	1662400	1207400	2639500	1946400	739300	1279700	1870100	2130200	1029400	877430	1269000	1182800	1568400	1515000	1193900	1233200
Histone acetyltransferase type B catalytic subunit	HAT1	>sp|O14929|HAT1_HUMAN Histone acetyltransferase type B catalytic subunit OS=Homo sapiens GN=HAT1 PE=1 SV=1;>sp|O14929-2|HAT1_HUMAN Isoform B of Histone acetyltransferase type B catalytic subunit OS=Homo sapiens GN=HAT1	16620000	6205900	15440000	18539000	22137000	19600000	7882600	19444000	26697000	25679000	19095000	20600000	37529000	28052000	9890700	19737000	26557000	24037000	25052000	19485000	20939000	18365000	24269000	29276000
Synapse-associated protein 1	SYAP1	>sp|Q96A49|SYAP1_HUMAN Synapse-associated protein 1 OS=Homo sapiens GN=SYAP1 PE=1 SV=1	3299400	4367400	5464400	5218300	4099400	3410300	4099400	4291200	6497800	6982700	4034800	5369400	5100700	4529700	6171600	4105200	6512500	6102000	4614300	5291300	4777900	4517900	5429400	7557300
Serine/threonine-protein phosphatase 2A 65 kDa regulatory subunit A alpha isoform	PPP2R1A	>sp|P30153|2AAA_HUMAN Serine/threonine-protein phosphatase 2A 65 kDa regulatory subunit A alpha isoform OS=Homo sapiens GN=PPP2R1A PE=1 SV=4;>tr|F5H3X9|F5H3X9_HUMAN Serine/threonine-protein phosphatase 2A 65 kDa regulatory subunit A alpha isoform OS=Homo s	79796000	75352000	100190000	98790000	113990000	120880000	133900000	133500000	111750000	105670000	115330000	111770000	111170000	116040000	109500000	107730000	113360000	102850000	115880000	115040000	102930000	110320000	111030000	115000000
Large proline-rich protein BAG6	BAG6	>sp|P46379-2|BAG6_HUMAN Isoform 2 of Large proline-rich protein BAG6 OS=Homo sapiens GN=BAG6;>sp|P46379|BAG6_HUMAN Large proline-rich protein BAG6 OS=Homo sapiens GN=BAG6 PE=1 SV=2;>sp|P46379-3|BAG6_HUMAN Isoform 3 of Large proline-rich protein BAG6 OS=Hom	6846900	2938000	7824200	8556800	6533600	8682000	7882700	9469900	9374300	7763600	8455700	6760400	9557300	10110000	10176000	8390200	9169400	10548000	10168000	9816200	8985700	9238000	10033000	9706300
Methionine--tRNA ligase, cytoplasmic	MARS	>sp|P56192|SYMC_HUMAN Methionine--tRNA ligase, cytoplasmic OS=Homo sapiens GN=MARS PE=1 SV=2;>tr|B3KVK7|B3KVK7_HUMAN Methionine--tRNA ligase, cytoplasmic OS=Homo sapiens GN=MARS PE=2 SV=1;>tr|A6NC17|A6NC17_HUMAN Methionine--tRNA ligase, cytoplasmic OS=Homo	81438000	83753000	49922000	60639000	63212000	64691000	80333000	93441000	69468000	69190000	86652000	85317000	89285000	83720000	70542000	75708000	75878000	66490000	80398000	79989000	84851000	78087000	76706000	81119000
Magnesium transporter protein 1	MAGT1	>sp|Q9H0U3|MAGT1_HUMAN Magnesium transporter protein 1 OS=Homo sapiens GN=MAGT1 PE=1 SV=1	6328300	4657300	4641700	3508000	3522100	3735000	6425200	6723800	4333200	4239900	4784600	5120900	5381100	6318600	6229300	6611200	5282400	5174700	6543200	5347000	5484500	6188800	5606200	7683100
Hexokinase-2	HK2	>tr|E9PB90|E9PB90_HUMAN Hexokinase-2 OS=Homo sapiens GN=HK2 PE=2 SV=1;>sp|P52789|HXK2_HUMAN Hexokinase-2 OS=Homo sapiens GN=HK2 PE=1 SV=2	1346900	1	2990800	2799200	2530700	2096000	2719500	1773100	2391800	2236900	2367600	2593800	2490300	1756900	2244600	2793600	2538000	2207500	3034100	2324400	1949700	2373700	2781100	2187300
28S ribosomal protein S22, mitochondrial	MRPS22	>tr|G5E9W7|G5E9W7_HUMAN 28S ribosomal protein S22, mitochondrial OS=Homo sapiens GN=MRPS22 PE=4 SV=1;>tr|G5E9V5|G5E9V5_HUMAN 28S ribosomal protein S22, mitochondrial OS=Homo sapiens GN=MRPS22 PE=4 SV=1;>sp|P82650|RT22_HUMAN 28S ribosomal protein S22, mitoc	4054200	5281500	2969500	2927000	4788200	3481500	5237300	4648000	4831900	3957400	3985100	5465900	5471300	4492300	4594300	2756800	4325700	3733600	4980500	4890000	4494700	4762100	5366800	3914300
Heterogeneous nuclear ribonucleoprotein H;Heterogeneous nuclear ribonucleoprotein H, N-terminally processed	HNRNPH1	>sp|P31943|HNRH1_HUMAN Heterogeneous nuclear ribonucleoprotein H OS=Homo sapiens GN=HNRNPH1 PE=1 SV=4;>tr|G8JLB6|G8JLB6_HUMAN Heterogeneous nuclear ribonucleoprotein H OS=Homo sapiens GN=HNRNPH1 PE=2 SV=1;>tr|E9PCY7|E9PCY7_HUMAN Heterogeneous nuclear ribon	133090000	126640000	87648000	82575000	85886000	92550000	130200000	126670000	126280000	119690000	115910000	109320000	116630000	132550000	110540000	107050000	127880000	109450000	120610000	117020000	116400000	110990000	132600000	129300000
FERM, RhoGEF and pleckstrin domain-containing protein 2	FARP2	>sp|O94887-3|FARP2_HUMAN Isoform 3 of FERM, RhoGEF and pleckstrin domain-containing protein 2 OS=Homo sapiens GN=FARP2;>sp|O94887-2|FARP2_HUMAN Isoform 2 of FERM, RhoGEF and pleckstrin domain-containing protein 2 OS=Homo sapiens GN=FARP2;>sp|O94887|FARP2_H	3296000	5845200	1857900	1	1	1	4663200	3565100	1389900	1	1800700	1738300	1569400	1	1874400	1795500	1665700	1	2057100	1883300	1333900	1921800	1	1
Vesicle-associated membrane protein-associated protein B/C	VAPB	>sp|O95292|VAPB_HUMAN Vesicle-associated membrane protein-associated protein B/C OS=Homo sapiens GN=VAPB PE=1 SV=3	9222900	6493000	8938100	8406300	8425700	7205800	10224000	10577000	7851800	8639000	10131000	10799000	11186000	10786000	10011000	11280000	8502600	8243200	8214800	10383000	11253000	10582000	8681500	11430000
C-Myc-binding protein	MYCBP	>sp|Q99417|MYCBP_HUMAN C-Myc-binding protein OS=Homo sapiens GN=MYCBP PE=1 SV=3	4580900	5089000	6214300	6051500	7046000	4522600	6034200	7740800	6149100	6488400	6354900	7290500	7231000	8213300	8983700	8249500	6989400	7723900	8532200	6592000	7550000	7739800	8101100	6729600
U4/U6 small nuclear ribonucleoprotein Prp4	PRPF4	>sp|O43172-2|PRP4_HUMAN Isoform 2 of U4/U6 small nuclear ribonucleoprotein Prp4 OS=Homo sapiens GN=PRPF4;>sp|O43172|PRP4_HUMAN U4/U6 small nuclear ribonucleoprotein Prp4 OS=Homo sapiens GN=PRPF4 PE=1 SV=2	1550800	1590200	1	1	1	1	1	1	2028900	1725800	1	1	1609700	1736500	1	1	1160700	1294800	1683900	1803500	1	1	1830000	1583900
Coatomer subunit delta	ARCN1	>sp|P48444|COPD_HUMAN Coatomer subunit delta OS=Homo sapiens GN=ARCN1 PE=1 SV=1;>tr|B0YIW6|B0YIW6_HUMAN Archain 1, isoform CRA_a OS=Homo sapiens GN=ARCN1 PE=4 SV=1;>sp|P48444-2|COPD_HUMAN Isoform 2 of Coatomer subunit delta OS=Homo sapiens GN=ARCN1	29821000	27934000	31464000	33806000	30591000	33446000	36620000	38184000	37788000	38215000	37232000	35480000	34553000	34867000	36338000	35177000	40255000	40063000	34925000	37367000	37223000	37267000	37720000	41906000
Vesicle-associated membrane protein 3	VAMP3	>sp|Q15836|VAMP3_HUMAN Vesicle-associated membrane protein 3 OS=Homo sapiens GN=VAMP3 PE=1 SV=3	9902200	14253000	7591400	8754000	9192100	7865700	9518400	9358100	14060000	14030000	10953000	10663000	21130000	13070000	8487100	10442000	13667000	12267000	17343000	15408000	9607200	10995000	16463000	11248000
RuvB-like 2	RUVBL2	>sp|Q9Y230|RUVB2_HUMAN RuvB-like 2 OS=Homo sapiens GN=RUVBL2 PE=1 SV=3;>tr|B3KQ59|B3KQ59_HUMAN RuvB-like 2 OS=Homo sapiens GN=RUVBL2 PE=2 SV=1;>tr|M0R0Y3|M0R0Y3_HUMAN RuvB-like 2 OS=Homo sapiens GN=RUVBL2 PE=2 SV=1	93961000	84433000	101410000	100110000	113070000	111050000	141110000	136740000	96536000	99087000	127250000	118510000	102400000	103220000	119850000	108690000	93196000	96409000	105010000	103680000	119810000	120550000	96169000	99378000
Vesicle-fusing ATPase	NSF	>tr|B4DFA2|B4DFA2_HUMAN Vesicle-fusing ATPase OS=Homo sapiens GN=NSF PE=2 SV=1;>tr|I3L0N3|I3L0N3_HUMAN Vesicle-fusing ATPase OS=Homo sapiens GN=NSF PE=2 SV=1;>sp|P46459|NSF_HUMAN Vesicle-fusing ATPase OS=Homo sapiens GN=NSF PE=1 SV=3	15482000	13520000	11752000	11651000	12947000	13275000	15646000	14081000	16713000	14074000	18020000	14873000	15029000	16518000	15200000	14852000	14682000	15653000	16157000	18196000	16480000	17774000	13916000	18620000
Trifunctional enzyme subunit beta, mitochondrial;3-ketoacyl-CoA thiolase	HADHB	>sp|P55084-2|ECHB_HUMAN Isoform 2 of Trifunctional enzyme subunit beta, mitochondrial OS=Homo sapiens GN=HADHB;>sp|P55084|ECHB_HUMAN Trifunctional enzyme subunit beta, mitochondrial OS=Homo sapiens GN=HADHB PE=1 SV=3;>tr|B5MD38|B5MD38_HUMAN 3-ketoacyl-CoA	14012000	13955000	17721000	14790000	17300000	15730000	21989000	21240000	13546000	16192000	18262000	19690000	21098000	17159000	18669000	17063000	20011000	13636000	21047000	21117000	18427000	16450000	17813000	16334000
E3 ubiquitin-protein ligase CHIP	STUB1	>tr|H3BS86|H3BS86_HUMAN E3 ubiquitin-protein ligase CHIP (Fragment) OS=Homo sapiens GN=STUB1 PE=2 SV=2;>sp|Q9UNE7-2|CHIP_HUMAN Isoform 2 of E3 ubiquitin-protein ligase CHIP OS=Homo sapiens GN=STUB1;>sp|Q9UNE7|CHIP_HUMAN E3 ubiquitin-protein ligase CHIP OS=	5286100	6336000	9189400	8362000	10919000	7866800	12817000	8820300	8898900	7544400	9328200	9463700	6417100	5680000	9248000	9355900	9584600	9559800	7342200	7170500	10375000	9928500	7913200	9813200
60S ribosomal protein L38	RPL38	>sp|P63173|RL38_HUMAN 60S ribosomal protein L38 OS=Homo sapiens GN=RPL38 PE=1 SV=2;>tr|J3KT73|J3KT73_HUMAN 60S ribosomal protein L38 OS=Homo sapiens GN=RPL38 PE=2 SV=1;>tr|J3QL01|J3QL01_HUMAN 60S ribosomal protein L38 OS=Homo sapiens GN=RPL38 PE=2 SV=1	356810000	323180000	130500000	163870000	122360000	142140000	312520000	291830000	170500000	197060000	276180000	219360000	277720000	281460000	211810000	194420000	188180000	205900000	199180000	215190000	213590000	207320000	232350000	198450000
Transcription elongation factor SPT5	SUPT5H	>sp|O00267-2|SPT5H_HUMAN Isoform 2 of Transcription elongation factor SPT5 OS=Homo sapiens GN=SUPT5H;>sp|O00267|SPT5H_HUMAN Transcription elongation factor SPT5 OS=Homo sapiens GN=SUPT5H PE=1 SV=1	859770	1	1765400	1138900	1	1710200	1039200	1	1	3777300	1655100	1	1	1	1198300	1914800	1	1	1	1	1	4156900	1	1
Ragulator complex protein LAMTOR2	LAMTOR2	>sp|Q9Y2Q5|LTOR2_HUMAN Ragulator complex protein LAMTOR2 OS=Homo sapiens GN=LAMTOR2 PE=1 SV=1;>sp|Q9Y2Q5-2|LTOR2_HUMAN Isoform 2 of Ragulator complex protein LAMTOR2 OS=Homo sapiens GN=LAMTOR2;>sp|Q9Y2Q5-3|LTOR2_HUMAN Isoform 3 of Ragulator complex protein	2264500	2248900	2015200	1616600	2261300	1816600	2209000	1567400	3464300	2568000	2246500	2392800	3346900	3002700	2963500	2564000	2839900	2667000	2930000	4120600	2412800	2248600	2868700	3306600
PERQ amino acid-rich with GYF domain-containing protein 2	GIGYF2	>sp|Q6Y7W6-4|PERQ2_HUMAN Isoform 3 of PERQ amino acid-rich with GYF domain-containing protein 2 OS=Homo sapiens GN=GIGYF2;>sp|Q6Y7W6-5|PERQ2_HUMAN Isoform 4 of PERQ amino acid-rich with GYF domain-containing protein 2 OS=Homo sapiens GN=GIGYF2;>sp|Q6Y7W6|P	12623000	9199700	9597600	9581900	8411400	9935000	12186000	12261000	9652900	9490100	13998000	12542000	14045000	16432000	12996000	11771000	9137300	10506000	11066000	11374000	14345000	14118000	13263000	12511000
Proteasome subunit beta type-2	PSMB2	>sp|P49721|PSB2_HUMAN Proteasome subunit beta type-2 OS=Homo sapiens GN=PSMB2 PE=1 SV=1	5330000	5609500	9394600	5097500	5756500	3040200	6677000	6538800	8331900	7144900	4528600	7224500	11420000	9409500	11203000	12161000	4842600	1	7311400	7634700	5549000	7224200	4857800	8317900
Dihydropteridine reductase	QDPR	>sp|P09417-2|DHPR_HUMAN Isoform 2 of Dihydropteridine reductase OS=Homo sapiens GN=QDPR;>sp|P09417|DHPR_HUMAN Dihydropteridine reductase OS=Homo sapiens GN=QDPR PE=1 SV=2	1	1	2605200	1	1	1	1	1	1	1	1649100	1428000	1	1	1043500	1335400	1127900	1	1	1	1	993470	1	1
Kinesin-like protein KIF11	KIF11	>sp|P52732|KIF11_HUMAN Kinesin-like protein KIF11 OS=Homo sapiens GN=KIF11 PE=1 SV=2	1029500	1872400	1	1155500	1283600	1139100	1088400	958040	1629300	1543600	1360100	1050400	1	1	1298300	1159000	1695700	1568500	1285700	1244500	1555000	1536400	1412600	1752100
Golgi to ER traffic protein 4 homolog	GET4	>sp|Q7L5D6|GET4_HUMAN Golgi to ER traffic protein 4 homolog OS=Homo sapiens GN=GET4 PE=1 SV=1;>tr|C9JPA8|C9JPA8_HUMAN Golgi to ER traffic protein 4 homolog (Fragment) OS=Homo sapiens GN=GET4 PE=4 SV=2;>tr|C9JY46|C9JY46_HUMAN Golgi to ER traffic protein 4 h	2437900	2305100	1	1	1	1	1	1	1417300	1231300	1044000	1888300	1528800	1979900	2664800	1	1927900	1328500	1897900	2057200	1	1	2892200	1728700
Leucine-rich repeat-containing protein 59	LRRC59	>sp|Q96AG4|LRC59_HUMAN Leucine-rich repeat-containing protein 59 OS=Homo sapiens GN=LRRC59 PE=1 SV=1	136400000	183110000	110890000	109780000	108300000	119310000	171190000	167900000	130600000	132990000	154460000	146220000	221710000	202620000	131720000	133280000	163780000	162200000	180410000	163930000	159000000	169890000	181680000	183790000
Glucosamine-6-phosphate isomerase 1;Glucosamine-6-phosphate isomerase 2	GNPDA1;GNPDA2	>tr|D6RAY7|D6RAY7_HUMAN Glucosamine-6-phosphate isomerase 1 (Fragment) OS=Homo sapiens GN=GNPDA1 PE=2 SV=1;>sp|P46926|GNPI1_HUMAN Glucosamine-6-phosphate isomerase 1 OS=Homo sapiens GN=GNPDA1 PE=1 SV=1;>tr|D6RFF8|D6RFF8_HUMAN Glucosamine-6-phosphate isomer	2012700	1	1	2008300	2084800	2939200	1491000	1	2578000	2054400	1895900	2615600	1108400	1957200	1803700	934360	2118600	1882300	1	1778700	1670600	973890	1347800	1
Zinc finger CCCH-type antiviral protein 1	ZC3HAV1	>sp|Q7Z2W4-2|ZCCHV_HUMAN Isoform 2 of Zinc finger CCCH-type antiviral protein 1 OS=Homo sapiens GN=ZC3HAV1;>sp|Q7Z2W4|ZCCHV_HUMAN Zinc finger CCCH-type antiviral protein 1 OS=Homo sapiens GN=ZC3HAV1 PE=1 SV=3;>tr|C9J6P4|C9J6P4_HUMAN Zinc finger CCCH-type a	6953200	7954400	1983900	3549100	5015300	4168900	8029900	4845700	5092200	6070300	5523000	5208500	7946300	8443900	5288100	5614400	5015500	6601700	7135700	5343900	5543500	5491900	7471100	5988100
Leucine-rich PPR motif-containing protein, mitochondrial	LRPPRC	>sp|P42704|LPPRC_HUMAN Leucine-rich PPR motif-containing protein, mitochondrial OS=Homo sapiens GN=LRPPRC PE=1 SV=3	48288000	57697000	68993000	53368000	55872000	58126000	67201000	60551000	65601000	69159000	70020000	68005000	64520000	61853000	62624000	62066000	67694000	72555000	70485000	68373000	63644000	61460000	68587000	64955000
ADP-ribosylation factor-like protein 6-interacting protein 4	ARL6IP4	>tr|F5GYV5|F5GYV5_HUMAN ADP-ribosylation factor-like protein 6-interacting protein 4 (Fragment) OS=Homo sapiens GN=ARL6IP4 PE=4 SV=1;>tr|H7BZV4|H7BZV4_HUMAN ADP-ribosylation factor-like protein 6-interacting protein 4 (Fragment) OS=Homo sapiens GN=ARL6IP4	1228700	1	890260	1	1112700	873450	808650	1164000	746300	895260	605190	571180	699790	834180	601560	702410	605410	665590	942550	715770	766700	828360	1246500	630140
Chromosome-associated kinesin KIF4A	KIF4A	>sp|O95239|KIF4A_HUMAN Chromosome-associated kinesin KIF4A OS=Homo sapiens GN=KIF4A PE=1 SV=3;>sp|O95239-2|KIF4A_HUMAN Isoform 2 of Chromosome-associated kinesin KIF4A OS=Homo sapiens GN=KIF4A	1	1046000	1088300	940110	680830	1073100	717150	935660	1041100	927700	947830	1063100	725450	1	1016600	1066800	1003700	913180	737860	894390	794170	825910	641500	815520
OCIA domain-containing protein 1	OCIAD1	>tr|D6RBN5|D6RBN5_HUMAN OCIA domain-containing protein 1 OS=Homo sapiens GN=OCIAD1 PE=2 SV=1;>sp|Q9NX40|OCAD1_HUMAN OCIA domain-containing protein 1 OS=Homo sapiens GN=OCIAD1 PE=1 SV=1;>tr|D6RIV2|D6RIV2_HUMAN OCIA domain-containing protein 1 OS=Homo sapien	1633500	2368700	1526900	1297400	1284100	1703500	2241900	1	1792800	2171100	2848600	2379200	2447200	2642200	2450800	1	2321900	2218300	2498400	2054100	1802000	3033800	3536300	2630100
Transcriptional repressor p66-beta;Transcriptional repressor p66-alpha	GATAD2A;GATAD2B	>tr|B4DKZ7|B4DKZ7_HUMAN Transcriptional repressor p66-alpha OS=Homo sapiens GN=GATAD2A PE=2 SV=1;>sp|Q8WXI9|P66B_HUMAN Transcriptional repressor p66-beta OS=Homo sapiens GN=GATAD2B PE=1 SV=1;>sp|Q86YP4-2|P66A_HUMAN Isoform 2 of Transcriptional repressor p6	1512500	1052200	991570	1536900	1120900	1287600	1278000	927860	1432900	1801400	1795000	1487700	1	1	1345400	1602500	1	1	1626800	1	1359000	1177700	1	1
39S ribosomal protein L46, mitochondrial	MRPL46	>sp|Q9H2W6|RM46_HUMAN 39S ribosomal protein L46, mitochondrial OS=Homo sapiens GN=MRPL46 PE=1 SV=1	1224300	1892700	1592100	1086800	1549700	1317500	1746900	1584600	1592100	1915100	1631500	1560800	2037500	1838300	1368000	1456300	1955800	2223100	2022900	2019100	1684600	1995700	2569300	1583700
Extended synaptotagmin-1	ESYT1	>sp|Q9BSJ8|ESYT1_HUMAN Extended synaptotagmin-1 OS=Homo sapiens GN=ESYT1 PE=1 SV=1;>sp|Q9BSJ8-2|ESYT1_HUMAN Isoform 2 of Extended synaptotagmin-1 OS=Homo sapiens GN=ESYT1	3062100	1914700	5545300	5882400	5546900	3949300	3191700	6499400	4371900	5061400	5036000	5802500	3207800	4357400	4948700	5980000	5415200	5336600	6042800	5498700	3579400	4821800	5537400	6724000
Isocitrate dehydrogenase [NAD] subunit beta, mitochondrial	IDH3B	>sp|O43837|IDH3B_HUMAN Isocitrate dehydrogenase [NAD] subunit beta, mitochondrial OS=Homo sapiens GN=IDH3B PE=1 SV=2;>sp|O43837-2|IDH3B_HUMAN Isoform A of Isocitrate dehydrogenase [NAD] subunit beta, mitochondrial OS=Homo sapiens GN=IDH3B	4716800	3975300	7448600	6996400	6151600	6153400	8040900	6166800	6784000	8129100	6203400	5606000	5520400	6698500	8083600	6870500	6122200	5700400	5208400	4956000	6558300	6369400	5354400	8318600
Gem-associated protein 6	GEMIN6	>sp|Q8WXD5|GEMI6_HUMAN Gem-associated protein 6 OS=Homo sapiens GN=GEMIN6 PE=1 SV=1	1	1	1509200	1423200	1796000	1	1	1761800	1	1	1772200	1926200	1	1	1818300	2505300	1	1	1	1	1574900	1821500	1	1
40S ribosomal protein S17-like;40S ribosomal protein S17	RPS17L;RPS17	>sp|P0CW22|RS17L_HUMAN 40S ribosomal protein S17-like OS=Homo sapiens GN=RPS17L PE=1 SV=1;>sp|P08708|RS17_HUMAN 40S ribosomal protein S17 OS=Homo sapiens GN=RPS17 PE=1 SV=2;>tr|H0YN88|H0YN88_HUMAN 40S ribosomal protein S17 OS=Homo sapiens GN=RPS17L PE=3 SV	107520000	106650000	64547000	58981000	66070000	67337000	81228000	106070000	100590000	91593000	81306000	83079000	63965000	53255000	79004000	75131000	85068000	79153000	71135000	73024000	62281000	76224000	74232000	65284000
ADP-ribosylation factor 4	ARF4	>sp|P18085|ARF4_HUMAN ADP-ribosylation factor 4 OS=Homo sapiens GN=ARF4 PE=1 SV=3;>tr|C9JAK5|C9JAK5_HUMAN ADP-ribosylation factor 4 OS=Homo sapiens GN=ARF4 PE=2 SV=1;>tr|C9JPM4|C9JPM4_HUMAN ADP-ribosylation factor 4 (Fragment) OS=Homo sapiens GN=ARF4 PE=2	9912400	34561000	30840000	17568000	13389000	15661000	28617000	23877000	24461000	24490000	20280000	18883000	22462000	25809000	25556000	17452000	25010000	27142000	28170000	25190000	17527000	18537000	26591000	28164000
78 kDa glucose-regulated protein	HSPA5	>sp|P11021|GRP78_HUMAN 78 kDa glucose-regulated protein OS=Homo sapiens GN=HSPA5 PE=1 SV=2	477840000	495990000	525430000	566380000	502200000	503770000	668680000	659150000	530370000	508470000	596140000	578850000	522690000	483700000	536560000	522720000	549130000	557080000	491380000	444030000	549210000	521170000	451220000	475510000
Glutamate dehydrogenase 1, mitochondrial;Glutamate dehydrogenase;Glutamate dehydrogenase 2, mitochondrial	GLUD1;GLUD2	>sp|P00367|DHE3_HUMAN Glutamate dehydrogenase 1, mitochondrial OS=Homo sapiens GN=GLUD1 PE=1 SV=2;>tr|B4DGN5|B4DGN5_HUMAN Glutamate dehydrogenase OS=Homo sapiens GN=GLUD1 PE=2 SV=1;>tr|B3KV55|B3KV55_HUMAN Glutamate dehydrogenase OS=Homo sapiens GN=GLUD1 PE	60390000	68230000	72984000	71486000	77034000	58365000	86080000	80716000	77319000	69784000	79622000	76857000	81796000	78898000	81577000	70246000	67424000	62684000	82151000	75053000	76695000	78270000	83140000	82799000
Elongation factor 1-alpha 1;Putative elongation factor 1-alpha-like 3	EEF1A1;EEF1A1P5	>sp|P68104|EF1A1_HUMAN Elongation factor 1-alpha 1 OS=Homo sapiens GN=EEF1A1 PE=1 SV=1;>sp|Q5VTE0|EF1A3_HUMAN Putative elongation factor 1-alpha-like 3 OS=Homo sapiens GN=EEF1A1P5 PE=5 SV=1	2390900000	2130000000	2562700000	2605100000	2821600000	2865300000	3108200000	2861400000	3088300000	2914900000	2984700000	2733800000	2724100000	2489300000	2816900000	2623000000	2930000000	2989800000	2741700000	2783600000	2873500000	2974700000	2822300000	2809800000
Nuclear fragile X mental retardation-interacting protein 2	NUFIP2	>sp|Q7Z417|NUFP2_HUMAN Nuclear fragile X mental retardation-interacting protein 2 OS=Homo sapiens GN=NUFIP2 PE=1 SV=1	2343200	1625900	1	1797800	1	1696200	1614100	1375600	1132900	1127700	1507100	1823100	1401500	1	1791000	1317700	1351200	1847000	1491600	1393600	1472600	1327300	1513900	1
rRNA 2-O-methyltransferase fibrillarin	FBL	>tr|M0R0P1|M0R0P1_HUMAN rRNA 2-O-methyltransferase fibrillarin (Fragment) OS=Homo sapiens GN=FBL PE=2 SV=1;>tr|M0R299|M0R299_HUMAN rRNA 2-O-methyltransferase fibrillarin (Fragment) OS=Homo sapiens GN=FBL PE=2 SV=1;>tr|M0QXL5|M0QXL5_HUMAN rRNA 2-O-methyl	8976800	3818500	7760400	7503100	7883200	6008600	8481900	9033500	7107800	10489000	5659200	7452700	4825400	11462000	7224000	5357300	2112700	2225300	5571800	8191900	9626700	8588300	3379700	6975200
28S ribosomal protein S7, mitochondrial	MRPS7	>sp|Q9Y2R9|RT07_HUMAN 28S ribosomal protein S7, mitochondrial OS=Homo sapiens GN=MRPS7 PE=1 SV=2;>tr|J3QLS3|J3QLS3_HUMAN 28S ribosomal protein S7, mitochondrial OS=Homo sapiens GN=MRPS7 PE=2 SV=1;>tr|J3QQS1|J3QQS1_HUMAN 28S ribosomal protein S7, mitochondr	5365200	4838300	3803100	5150800	6855800	3902800	4896900	6314000	5786800	6239800	5787200	5357000	6756000	6129600	4906200	4684500	4809900	7091200	5824200	5416200	5004000	4688400	6095400	5123300
Protein DDI1 homolog 2	DDI2	>tr|H0YII4|H0YII4_HUMAN Protein DDI1 homolog 2 (Fragment) OS=Homo sapiens GN=DDI2 PE=2 SV=1;>tr|H0YI90|H0YI90_HUMAN Protein DDI1 homolog 2 (Fragment) OS=Homo sapiens GN=DDI2 PE=4 SV=1;>sp|Q5TDH0-2|DDI2_HUMAN Isoform 2 of Protein DDI1 homolog 2 OS=Homo sapi	1	1	1093600	1743900	1	1880700	913990	869700	849000	803490	685060	1300900	1171000	1	545210	1456100	1657300	1115200	1458400	1728400	967160	988520	1	1295600
Peptidyl-prolyl cis-trans isomerase B	PPIB	>sp|P23284|PPIB_HUMAN Peptidyl-prolyl cis-trans isomerase B OS=Homo sapiens GN=PPIB PE=1 SV=2	4452800	5315500	5831200	3589100	6433900	5776700	5858400	7160600	7580900	7547600	3801800	4118500	2638500	3991100	14836000	15546000	3235700	4142400	5714700	5429200	3034600	3723700	1344000	1
Prefoldin subunit 4	PFDN4	>sp|Q9NQP4|PFD4_HUMAN Prefoldin subunit 4 OS=Homo sapiens GN=PFDN4 PE=1 SV=1;>tr|E9PQY2|E9PQY2_HUMAN Prefoldin subunit 4 OS=Homo sapiens GN=PFDN4 PE=2 SV=1	1	2352000	2162700	2593900	2626900	2938200	2578400	3241900	3543900	2815000	1	2373000	2603700	1	1	2500500	2647300	3705500	4150600	1993500	3458000	2043500	3630300	2563100
Charged multivesicular body protein 5	CHMP5	>sp|Q9NZZ3-2|CHMP5_HUMAN Isoform 2 of Charged multivesicular body protein 5 OS=Homo sapiens GN=CHMP5;>sp|Q9NZZ3|CHMP5_HUMAN Charged multivesicular body protein 5 OS=Homo sapiens GN=CHMP5 PE=1 SV=1	1	1	1	2805600	3491800	4054900	1	1	3550900	3459000	3027100	1842600	2183900	1	3093000	3210000	1	1934300	3022800	3073400	1	1880800	2084300	1
6-phosphofructokinase, muscle type	PFKM	>sp|P08237|K6PF_HUMAN 6-phosphofructokinase, muscle type OS=Homo sapiens GN=PFKM PE=1 SV=2;>sp|P08237-3|K6PF_HUMAN Isoform 3 of 6-phosphofructokinase, muscle type OS=Homo sapiens GN=PFKM;>sp|P08237-2|K6PF_HUMAN Isoform 2 of 6-phosphofructokinase, muscle ty	2958200	1603000	4376800	4861000	3184000	3043800	4295800	3737400	3543300	4153700	3868300	3375500	3723300	4584400	3604800	3774900	4217700	4889100	5601600	4735400	3995700	2918200	5328200	3070100
Rho-related GTP-binding protein RhoG	RHOG	>sp|P84095|RHOG_HUMAN Rho-related GTP-binding protein RhoG OS=Homo sapiens GN=RHOG PE=1 SV=1	2547700	2467900	2622900	1	2272000	1722000	3442200	3059600	1	1	2689600	4130000	4719200	1735800	2546800	2245500	4668000	3138000	1	1	3653600	3613900	3749600	1
Eukaryotic translation initiation factor 4 gamma 2	EIF4G2	>sp|P78344|IF4G2_HUMAN Eukaryotic translation initiation factor 4 gamma 2 OS=Homo sapiens GN=EIF4G2 PE=1 SV=1;>tr|D3DQV9|D3DQV9_HUMAN Eukaryotic translation initiation factor 4 gamma 2 (Fragment) OS=Homo sapiens GN=EIF4G2 PE=4 SV=1;>sp|P78344-2|IF4G2_HUMAN	7970900	10536000	11002000	12119000	11288000	14641000	13310000	13259000	13618000	13005000	12651000	11344000	8680900	9866000	13300000	10505000	12613000	14694000	11533000	13981000	11752000	9092400	17461000	12236000
40S ribosomal protein S20	RPS20	>sp|P60866|RS20_HUMAN 40S ribosomal protein S20 OS=Homo sapiens GN=RPS20 PE=1 SV=1;>sp|P60866-2|RS20_HUMAN Isoform 2 of 40S ribosomal protein S20 OS=Homo sapiens GN=RPS20;>tr|E5RIP1|E5RIP1_HUMAN 40S ribosomal protein S20 OS=Homo sapiens GN=RPS20 PE=2 SV=1;	141600000	142960000	119830000	108290000	105840000	111880000	145010000	136340000	135760000	138240000	135370000	143360000	145040000	151380000	117090000	111070000	138560000	125920000	149770000	135900000	126440000	111160000	127440000	134500000
Eukaryotic translation initiation factor 2 subunit 3;Putative eukaryotic translation initiation factor 2 subunit 3-like protein	EIF2S3;EIF2S3L	>sp|P41091|IF2G_HUMAN Eukaryotic translation initiation factor 2 subunit 3 OS=Homo sapiens GN=EIF2S3 PE=1 SV=3;>sp|Q2VIR3|IF2GL_HUMAN Putative eukaryotic translation initiation factor 2 subunit 3-like protein OS=Homo sapiens GN=EIF2S3L PE=5 SV=2;>sp|Q2VIR3	69687000	69905000	59547000	61567000	56767000	62541000	65548000	67709000	73148000	73597000	81354000	71985000	66550000	65972000	70920000	64972000	78856000	69416000	73121000	64094000	65426000	63309000	76390000	64613000
Methylosome subunit pICln	CLNS1A	>tr|E9PMI6|E9PMI6_HUMAN Methylosome subunit pICln OS=Homo sapiens GN=CLNS1A PE=2 SV=1;>tr|J3KN38|J3KN38_HUMAN Methylosome subunit pICln OS=Homo sapiens GN=CLNS1A PE=2 SV=1;>sp|P54105|ICLN_HUMAN Methylosome subunit pICln OS=Homo sapiens GN=CLNS1A PE=1 SV=1;	9827400	8276500	11667000	14991000	13349000	12404000	14101000	13283000	14500000	14267000	12047000	12176000	12724000	13393000	12199000	25164000	14045000	19360000	9977400	12770000	11780000	12693000	13394000	14129000
AP-3 complex subunit mu-1	AP3M1	>sp|Q9Y2T2|AP3M1_HUMAN AP-3 complex subunit mu-1 OS=Homo sapiens GN=AP3M1 PE=1 SV=1	3803600	7957100	1	5462900	6716400	3868000	3952700	5870200	6034800	5899400	5508600	4405200	8510100	9165800	6603000	4199300	5412500	7600000	7177700	7163700	4554200	4556700	7838100	7525600
40S ribosomal protein S10;Putative 40S ribosomal protein S10-like	RPS10;RPS10P5	>sp|P46783|RS10_HUMAN 40S ribosomal protein S10 OS=Homo sapiens GN=RPS10 PE=1 SV=1;>tr|F6U211|F6U211_HUMAN 40S ribosomal protein S10 OS=Homo sapiens GN=RPS10 PE=4 SV=1;>tr|S4R435|S4R435_HUMAN Protein RPS10-NUDT3 (Fragment) OS=Homo sapiens GN=RPS10-NUDT3 PE	92847000	93889000	78349000	78688000	77804000	103680000	87679000	91360000	118500000	114260000	95210000	91155000	69447000	71010000	83932000	90422000	103500000	97271000	91033000	94757000	77948000	84073000	88776000	94249000
V-type proton ATPase catalytic subunit A	ATP6V1A	>tr|B7Z1R5|B7Z1R5_HUMAN V-type proton ATPase catalytic subunit A OS=Homo sapiens GN=ATP6V1A PE=2 SV=1;>sp|P38606|VATA_HUMAN V-type proton ATPase catalytic subunit A OS=Homo sapiens GN=ATP6V1A PE=1 SV=2	21202000	23082000	20143000	22249000	22363000	21496000	25049000	24198000	26477000	21662000	24359000	26804000	25306000	33610000	24133000	24512000	26845000	24426000	28274000	29850000	23141000	24000000	30187000	29753000
G patch domain-containing protein 4	GPATCH4	>tr|E9PAV9|E9PAV9_HUMAN G patch domain-containing protein 4 OS=Homo sapiens GN=GPATCH4 PE=2 SV=1;>sp|Q5T3I0|GPTC4_HUMAN G patch domain-containing protein 4 OS=Homo sapiens GN=GPATCH4 PE=1 SV=2;>sp|Q5T3I0-3|GPTC4_HUMAN Isoform 3 of G patch domain-containing	2413000	2054200	1796800	1940300	2132100	2328500	3184200	2999300	1737200	2108100	2065100	2297200	2510700	2307100	2822000	1949700	1570800	1816400	1836300	1793300	1394700	2201800	2044600	2247200
Glutathione S-transferase Mu 2;Glutathione S-transferase Mu 5;Glutathione S-transferase Mu 3	GSTM2;GSTM5;GSTM3	>tr|E9PLF1|E9PLF1_HUMAN Glutathione S-transferase Mu 2 (Fragment) OS=Homo sapiens GN=GSTM2 PE=2 SV=2;>tr|E9PHN7|E9PHN7_HUMAN Glutathione S-transferase Mu 2 OS=Homo sapiens GN=GSTM2 PE=2 SV=1;>sp|P28161-2|GSTM2_HUMAN Isoform 2 of Glutathione S-transferase M	1	5166700	5180800	1	3535300	1	2458800	1	1	7391600	2341000	3580400	2978700	1	4361300	4610900	1	1	1	1	2498600	1	1	1
Reticulocalbin-1	RCN1	>sp|Q15293|RCN1_HUMAN Reticulocalbin-1 OS=Homo sapiens GN=RCN1 PE=1 SV=1;>tr|B7Z1M1|B7Z1M1_HUMAN Reticulocalbin-1 OS=Homo sapiens GN=RCN1 PE=2 SV=1	17779000	18187000	22898000	24426000	23642000	24281000	26798000	25112000	21946000	21609000	23498000	30024000	25060000	24216000	24934000	26428000	22161000	24102000	20244000	23884000	18994000	21341000	26412000	26015000
Methylcrotonoyl-CoA carboxylase beta chain, mitochondrial	MCCC2	>sp|Q9HCC0-2|MCCB_HUMAN Isoform 2 of Methylcrotonoyl-CoA carboxylase beta chain, mitochondrial OS=Homo sapiens GN=MCCC2;>sp|Q9HCC0|MCCB_HUMAN Methylcrotonoyl-CoA carboxylase beta chain, mitochondrial OS=Homo sapiens GN=MCCC2 PE=1 SV=1	5583500	4196000	4296600	4695800	4887300	4768100	6165400	5856900	5009400	4877300	5858100	4470800	3144000	6466200	5308200	5170900	5155000	5244300	1	5722400	5780200	4741200	7295900	5598300
Nitric oxide synthase-interacting protein	NOSIP	>tr|M0R3B2|M0R3B2_HUMAN Nitric oxide synthase-interacting protein (Fragment) OS=Homo sapiens GN=NOSIP PE=2 SV=2;>sp|Q9Y314|NOSIP_HUMAN Nitric oxide synthase-interacting protein OS=Homo sapiens GN=NOSIP PE=1 SV=1	1	1	1579800	1	1	2092200	1788400	1	2365300	1	1	1	1	1281200	1	1	1	1	4514300	1	1	1	2874400	2492800
Angiomotin	AMOT	>sp|Q4VCS5|AMOT_HUMAN Angiomotin OS=Homo sapiens GN=AMOT PE=1 SV=1;>tr|A6NP16|A6NP16_HUMAN Angiomotin OS=Homo sapiens GN=AMOT PE=2 SV=1;>tr|E7ERM3|E7ERM3_HUMAN Angiomotin OS=Homo sapiens GN=AMOT PE=2 SV=1;>sp|Q4VCS5-2|AMOT_HUMAN Isoform 2 of Angiomotin OS=	20822000	21008000	16613000	16665000	21505000	19773000	18650000	18888000	22607000	21979000	25810000	23524000	24174000	27042000	27724000	28158000	27676000	26723000	30853000	32243000	28113000	26343000	22103000	21230000
Dolichyl-diphosphooligosaccharide--protein glycosyltransferase 48 kDa subunit	DDOST	>sp|P39656|OST48_HUMAN Dolichyl-diphosphooligosaccharide--protein glycosyltransferase 48 kDa subunit OS=Homo sapiens GN=DDOST PE=1 SV=4;>tr|E7EWT1|E7EWT1_HUMAN Dolichyl-diphosphooligosaccharide--protein glycosyltransferase 48 kDa subunit OS=Homo sapiens GN	33160000	31351000	28642000	30288000	26776000	25023000	37086000	34256000	23070000	31549000	35902000	35945000	32210000	47273000	37890000	38456000	39390000	38595000	41141000	45450000	41318000	35939000	56466000	50364000
Septin-9	2009-09-01	>sp|Q9UHD8-7|SEPT9_HUMAN Isoform 7 of Septin-9 OS=Homo sapiens GN=SEPT9;>sp|Q9UHD8-2|SEPT9_HUMAN Isoform 2 of Septin-9 OS=Homo sapiens GN=SEPT9;>sp|Q9UHD8-5|SEPT9_HUMAN Isoform 5 of Septin-9 OS=Homo sapiens GN=SEPT9;>sp|Q9UHD8|SEPT9_HUMAN Septin-9 OS=Homo	2521100	1182000	1880100	1404000	1	1	1	1	1996500	1683100	3035100	1135000	782540	1	1	1260900	1360700	1276500	1229400	1534500	1332700	987750	1	2638800
28S ribosomal protein S25, mitochondrial	MRPS25	>tr|E7EPW2|E7EPW2_HUMAN 28S ribosomal protein S25, mitochondrial OS=Homo sapiens GN=MRPS25 PE=4 SV=1;>tr|B4DQG6|B4DQG6_HUMAN 28S ribosomal protein S25, mitochondrial OS=Homo sapiens GN=MRPS25 PE=2 SV=1;>tr|B4DFJ5|B4DFJ5_HUMAN 28S ribosomal protein S25, mit	1	2374700	2890100	2584400	2326200	2772000	2735000	1	1944800	2697600	3410300	3756800	1	2537800	3924300	2876700	3362000	1306600	1	1868000	2882000	3219200	3640600	4600300
RNA polymerase II-associated protein 3	RPAP3	>sp|Q9H6T3-3|RPAP3_HUMAN Isoform 3 of RNA polymerase II-associated protein 3 OS=Homo sapiens GN=RPAP3;>sp|Q9H6T3-2|RPAP3_HUMAN Isoform 2 of RNA polymerase II-associated protein 3 OS=Homo sapiens GN=RPAP3;>sp|Q9H6T3|RPAP3_HUMAN RNA polymerase II-associated	1604800	1	1442100	735540	1570300	1333200	983160	715740	1244200	1581400	1106500	1874500	1	1	1214100	892620	1002800	1	1579300	2082700	964120	1104000	1	1846500
Structural maintenance of chromosomes protein 3	SMC3	>sp|Q9UQE7|SMC3_HUMAN Structural maintenance of chromosomes protein 3 OS=Homo sapiens GN=SMC3 PE=1 SV=2	6800000	6729700	5539100	5287400	4779700	5436500	5939100	6076800	6877000	7362500	6283900	6185400	3948600	4703800	5532200	5715200	6242300	6729600	4913200	6525600	6247700	6174800	6152300	6015100
Serine/threonine-protein phosphatase 2A catalytic subunit alpha isoform;Serine/threonine-protein phosphatase 2A catalytic subunit beta isoform	PPP2CA;PPP2CB	>sp|P67775|PP2AA_HUMAN Serine/threonine-protein phosphatase 2A catalytic subunit alpha isoform OS=Homo sapiens GN=PPP2CA PE=1 SV=1;>sp|P62714|PP2AB_HUMAN Serine/threonine-protein phosphatase 2A catalytic subunit beta isoform OS=Homo sapiens GN=PPP2CB PE=1	19439000	23161000	8705500	16628000	15437000	17723000	20302000	17699000	19939000	14826000	21416000	19018000	18968000	24926000	19312000	20912000	20608000	22543000	21049000	19378000	16565000	18122000	17026000	21508000
Zinc finger protein 599;Putative zinc finger protein 702;Zinc finger protein 525;Zinc finger protein 485;Zinc finger protein 701;Zinc finger protein 468;Zinc finger and SCAN domain-containing protein 21;Zinc finger protein 888;Zinc finger protein 320;Zinc finger protein 765;Zinc finger protein 578;Zinc finger protein 813;Zinc finger protein 860;Zinc finger protein 816;Zinc finger protein 28;Zinc …	ZNF599;ZNF702P;ZNF525;ZNF485;ZNF701;ZNF468;ZSCAN21;ZNF888;ZNF320;ZNF765;ZNF578;ZNF813;ZNF860;ZNF816;ZNF28;ZNF761;ZKSCAN7;ZNF229;ZNF808;ZFP62;ZNF845;ZNF91	>sp|Q96NL3|ZN599_HUMAN Zinc finger protein 599 OS=Homo sapiens GN=ZNF599 PE=2 SV=1;>sp|Q9H963|ZN702_HUMAN Putative zinc finger protein 702 OS=Homo sapiens GN=ZNF702P PE=5 SV=2;>sp|Q8N782|ZN525_HUMAN Zinc finger protein 525 OS=Homo sapiens GN=ZNF525 PE=2 SV	4156900	2361000	3530200	4051600	3107900	3306100	6043700	6128100	4359000	3211900	3223700	1	3287500	2509300	3171700	3614100	3932700	3456600	3071500	2599000	1	5408600	2638100	2301700
Condensin complex subunit 2	NCAPH	>tr|C9J470|C9J470_HUMAN Condensin complex subunit 2 (Fragment) OS=Homo sapiens GN=NCAPH PE=2 SV=2;>tr|E9PHA2|E9PHA2_HUMAN Condensin complex subunit 2 OS=Homo sapiens GN=NCAPH PE=2 SV=1;>sp|Q15003|CND2_HUMAN Condensin complex subunit 2 OS=Homo sapiens GN=NC	3176200	1809400	2884300	3567400	3619300	3264000	4055200	4079100	3255700	2162700	3485600	3431000	2223100	3723700	3644500	3876800	3326000	1269900	1530700	1663600	4490200	4144500	1498000	2925300
Ubiquitin-like protein 4A	UBL4A	>sp|P11441|UBL4A_HUMAN Ubiquitin-like protein 4A OS=Homo sapiens GN=UBL4A PE=1 SV=1;>tr|Q5HY81|Q5HY81_HUMAN Ubiquitin-like protein 4A OS=Homo sapiens GN=UBL4A PE=2 SV=1	4644000	3595300	4719100	5942800	4737100	4936700	5869200	5637300	3991000	4832500	6585500	4991300	4860400	5914600	5727400	5555100	3951600	5111400	4693400	4649700	4974500	5985200	6486000	4908900
Desmoplakin	DSP	>sp|P15924|DESP_HUMAN Desmoplakin OS=Homo sapiens GN=DSP PE=1 SV=3;>sp|P15924-3|DESP_HUMAN Isoform DSPIa of Desmoplakin OS=Homo sapiens GN=DSP;>sp|P15924-2|DESP_HUMAN Isoform DPII of Desmoplakin OS=Homo sapiens GN=DSP	6151000	5536500	3130900	3660300	7007600	4834500	5654600	6872900	4479500	4928800	6331900	5568800	14842000	15491000	3747800	4266700	5510600	4379200	6592100	7784100	6007300	6654400	4414700	7339000
Ragulator complex protein LAMTOR5	LAMTOR5	>tr|R4GMU8|R4GMU8_HUMAN Ragulator complex protein LAMTOR5 OS=Homo sapiens GN=LAMTOR5 PE=4 SV=1;>tr|E9PLX3|E9PLX3_HUMAN Ragulator complex protein LAMTOR5 OS=Homo sapiens GN=LAMTOR5 PE=4 SV=1;>sp|O43504|LTOR5_HUMAN Ragulator complex protein LAMTOR5 OS=Homo s	5297700	5241700	3428800	4507800	3532400	5806200	4019100	6171100	6228700	4213400	4318200	6074500	9130800	6913500	5557100	4380900	5640200	8568200	5920000	6204900	5227700	5499700	7283000	6384100
DNA damage-binding protein 1	DDB1	>sp|Q16531|DDB1_HUMAN DNA damage-binding protein 1 OS=Homo sapiens GN=DDB1 PE=1 SV=1;>tr|F5GY55|F5GY55_HUMAN Uncharacterized protein OS=Homo sapiens GN=DDB1 PE=4 SV=1;>tr|B4DG00|B4DG00_HUMAN DNA damage-binding protein 1 OS=Homo sapiens GN=DDB1 PE=2 SV=1	12650000	12756000	14483000	10581000	10034000	8642900	14156000	11627000	13120000	13083000	13205000	11921000	15091000	15577000	15949000	15673000	15434000	17580000	18559000	18618000	14917000	16225000	18529000	17579000
40S ribosomal protein S5;40S ribosomal protein S5, N-terminally processed	RPS5	>tr|M0R0F0|M0R0F0_HUMAN 40S ribosomal protein S5 (Fragment) OS=Homo sapiens GN=RPS5 PE=2 SV=1;>sp|P46782|RS5_HUMAN 40S ribosomal protein S5 OS=Homo sapiens GN=RPS5 PE=1 SV=4;>tr|M0R0R2|M0R0R2_HUMAN 40S ribosomal protein S5 OS=Homo sapiens GN=RPS5 PE=2 SV=1	152920000	139650000	125720000	110460000	109750000	117390000	147740000	140800000	137050000	121370000	151620000	143300000	131770000	124880000	118420000	128780000	119250000	120540000	135860000	137590000	116220000	109300000	122810000	116260000
Nuclear cap-binding protein subunit 1	NCBP1	>sp|Q09161|NCBP1_HUMAN Nuclear cap-binding protein subunit 1 OS=Homo sapiens GN=NCBP1 PE=1 SV=1;>tr|F2Z2T1|F2Z2T1_HUMAN Nuclear cap-binding protein subunit 1 OS=Homo sapiens GN=NCBP1 PE=2 SV=1	1761400	1	1072700	1134300	1476600	1397600	1143000	1564200	1363900	1439200	1044300	1061800	1	1633900	1253100	1008900	1319100	1800000	1289900	1354500	1457500	1250000	1439400	1493100
Ferrochelatase, mitochondrial	FECH	>tr|K7EPN2|K7EPN2_HUMAN Ferrochelatase, mitochondrial (Fragment) OS=Homo sapiens GN=FECH PE=2 SV=1;>tr|K7EKP7|K7EKP7_HUMAN Ferrochelatase, mitochondrial (Fragment) OS=Homo sapiens GN=FECH PE=2 SV=1;>tr|K7ELX4|K7ELX4_HUMAN Ferrochelatase, mitochondrial (Fra	1	1	1	1572000	1	848720	1	1769900	1	1	921360	1	2205600	1405400	1059600	812590	1	549550	1	912690	1101100	877940	1	1
Translation initiation factor eIF-2B subunit alpha	EIF2B1	>tr|B4DGX0|B4DGX0_HUMAN Translation initiation factor eIF-2B subunit alpha OS=Homo sapiens GN=EIF2B1 PE=2 SV=1;>sp|Q14232|EI2BA_HUMAN Translation initiation factor eIF-2B subunit alpha OS=Homo sapiens GN=EIF2B1 PE=1 SV=1	1	1	1338700	1553400	1935300	1750700	1558700	1268600	2690300	1781200	1	1	1	998260	1657100	1523500	961540	1553700	2267500	1970200	1442800	1526000	2344900	928280
39S ribosomal protein L19, mitochondrial	MRPL19	>sp|P49406|RM19_HUMAN 39S ribosomal protein L19, mitochondrial OS=Homo sapiens GN=MRPL19 PE=1 SV=2;>tr|S4R3W9|S4R3W9_HUMAN 39S ribosomal protein L19, mitochondrial (Fragment) OS=Homo sapiens GN=MRPL19 PE=4 SV=1	1	1	2283700	1626600	2766100	2984700	1731700	1580900	1926400	1961200	1664100	1818100	2599000	2256100	1849100	2063700	2116200	2519000	2100400	3022500	1481000	1821100	1130400	2754400
Sister chromatid cohesion protein PDS5 homolog A	PDS5A	>sp|Q29RF7|PDS5A_HUMAN Sister chromatid cohesion protein PDS5 homolog A OS=Homo sapiens GN=PDS5A PE=1 SV=1	1	1	1810400	1503000	1502300	1494200	1385700	2218100	1	1	1529700	1836300	1	1	1283500	1654400	1	1	1	1	1195500	2534200	1	1
Succinyl-CoA ligase [ADP-forming] subunit beta, mitochondrial	SUCLA2	>tr|Q5T9Q5|Q5T9Q5_HUMAN Succinyl-CoA ligase [ADP-forming] subunit beta, mitochondrial (Fragment) OS=Homo sapiens GN=SUCLA2 PE=2 SV=1;>tr|F5H5G8|F5H5G8_HUMAN Succinyl-CoA ligase [ADP-forming] subunit beta, mitochondrial OS=Homo sapiens GN=SUCLA2 PE=2 SV=1;>	2259200	2746900	4447000	2974900	4592300	3380400	4414500	4211600	3428000	3326400	3325700	3792500	2872300	2957400	4241700	5147000	3061600	2784000	2280700	2623000	6107100	4220900	2931200	3165700
Protein flightless-1 homolog	FLII	>sp|Q13045-2|FLII_HUMAN Isoform 2 of Protein flightless-1 homolog OS=Homo sapiens GN=FLII;>sp|Q13045-3|FLII_HUMAN Isoform 3 of Protein flightless-1 homolog OS=Homo sapiens GN=FLII;>sp|Q13045|FLII_HUMAN Protein flightless-1 homolog OS=Homo sapiens GN=FLII P	1	1746600	918450	874530	714230	966090	868880	917350	1262600	899840	818260	986260	1	830920	932160	955850	894110	1107200	981190	909050	927690	1080600	686320	888480
ATP synthase subunit a	MT-ATP6	>sp|P00846|ATP6_HUMAN ATP synthase subunit a OS=Homo sapiens GN=MT-ATP6 PE=1 SV=1	11075000	10942000	14258000	9310900	10075000	10442000	12887000	16841000	11176000	10281000	12492000	9147900	14314000	17434000	1	13072000	11409000	15100000	12155000	19068000	13496000	11601000	16401000	18350000
Leydig cell tumor 10 kDa protein homolog	C19orf53	>sp|Q9UNZ5|L10K_HUMAN Leydig cell tumor 10 kDa protein homolog OS=Homo sapiens GN=C19orf53 PE=1 SV=1;>tr|K7ESE5|K7ESE5_HUMAN Leydig cell tumor 10 kDa protein homolog OS=Homo sapiens GN=C19orf53 PE=2 SV=1	3006600	2726800	3296500	3339400	2904300	2906100	4814500	3933200	3115200	2404300	2710300	3034800	2502000	2176100	2520300	3446200	2025000	2249600	1469400	2121500	2442800	2491700	2314400	2124900
60S ribosomal protein L32	RPL32	>sp|P62910|RL32_HUMAN 60S ribosomal protein L32 OS=Homo sapiens GN=RPL32 PE=1 SV=2;>tr|F8W727|F8W727_HUMAN 60S ribosomal protein L32 OS=Homo sapiens GN=RPL32 PE=2 SV=1;>tr|D3YTB1|D3YTB1_HUMAN 60S ribosomal protein L32 (Fragment) OS=Homo sapiens GN=RPL32 PE	139470000	119960000	104420000	83194000	129850000	115660000	137550000	136820000	105130000	116170000	134760000	131790000	119910000	128580000	145130000	139360000	94231000	105070000	99536000	110210000	105750000	110810000	89815000	109470000
DNA replication licensing factor MCM5	MCM5	>sp|P33992|MCM5_HUMAN DNA replication licensing factor MCM5 OS=Homo sapiens GN=MCM5 PE=1 SV=5;>tr|B1AHB1|B1AHB1_HUMAN DNA replication licensing factor MCM5 OS=Homo sapiens GN=MCM5 PE=3 SV=1	30042000	31033000	26341000	30340000	28850000	31827000	28726000	27946000	40668000	35143000	30328000	33506000	29546000	30402000	28277000	28394000	39698000	35012000	35811000	29057000	27021000	29040000	30668000	28891000
Mini-chromosome maintenance complex-binding protein	MCMBP	>sp|Q9BTE3-2|MCMBP_HUMAN Isoform 2 of Mini-chromosome maintenance complex-binding protein OS=Homo sapiens GN=MCMBP;>sp|Q9BTE3|MCMBP_HUMAN Mini-chromosome maintenance complex-binding protein OS=Homo sapiens GN=MCMBP PE=1 SV=2	3182200	1725000	2089600	1	2613700	1196900	2256800	1795000	3578200	4245400	1	1	2706500	2895100	2856900	3294400	3376000	3701900	2841200	3660300	3026100	2552100	3256900	3246500
Isocitrate dehydrogenase [NADP];Isocitrate dehydrogenase [NADP], mitochondrial	IDH2	>tr|B4DSZ6|B4DSZ6_HUMAN Isocitrate dehydrogenase [NADP], mitochondrial OS=Homo sapiens GN=IDH2 PE=2 SV=1;>tr|B4DFL2|B4DFL2_HUMAN Isocitrate dehydrogenase [NADP] OS=Homo sapiens GN=IDH2 PE=2 SV=1;>sp|P48735|IDHP_HUMAN Isocitrate dehydrogenase [NADP], mitoch	1790500	1	1765200	3526800	2223300	3422000	1356600	1466500	2708300	2676500	2839500	2914900	2880100	2151100	2509100	1973500	1792600	1	2418700	1	2290000	1943700	2670600	3041100
Tropomyosin alpha-1 chain	TPM1	>tr|H0YKX5|H0YKX5_HUMAN Tropomyosin alpha-1 chain (Fragment) OS=Homo sapiens GN=TPM1 PE=2 SV=1;>tr|F5H7S3|F5H7S3_HUMAN Tropomyosin alpha-1 chain OS=Homo sapiens GN=TPM1 PE=2 SV=2;>tr|H7BYY1|H7BYY1_HUMAN Tropomyosin 1 (Alpha), isoform CRA_m OS=Homo sapiens	1	1	1	1	3861400	3944600	2675600	3116500	2762400	1	1	1	1	1	4676800	3445100	1	1	1	1	3132900	2586300	1	1
COP9 signalosome complex subunit 5	COPS5	>sp|Q92905|CSN5_HUMAN COP9 signalosome complex subunit 5 OS=Homo sapiens GN=COPS5 PE=1 SV=4;>tr|E5RHH5|E5RHH5_HUMAN COP9 signalosome complex subunit 5 OS=Homo sapiens GN=COPS5 PE=2 SV=1	1500300	1765300	1681100	1391900	1552100	1049200	1390900	1366700	1963700	2343400	1284000	1447200	1637500	1323800	1918700	1474200	1938000	1673400	1815000	1901700	1117700	1529200	1728900	934970
Myosin light chain 1/3, skeletal muscle isoform;Myosin light chain 3	MYL1;MYL3	>sp|P05976-2|MYL1_HUMAN Isoform MLC3 of Myosin light chain 1/3, skeletal muscle isoform OS=Homo sapiens GN=MYL1;>sp|P05976|MYL1_HUMAN Myosin light chain 1/3, skeletal muscle isoform OS=Homo sapiens GN=MYL1 PE=1 SV=3;>sp|P08590|MYL3_HUMAN Myosin light chain	1	13169000	21099000	4047900	15617000	20584000	10993000	10305000	19528000	13404000	14932000	12362000	13708000	12563000	17647000	17777000	15018000	15791000	17872000	14286000	14533000	14301000	13738000	13342000
Lamin-B1	LMNB1	>sp|P20700|LMNB1_HUMAN Lamin-B1 OS=Homo sapiens GN=LMNB1 PE=1 SV=2;>tr|E9PBF6|E9PBF6_HUMAN Lamin-B1 OS=Homo sapiens GN=LMNB1 PE=2 SV=1	28790000	30634000	34098000	31636000	29855000	32135000	43206000	41127000	26926000	28490000	32172000	32807000	39010000	36569000	34750000	32427000	25158000	25345000	34665000	34202000	43012000	41377000	32590000	37877000
Histone H2B type 3-B	HIST3H2BB	>sp|Q8N257|H2B3B_HUMAN Histone H2B type 3-B OS=Homo sapiens GN=HIST3H2BB PE=1 SV=3	1439000	1635300	1360700	1630900	1062900	1958800	1546500	2530700	1822100	1481300	1149400	1410700	432890	1	1	805340	466130	1	847060	780990	1722500	2253100	1	1
Isochorismatase domain-containing protein 1	ISOC1	>sp|Q96CN7|ISOC1_HUMAN Isochorismatase domain-containing protein 1 OS=Homo sapiens GN=ISOC1 PE=1 SV=3;>tr|D6RGE2|D6RGE2_HUMAN Isochorismatase domain-containing protein 1 (Fragment) OS=Homo sapiens GN=ISOC1 PE=2 SV=1	5412300	5173700	2372600	5906900	5078100	6057500	4941800	5794600	4827100	6434600	5563600	5230900	4840500	5298200	5919700	4809000	3415100	5208300	6497600	5252300	5759600	4267800	4055200	3711300
F-box only protein 21	FBXO21	>tr|H0YIE9|H0YIE9_HUMAN F-box only protein 21 (Fragment) OS=Homo sapiens GN=FBXO21 PE=4 SV=1;>sp|O94952-1|FBX21_HUMAN Isoform 2 of F-box only protein 21 OS=Homo sapiens GN=FBXO21;>sp|O94952|FBX21_HUMAN F-box only protein 21 OS=Homo sapiens GN=FBXO21 PE=2 S	2789100	5006200	4247700	4331700	2627900	2937400	5694900	5173900	2254900	1755100	4328500	4766500	4392700	4707000	4899000	6753300	2198600	2800000	2993900	3408700	3475300	5667000	2623600	2445700
Methylosome protein 50	WDR77	>sp|Q9BQA1|MEP50_HUMAN Methylosome protein 50 OS=Homo sapiens GN=WDR77 PE=1 SV=1;>tr|B4DP38|B4DP38_HUMAN Methylosome protein 50 OS=Homo sapiens GN=WDR77 PE=2 SV=1;>tr|H0Y711|H0Y711_HUMAN Methylosome protein 50 (Fragment) OS=Homo sapiens GN=WDR77 PE=4 SV=1	26114000	12096000	20500000	14806000	19873000	14931000	18520000	17872000	19704000	20814000	21161000	20232000	17767000	19637000	19145000	17658000	16577000	17598000	17632000	17405000	17219000	20321000	13282000	4474600
Glucose-6-phosphate isomerase	GPI	>sp|P06744|G6PI_HUMAN Glucose-6-phosphate isomerase OS=Homo sapiens GN=GPI PE=1 SV=4;>sp|P06744-2|G6PI_HUMAN Isoform 2 of Glucose-6-phosphate isomerase OS=Homo sapiens GN=GPI;>tr|K7EQ48|K7EQ48_HUMAN Glucose-6-phosphate isomerase OS=Homo sapiens GN=GPI PE=2	22787000	21433000	28197000	24285000	27612000	26135000	18685000	18684000	42896000	42327000	20850000	20367000	14095000	13241000	48065000	44877000	20344000	20128000	30399000	26845000	19421000	22654000	12503000	12918000
UPF0160 protein MYG1, mitochondrial	C12orf10	>tr|F8VR84|F8VR84_HUMAN UPF0160 protein MYG1, mitochondrial OS=Homo sapiens GN=C12orf10 PE=2 SV=1;>tr|F8VQQ3|F8VQQ3_HUMAN UPF0160 protein MYG1, mitochondrial OS=Homo sapiens GN=C12orf10 PE=2 SV=1;>sp|Q9HB07|MYG1_HUMAN UPF0160 protein MYG1, mitochondrial OS	1	1830900	2642400	1994600	1	1	801800	897850	1885000	2331300	1	1126000	1	1	1715300	1412500	2774900	2136200	1	1358400	1102000	1182100	1522500	1467400
Nucleolysin TIAR	TIAL1	>sp|Q01085-2|TIAR_HUMAN Isoform 2 of Nucleolysin TIAR OS=Homo sapiens GN=TIAL1;>sp|Q01085|TIAR_HUMAN Nucleolysin TIAR OS=Homo sapiens GN=TIAL1 PE=1 SV=1	7765800	7379600	7308800	8363600	10342000	8324100	12973000	10249000	7491300	9365700	6709100	7008400	8233900	7355600	9900200	8279300	9728100	8577500	8700200	7070300	7753900	7197900	9670200	6516200
Serine/threonine-protein phosphatase;Serine/threonine-protein phosphatase 4 catalytic subunit	PPP4C	>tr|I3L4X0|I3L4X0_HUMAN Protein phosphatase 4 (Formerly X), catalytic subunit, isoform CRA_b OS=Homo sapiens GN=PPP4C PE=4 SV=1;>tr|H3BV22|H3BV22_HUMAN Serine/threonine-protein phosphatase (Fragment) OS=Homo sapiens GN=PPP4C PE=2 SV=1;>tr|H3BTA2|H3BTA2_HUM	1	2331400	4034100	2665200	3585500	3827700	2198000	3842800	2247000	2639300	2884500	4058300	1	3513300	3267800	3715300	3079000	2841400	2164300	2708500	3015200	3080300	2625700	3581200
ATP-binding cassette sub-family F member 2	ABCF2	>sp|Q9UG63|ABCF2_HUMAN ATP-binding cassette sub-family F member 2 OS=Homo sapiens GN=ABCF2 PE=1 SV=2;>sp|Q9UG63-2|ABCF2_HUMAN Isoform 2 of ATP-binding cassette sub-family F member 2 OS=Homo sapiens GN=ABCF2	15046000	15089000	13048000	15150000	13505000	13612000	13884000	16317000	16972000	17405000	14251000	13888000	20864000	14329000	17284000	18356000	18250000	13844000	19161000	17085000	17804000	15327000	17156000	15248000
RNA-binding protein PNO1	PNO1	>sp|Q9NRX1|PNO1_HUMAN RNA-binding protein PNO1 OS=Homo sapiens GN=PNO1 PE=1 SV=1;>tr|F8WBJ6|F8WBJ6_HUMAN RNA-binding protein PNO1 OS=Homo sapiens GN=PNO1 PE=2 SV=1	1754100	1893600	1434200	1488700	1983400	1624800	1661900	1977300	1435400	1823500	2112700	2028900	1512500	1616000	1494700	1303700	1220800	950710	1371900	1591000	1523800	1760700	1521800	1470900
Aminoacyl tRNA synthase complex-interacting multifunctional protein 2	AIMP2	>sp|Q13155|AIMP2_HUMAN Aminoacyl tRNA synthase complex-interacting multifunctional protein 2 OS=Homo sapiens GN=AIMP2 PE=1 SV=2;>tr|A8MU58|A8MU58_HUMAN Aminoacyl tRNA synthase complex-interacting multifunctional protein 2 OS=Homo sapiens GN=AIMP2 PE=2 SV=2	16432000	16944000	6495800	7068000	7408600	3764800	10835000	9303800	11288000	11385000	8988100	11182000	11034000	11347000	8143100	7842600	10182000	8630000	9292100	11219000	9035400	8878000	9486900	12126000
Vacuolar protein sorting-associated protein VTA1 homolog	VTA1	>tr|E7ETQ7|E7ETQ7_HUMAN Vacuolar protein sorting-associated protein VTA1 homolog OS=Homo sapiens GN=VTA1 PE=2 SV=2;>tr|Q5TGM0|Q5TGM0_HUMAN Vacuolar protein sorting-associated protein VTA1 homolog OS=Homo sapiens GN=VTA1 PE=2 SV=1;>sp|Q9NP79|VTA1_HUMAN Vacu	3762200	4464800	2738400	3357400	2797800	4746300	2796900	2331700	5037700	5268800	4471900	3788400	2692600	2741700	1	2954200	5377600	4411900	4245400	5089800	2873200	2554100	4626300	3680600
Mitochondrial import inner membrane translocase subunit Tim8 A	TIMM8A	>sp|O60220|TIM8A_HUMAN Mitochondrial import inner membrane translocase subunit Tim8 A OS=Homo sapiens GN=TIMM8A PE=1 SV=1	4009200	7099400	5129700	4748200	6393300	6708900	8223900	6046500	5308300	6399800	5555500	5358200	10241000	10032000	7200400	6186200	9220900	7641000	5137900	6428300	7523300	6719400	6385300	6888200
ATP synthase subunit b, mitochondrial	ATP5F1	>tr|Q5QNZ2|Q5QNZ2_HUMAN ATP synthase F(0) complex subunit B1, mitochondrial OS=Homo sapiens GN=ATP5F1 PE=2 SV=1;>sp|P24539|AT5F1_HUMAN ATP synthase F(0) complex subunit B1, mitochondrial OS=Homo sapiens GN=ATP5F1 PE=1 SV=2	41166000	39962000	41635000	33683000	40505000	32050000	47486000	42157000	44742000	43180000	35159000	34966000	42304000	48731000	41430000	47859000	40892000	42002000	47982000	48049000	38437000	35210000	48088000	39732000
Ras-related protein Rab-6A	RAB6A	>sp|P20340-2|RAB6A_HUMAN Isoform 2 of Ras-related protein Rab-6A OS=Homo sapiens GN=RAB6A;>sp|P20340|RAB6A_HUMAN Ras-related protein Rab-6A OS=Homo sapiens GN=RAB6A PE=1 SV=3;>tr|F5H3K7|F5H3K7_HUMAN Ras-related protein Rab-6A (Fragment) OS=Homo sapiens GN=	33531000	38696000	50091000	45324000	50446000	52323000	60465000	49525000	40641000	42993000	48311000	50458000	51523000	67671000	51531000	55466000	42232000	41126000	57230000	54252000	50614000	62868000	54661000	66252000
U1 small nuclear ribonucleoprotein C	SNRPC	>sp|P09234|RU1C_HUMAN U1 small nuclear ribonucleoprotein C OS=Homo sapiens GN=SNRPC PE=1 SV=1	4057700	4311800	2641200	3108300	3258300	3378300	3214200	3432200	4158700	5069300	3177200	3373800	3171600	2526700	2879500	3671300	3079600	2703000	3546300	3366400	3852100	4463900	4019900	2627600
Cystathionine beta-synthase	CBS	>tr|F5H2U1|F5H2U1_HUMAN Cystathionine beta-synthase OS=Homo sapiens GN=CBS PE=2 SV=1;>sp|P35520|CBS_HUMAN Cystathionine beta-synthase OS=Homo sapiens GN=CBS PE=1 SV=2;>sp|P35520-2|CBS_HUMAN Isoform 2 of Cystathionine beta-synthase OS=Homo sapiens GN=CBS;>t	2207000	2373500	1865600	2355200	3309200	3437800	2903300	2246300	2771100	3537500	2705900	2628000	1332900	1072100	3456600	4023000	2369100	1803200	2182400	1988800	2832100	2937600	2108500	1596400
CD2 antigen cytoplasmic tail-binding protein 2	CD2BP2	>sp|O95400|CD2B2_HUMAN CD2 antigen cytoplasmic tail-binding protein 2 OS=Homo sapiens GN=CD2BP2 PE=1 SV=1	3831400	2667900	4123900	2757600	1	3239900	2298900	2714300	2458400	3733000	3328700	3399600	3007000	2038300	3368500	5484300	2170400	3093100	2405300	3177800	2979000	3997000	3153000	2135700
Tetratricopeptide repeat protein 1	TTC1	>sp|Q99614|TTC1_HUMAN Tetratricopeptide repeat protein 1 OS=Homo sapiens GN=TTC1 PE=1 SV=1;>tr|H0YB37|H0YB37_HUMAN Tetratricopeptide repeat protein 1 (Fragment) OS=Homo sapiens GN=TTC1 PE=2 SV=1	3861400	4246500	6996500	5724200	2784300	5735900	5803100	9356300	4719800	3311000	3801200	4654500	6962500	7021300	1	6065100	5737500	6106100	6279200	6947600	6474000	6027600	10830000	10389000
60S ribosomal protein L35	RPL35	>sp|P42766|RL35_HUMAN 60S ribosomal protein L35 OS=Homo sapiens GN=RPL35 PE=1 SV=2;>tr|F2Z388|F2Z388_HUMAN 60S ribosomal protein L35 OS=Homo sapiens GN=RPL35 PE=3 SV=1	249810000	267730000	185790000	207890000	171570000	209580000	220210000	241820000	234390000	230520000	222110000	243220000	188080000	194970000	227320000	234140000	223080000	202900000	188140000	180780000	212140000	209670000	173390000	206910000
Poly(rC)-binding protein 2;Poly(rC)-binding protein 3	PCBP2;PCBP3	>sp|Q15366-6|PCBP2_HUMAN Isoform 6 of Poly(rC)-binding protein 2 OS=Homo sapiens GN=PCBP2;>sp|Q15366-3|PCBP2_HUMAN Isoform 3 of Poly(rC)-binding protein 2 OS=Homo sapiens GN=PCBP2;>sp|Q15366|PCBP2_HUMAN Poly(rC)-binding protein 2 OS=Homo sapiens GN=PCBP2 P	74195000	67518000	70617000	74264000	78432000	64572000	73267000	59375000	87537000	92265000	79658000	70549000	68278000	70114000	63174000	64849000	99429000	88135000	82497000	76601000	64658000	55552000	101510000	80219000
HBS1-like protein	HBS1L	>tr|H0YES5|H0YES5_HUMAN HBS1-like protein (Fragment) OS=Homo sapiens GN=HBS1L PE=4 SV=1;>tr|E9PHZ9|E9PHZ9_HUMAN HBS1-like protein (Fragment) OS=Homo sapiens GN=HBS1L PE=2 SV=1;>tr|B7Z1K2|B7Z1K2_HUMAN HBS1-like protein OS=Homo sapiens GN=HBS1L PE=2 SV=1;>tr	1	1	616030	752840	1290600	942540	1	808770	1544400	1523400	1	1	1	1	1231700	1198900	1	1041900	1	1068900	1090900	773390	1	1
DDRGK domain-containing protein 1	DDRGK1	>sp|Q96HY6-2|DDRGK_HUMAN Isoform 2 of DDRGK domain-containing protein 1 OS=Homo sapiens GN=DDRGK1;>sp|Q96HY6|DDRGK_HUMAN DDRGK domain-containing protein 1 OS=Homo sapiens GN=DDRGK1 PE=1 SV=2	2038100	1912400	1524100	2533900	1458000	1903700	2568800	2310700	1343100	1642800	2357400	2004100	1973200	1959400	2033400	1793400	1243800	1470300	1812600	1502300	2048700	1726300	1898600	1980600
Nucleolar complex protein 4 homolog	NOC4L	>tr|F5H303|F5H303_HUMAN Nucleolar complex protein 4 homolog (Fragment) OS=Homo sapiens GN=NOC4L PE=2 SV=1;>sp|Q9BVI4|NOC4L_HUMAN Nucleolar complex protein 4 homolog OS=Homo sapiens GN=NOC4L PE=1 SV=1	1020800	663220	1670200	1059000	717310	1256400	1530900	922790	1634100	1079400	1	1698500	1	1	1127000	1660700	784860	1	1184000	1	1088800	692870	1	1511700
Cyclin-dependent kinase 1	CDK1	>sp|P06493|CDK1_HUMAN Cyclin-dependent kinase 1 OS=Homo sapiens GN=CDK1 PE=1 SV=3;>sp|P06493-2|CDK1_HUMAN Isoform 2 of Cyclin-dependent kinase 1 OS=Homo sapiens GN=CDK1;>tr|E5RIU6|E5RIU6_HUMAN Cyclin-dependent kinase 1 (Fragment) OS=Homo sapiens GN=CDK1 PE	38163000	40655000	56050000	51161000	47071000	46914000	47099000	49282000	49278000	49722000	52417000	52890000	46094000	45954000	48431000	48306000	49378000	48323000	49835000	47216000	40206000	44438000	45321000	46063000
40S ribosomal protein S15	RPS15	>sp|P62841|RS15_HUMAN 40S ribosomal protein S15 OS=Homo sapiens GN=RPS15 PE=1 SV=2;>tr|K7EM56|K7EM56_HUMAN 40S ribosomal protein S15 OS=Homo sapiens GN=RPS15 PE=3 SV=2;>tr|K7EJ78|K7EJ78_HUMAN 40S ribosomal protein S15 OS=Homo sapiens GN=RPS15 PE=3 SV=2;>tr	50413000	44576000	41699000	35443000	39437000	46458000	51494000	45311000	39761000	40117000	50943000	49250000	34104000	30044000	44016000	41592000	37347000	40439000	40667000	35720000	38648000	38328000	32629000	34950000
28S ribosomal protein S34, mitochondrial	MRPS34	>sp|P82930|RT34_HUMAN 28S ribosomal protein S34, mitochondrial OS=Homo sapiens GN=MRPS34 PE=1 SV=2;>tr|C9JJ19|C9JJ19_HUMAN 28S ribosomal protein S34, mitochondrial OS=Homo sapiens GN=MRPS34 PE=2 SV=2	8161500	8738700	4101000	4323000	3803100	4575600	4883800	4984300	8024200	9483400	3253400	5528400	8917500	8854800	4511600	5675200	6864100	8035200	8625600	8008900	4535000	3240600	5739000	7221400
Synaptosomal-associated protein 29	SNAP29	>sp|O95721|SNP29_HUMAN Synaptosomal-associated protein 29 OS=Homo sapiens GN=SNAP29 PE=1 SV=1	1279200	1	1930300	1365600	1325400	1635400	1347200	1543400	969470	1373400	1790500	1054900	1396500	2071100	1111200	1381600	1555700	1	1	1369700	1635800	1529500	1402500	1
Transcription elongation factor B polypeptide 1	TCEB1	>tr|E5RHG8|E5RHG8_HUMAN Transcription elongation factor B polypeptide 1 (Fragment) OS=Homo sapiens GN=TCEB1 PE=2 SV=1;>sp|Q15369-2|ELOC_HUMAN Isoform 2 of Transcription elongation factor B polypeptide 1 OS=Homo sapiens GN=TCEB1;>sp|Q15369|ELOC_HUMAN Transc	22454000	15159000	21090000	19737000	17922000	15494000	19959000	22406000	20240000	21181000	16568000	19307000	21211000	17695000	18803000	20906000	20160000	19757000	20350000	21844000	19030000	21508000	19615000	26020000
Protein quaking	QKI	>sp|Q96PU8-5|QKI_HUMAN Isoform 3 of Protein quaking OS=Homo sapiens GN=QKI;>sp|Q96PU8-9|QKI_HUMAN Isoform 6 of Protein quaking OS=Homo sapiens GN=QKI;>sp|Q96PU8-8|QKI_HUMAN Isoform 5 of Protein quaking OS=Homo sapiens GN=QKI;>sp|Q96PU8-6|QKI_HUMAN Isoform	5821000	5889500	5897700	4762100	4597600	8725600	7545000	5925800	6090400	6370800	6379900	5868500	6955900	6305700	8380700	5429700	6750800	7221100	5715300	6628100	6305200	7842100	7704500	8536500
Coatomer subunit epsilon	COPE	>sp|O14579|COPE_HUMAN Coatomer subunit epsilon OS=Homo sapiens GN=COPE PE=1 SV=3;>tr|M0QXB4|M0QXB4_HUMAN Coatomer protein complex, subunit epsilon, isoform CRA_g OS=Homo sapiens GN=COPE PE=4 SV=1;>sp|O14579-3|COPE_HUMAN Isoform 3 of Coatomer subunit epsilo	15461000	12355000	12180000	14283000	11539000	14381000	15078000	13984000	13939000	12864000	16143000	13741000	17311000	17651000	14685000	17334000	12779000	15596000	14271000	14290000	16770000	14230000	16043000	15357000
T-complex protein 1 subunit alpha	TCP1	>sp|P17987|TCPA_HUMAN T-complex protein 1 subunit alpha OS=Homo sapiens GN=TCP1 PE=1 SV=1;>tr|E7EQR6|E7EQR6_HUMAN T-complex protein 1 subunit alpha OS=Homo sapiens GN=TCP1 PE=2 SV=1;>tr|E7ERF2|E7ERF2_HUMAN T-complex protein 1 subunit alpha OS=Homo sapiens	234850000	205810000	241920000	206560000	231180000	208970000	210390000	194170000	263210000	246100000	258480000	248620000	207630000	191630000	203430000	192450000	254640000	239780000	209060000	218380000	217100000	211840000	206080000	219370000
U2 snRNP-associated SURP motif-containing protein	U2SURP	>sp|O15042-2|SR140_HUMAN Isoform 2 of U2 snRNP-associated SURP motif-containing protein OS=Homo sapiens GN=U2SURP;>sp|O15042|SR140_HUMAN U2 snRNP-associated SURP motif-containing protein OS=Homo sapiens GN=U2SURP PE=1 SV=2;>tr|C9JB80|C9JB80_HUMAN U2 snRNP-	2384800	1852600	2370300	3426900	2769800	2701800	2608900	2651800	2628500	2967900	3086900	2580800	2597600	3465800	2279200	2623600	3676200	2389600	1540800	2861300	1883700	2687700	3279000	3027800
Succinate dehydrogenase [ubiquinone] flavoprotein subunit, mitochondrial	SDHA	>sp|P31040|SDHA_HUMAN Succinate dehydrogenase [ubiquinone] flavoprotein subunit, mitochondrial OS=Homo sapiens GN=SDHA PE=1 SV=2;>tr|D6RFM5|D6RFM5_HUMAN Succinate dehydrogenase [ubiquinone] flavoprotein subunit, mitochondrial OS=Homo sapiens GN=SDHA PE=2 S	11639000	10859000	15539000	14750000	14319000	12388000	17619000	12772000	10671000	9955200	17054000	16591000	12777000	13528000	17498000	11212000	10355000	11501000	12182000	12869000	17651000	22762000	12161000	11812000
Squamous cell carcinoma antigen recognized by T-cells 3	SART3	>tr|F8VV04|F8VV04_HUMAN Squamous cell carcinoma antigen recognized by T-cells 3 (Fragment) OS=Homo sapiens GN=SART3 PE=2 SV=1;>tr|B7ZKM0|B7ZKM0_HUMAN SART3 protein OS=Homo sapiens GN=SART3 PE=2 SV=1;>sp|Q15020|SART3_HUMAN Squamous cell carcinoma antigen re	2881300	1	1	929570	1	1063700	1	1	1372000	1671100	899020	1246500	1061700	1681600	1344000	1	1596400	1	1385800	1232600	1	683240	1	1220200
26S proteasome non-ATPase regulatory subunit 1	PSMD1	>sp|Q99460-2|PSMD1_HUMAN Isoform 2 of 26S proteasome non-ATPase regulatory subunit 1 OS=Homo sapiens GN=PSMD1;>sp|Q99460|PSMD1_HUMAN 26S proteasome non-ATPase regulatory subunit 1 OS=Homo sapiens GN=PSMD1 PE=1 SV=2	23238000	23429000	30840000	27875000	30846000	33893000	31304000	33114000	29059000	27043000	30460000	28979000	26742000	27320000	28522000	28438000	28731000	26916000	30610000	29388000	33068000	33846000	34690000	28308000
6-phosphofructokinase, liver type	PFKL	>sp|P17858|K6PL_HUMAN 6-phosphofructokinase, liver type OS=Homo sapiens GN=PFKL PE=1 SV=6;>sp|P17858-2|K6PL_HUMAN Isoform 2 of 6-phosphofructokinase, liver type OS=Homo sapiens GN=PFKL	6324100	6483400	13581000	12420000	13468000	10812000	10524000	11303000	11830000	9431900	11952000	11633000	7253700	5587100	14081000	13578000	11363000	11824000	9215100	9459000	12201000	12565000	11484000	13156000
Periodic tryptophan protein 1 homolog	PWP1	>tr|B4DJV5|B4DJV5_HUMAN Periodic tryptophan protein 1 homolog OS=Homo sapiens GN=PWP1 PE=2 SV=1;>sp|Q13610|PWP1_HUMAN Periodic tryptophan protein 1 homolog OS=Homo sapiens GN=PWP1 PE=1 SV=1	2131100	1755500	1452800	2075200	1029400	1	1629700	1788600	1225600	1838600	2439700	1	1519700	1374200	1490900	1	1504600	945340	1384900	1845200	1972600	1583900	1298200	1191800
Puromycin-sensitive aminopeptidase	NPEPPS	>tr|B7Z463|B7Z463_HUMAN Uncharacterized protein OS=Homo sapiens GN=NPEPPS PE=2 SV=1;>tr|E9PLK3|E9PLK3_HUMAN Puromycin-sensitive aminopeptidase OS=Homo sapiens GN=NPEPPS PE=2 SV=1;>sp|P55786|PSA_HUMAN Puromycin-sensitive aminopeptidase OS=Homo sapiens GN=NP	22036000	17690000	24477000	21365000	25620000	23437000	20711000	19844000	29847000	26670000	23059000	22087000	20855000	19740000	25154000	21147000	26536000	29696000	25078000	19802000	19431000	21785000	21279000	18523000
Signal peptidase complex subunit 2	SPCS2	>tr|E9PL01|E9PL01_HUMAN Signal peptidase complex subunit 2 OS=Homo sapiens GN=SPCS2 PE=2 SV=1;>sp|Q15005|SPCS2_HUMAN Signal peptidase complex subunit 2 OS=Homo sapiens GN=SPCS2 PE=1 SV=3;>tr|E9PI68|E9PI68_HUMAN Signal peptidase complex subunit 2 OS=Homo sa	1999800	3303900	2029200	2799300	2081700	2415000	3288100	1	2334400	2095700	3417600	4270600	3093500	2797000	3132200	3173900	2808200	2316200	5308200	4588200	4868100	3946900	4765500	4909700
Far upstream element-binding protein 3	FUBP3	>sp|Q96I24|FUBP3_HUMAN Far upstream element-binding protein 3 OS=Homo sapiens GN=FUBP3 PE=1 SV=2	18420000	16153000	10656000	14733000	14782000	12105000	15997000	15888000	16822000	13783000	13158000	15769000	15508000	17853000	17090000	14107000	17486000	15247000	16575000	15749000	12426000	10557000	15443000	15237000
60S ribosomal protein L23	RPL23	>sp|P62829|RL23_HUMAN 60S ribosomal protein L23 OS=Homo sapiens GN=RPL23 PE=1 SV=1;>tr|C9JD32|C9JD32_HUMAN 60S ribosomal protein L23 (Fragment) OS=Homo sapiens GN=RPL23 PE=2 SV=1;>tr|J3KT29|J3KT29_HUMAN 60S ribosomal protein L23 OS=Homo sapiens GN=RPL23 PE	275520000	251140000	137080000	149490000	144450000	126770000	212510000	209520000	168500000	146940000	199450000	202210000	163950000	165420000	146360000	180380000	142880000	130700000	155250000	155550000	154800000	177690000	158820000	137580000
Interferon-inducible double stranded RNA-dependent protein kinase activator A	PRKRA	>tr|B4DJC7|B4DJC7_HUMAN Interferon-inducible double-stranded RNA-dependent protein kinase activator A OS=Homo sapiens GN=PRKRA PE=2 SV=1;>sp|O75569-3|PRKRA_HUMAN Isoform 3 of Interferon-inducible double-stranded RNA-dependent protein kinase activator A OS=	1	1	1557500	1104800	1272700	1696600	1419200	1611300	1	1	1157700	1726600	1	1	1237700	1546500	1	1	1	1	1052000	1749200	1	1
Transmembrane emp24 domain-containing protein 9	TMED9	>sp|Q9BVK6|TMED9_HUMAN Transmembrane emp24 domain-containing protein 9 OS=Homo sapiens GN=TMED9 PE=1 SV=2	13237000	12375000	13258000	14302000	16532000	17615000	17703000	15437000	11794000	12957000	17735000	16046000	17328000	16611000	15568000	16050000	12562000	16060000	16542000	15241000	16344000	14806000	21880000	21117000
Polymerase delta-interacting protein 3	POLDIP3	>sp|Q9BY77|PDIP3_HUMAN Polymerase delta-interacting protein 3 OS=Homo sapiens GN=POLDIP3 PE=1 SV=2;>sp|Q9BY77-2|PDIP3_HUMAN Isoform 2 of Polymerase delta-interacting protein 3 OS=Homo sapiens GN=POLDIP3;>tr|F8WCX5|F8WCX5_HUMAN Polymerase delta-interacting	5263400	6653900	4625400	4607800	4132400	3558400	5821900	6218000	4338900	5032700	3856100	5009400	6169500	4508200	4593500	4311600	4287000	3494900	5991200	5776800	4342200	5637100	5254100	5614600
Signal peptidase complex subunit 3	SPCS3	>sp|P61009|SPCS3_HUMAN Signal peptidase complex subunit 3 OS=Homo sapiens GN=SPCS3 PE=1 SV=1	1	1	3786100	6254200	4284800	5855300	4413800	4765000	1	1	6050400	5938200	1	1	6984300	7101500	1	1	9830700	1	5618800	5221300	1	1
Monofunctional C1-tetrahydrofolate synthase, mitochondrial	MTHFD1L	>sp|Q6UB35|C1TM_HUMAN Monofunctional C1-tetrahydrofolate synthase, mitochondrial OS=Homo sapiens GN=MTHFD1L PE=1 SV=1	6164400	4440300	4631100	9755500	10547000	11103000	10060000	6993900	10396000	9087100	3651000	8577200	11544000	10832000	12079000	12129000	11126000	14318000	12663000	12035000	13577000	11559000	13576000	10359000
AP-1 complex subunit gamma-1	AP1G1	>sp|O43747|AP1G1_HUMAN AP-1 complex subunit gamma-1 OS=Homo sapiens GN=AP1G1 PE=1 SV=5;>sp|O43747-2|AP1G1_HUMAN Isoform 2 of AP-1 complex subunit gamma-1 OS=Homo sapiens GN=AP1G1;>tr|J3KQU9|J3KQU9_HUMAN AP-1 complex subunit gamma-1 OS=Homo sapiens GN=AP1G1	1	1	1	1945000	1518400	2301400	1	1003200	1587000	1353700	1138200	940540	1	1	1423300	1105900	1740100	1	1618000	1248500	1047600	1603400	904380	1729400
T-complex protein 1 subunit gamma	CCT3	>sp|P49368|TCPG_HUMAN T-complex protein 1 subunit gamma OS=Homo sapiens GN=CCT3 PE=1 SV=4;>sp|P49368-2|TCPG_HUMAN Isoform 2 of T-complex protein 1 subunit gamma OS=Homo sapiens GN=CCT3;>tr|B4DUR8|B4DUR8_HUMAN T-complex protein 1 subunit gamma OS=Homo sapie	241250000	218690000	300030000	289620000	297030000	295560000	276530000	263020000	305200000	293420000	289280000	288060000	229270000	250530000	282790000	274330000	285500000	280770000	269250000	279610000	273410000	251490000	249510000	255150000
Arginine/serine-rich coiled-coil protein 2	RSRC2	>sp|Q7L4I2-2|RSRC2_HUMAN Isoform 2 of Arginine/serine-rich coiled-coil protein 2 OS=Homo sapiens GN=RSRC2;>sp|Q7L4I2|RSRC2_HUMAN Arginine/serine-rich coiled-coil protein 2 OS=Homo sapiens GN=RSRC2 PE=1 SV=1;>tr|H0YGP9|H0YGP9_HUMAN Arginine/serine-rich coil	1	1	1277500	1	1	1	1	1	1	789820	1	544720	1	1	644780	1	1104000	504150	1	1	1013200	1	1	1
ATP synthase subunit d, mitochondrial	ATP5H	>sp|O75947-2|ATP5H_HUMAN Isoform 2 of ATP synthase subunit d, mitochondrial OS=Homo sapiens GN=ATP5H;>sp|O75947|ATP5H_HUMAN ATP synthase subunit d, mitochondrial OS=Homo sapiens GN=ATP5H PE=1 SV=3;>tr|F5H608|F5H608_HUMAN ATP synthase subunit d, mitochondri	23178000	27428000	29714000	28530000	29692000	28334000	28382000	33992000	25313000	24367000	33646000	28517000	33699000	35632000	31455000	30950000	30579000	26442000	31349000	32044000	33862000	28997000	36756000	34937000
Aldehyde dehydrogenase X, mitochondrial	ALDH1B1	>sp|P30837|AL1B1_HUMAN Aldehyde dehydrogenase X, mitochondrial OS=Homo sapiens GN=ALDH1B1 PE=1 SV=3	5224300	5233700	5309000	4986500	4434800	5127100	4166200	5189600	5746300	5646400	5313300	5570600	5004700	4461300	5163700	5556100	7110400	7676600	4929000	4437700	5013500	5474200	4664600	5705600
ATP synthase-coupling factor 6, mitochondrial	ATP5J	>sp|P18859|ATP5J_HUMAN ATP synthase-coupling factor 6, mitochondrial OS=Homo sapiens GN=ATP5J PE=1 SV=1;>sp|P18859-2|ATP5J_HUMAN Isoform 2 of ATP synthase-coupling factor 6, mitochondrial OS=Homo sapiens GN=ATP5J;>tr|A8MUH2|A8MUH2_HUMAN ATP synthase-coupli	17514000	15124000	17414000	19761000	18304000	19024000	18399000	20475000	18634000	17967000	17901000	18399000	23362000	24960000	18828000	16327000	15423000	23795000	23503000	25949000	20600000	21490000	18571000	24372000
5-3 exoribonuclease 2	XRN2	>sp|Q9H0D6-2|XRN2_HUMAN Isoform 2 of 5-3 exoribonuclease 2 OS=Homo sapiens GN=XRN2;>tr|B4DZC3|B4DZC3_HUMAN 5-3 exoribonuclease 2 OS=Homo sapiens GN=XRN2 PE=2 SV=1;>sp|Q9H0D6|XRN2_HUMAN 5-3 exoribonuclease 2 OS=Homo sapiens GN=XRN2 PE=1 SV=1	8012900	8637000	5346500	3876000	6850400	7537500	9190300	6904100	5618700	6326100	6097000	7826700	4318000	2924500	8161300	7324100	5990900	4820600	4246600	4350800	6266500	5570400	6078900	3779400
Proteasome subunit alpha type-2	PSMA2	>sp|P25787|PSA2_HUMAN Proteasome subunit alpha type-2 OS=Homo sapiens GN=PSMA2 PE=1 SV=2	10232000	7652600	8564500	11800000	7315000	8323600	9448900	9333900	12454000	9486700	6895300	8277300	5544700	6099700	14649000	15674000	6917700	7133000	6657200	7689800	7788100	8215000	6133000	4982800
KIF1-binding protein	KIAA1279	>sp|Q96EK5|KBP_HUMAN KIF1-binding protein OS=Homo sapiens GN=KIAA1279 PE=1 SV=1	1373300	2075600	1	1	1	1	1	1	1743400	1831600	1	1	1507700	1	1	1	2123400	1	1	1984300	1	1	2157500	1
60S ribosomal protein L18	RPL18	>sp|Q07020|RL18_HUMAN 60S ribosomal protein L18 OS=Homo sapiens GN=RPL18 PE=1 SV=2;>tr|J3QQ67|J3QQ67_HUMAN 60S ribosomal protein L18 (Fragment) OS=Homo sapiens GN=RPL18 PE=3 SV=1;>tr|F8VYV2|F8VYV2_HUMAN 60S ribosomal protein L18 OS=Homo sapiens GN=RPL18 PE	296710000	309190000	177860000	194370000	176960000	193080000	254080000	247990000	227140000	250870000	216730000	199540000	255640000	245590000	219810000	235650000	211530000	205500000	224050000	214160000	215480000	208390000	230200000	212200000
RNA-binding protein 25	RBM25	>sp|P49756|RBM25_HUMAN RNA-binding protein 25 OS=Homo sapiens GN=RBM25 PE=1 SV=3	6314300	6759700	6228100	5183200	6198700	5512100	5766200	7552000	5597200	5024400	6148700	7386500	4504700	4585000	5797100	7222800	3071800	4298500	4412600	4358000	5712100	5291700	4264100	4707800
DNA-directed RNA polymerases I and III subunit RPAC1	POLR1C	>tr|E7EQB9|E7EQB9_HUMAN DNA-directed RNA polymerases I and III subunit RPAC1 OS=Homo sapiens GN=POLR1C PE=2 SV=1;>sp|O15160-2|RPAC1_HUMAN Isoform 2 of DNA-directed RNA polymerases I and III subunit RPAC1 OS=Homo sapiens GN=POLR1C;>sp|O15160|RPAC1_HUMAN DNA	17134000	27752000	22045000	15788000	5079700	22078000	18097000	10144000	23544000	21020000	22128000	18817000	29474000	27940000	18747000	16806000	23148000	25699000	22494000	20759000	13151000	14107000	28719000	25761000
Phosphatidylinositide phosphatase SAC1	SACM1L	>tr|E9PGZ4|E9PGZ4_HUMAN Phosphatidylinositide phosphatase SAC1 OS=Homo sapiens GN=SACM1L PE=2 SV=1;>tr|B4DK71|B4DK71_HUMAN Phosphatidylinositide phosphatase SAC1 OS=Homo sapiens GN=SACM1L PE=2 SV=1;>sp|Q9NTJ5|SAC1_HUMAN Phosphatidylinositide phosphatase SA	3984900	3470500	4496700	4434000	3848600	4650300	4260300	4665600	3661900	3480500	5435500	4250200	4315700	3979000	3858800	4916800	4462700	2266500	4975500	4518700	4667100	4092200	4287300	4700100
Tubulin--tyrosine ligase-like protein 12	TTLL12	>sp|Q14166|TTL12_HUMAN Tubulin--tyrosine ligase-like protein 12 OS=Homo sapiens GN=TTLL12 PE=1 SV=2	5320000	6368000	9189000	8887800	6119900	5545400	5453600	6705800	6840900	9056500	6551700	8245800	4691000	5247100	8397800	8797000	6620700	8476600	6528000	6352300	6209400	6184300	5624400	6893600
39S ribosomal protein L48, mitochondrial	MRPL48	>tr|F5H702|F5H702_HUMAN 39S ribosomal protein L48, mitochondrial OS=Homo sapiens GN=MRPL48 PE=4 SV=1;>sp|Q96GC5-3|RM48_HUMAN Isoform 2 of 39S ribosomal protein L48, mitochondrial OS=Homo sapiens GN=MRPL48;>sp|Q96GC5|RM48_HUMAN 39S ribosomal protein L48, mi	2788300	4492600	3112100	2477800	2189000	2031200	2050300	2062400	3965700	4857400	2498900	2233400	2901700	2391800	2255900	2238200	4355800	3245300	1	5256100	2067100	2297600	1	3169900
Bifunctional glutamate/proline--tRNA ligase;Glutamate--tRNA ligase;Proline--tRNA ligase	EPRS	>sp|P07814|SYEP_HUMAN Bifunctional glutamate/proline--tRNA ligase OS=Homo sapiens GN=EPRS PE=1 SV=5;>tr|V9GYZ6|V9GYZ6_HUMAN Bifunctional glutamate/proline--tRNA ligase (Fragment) OS=Homo sapiens GN=EPRS PE=3 SV=1	314840000	312320000	234720000	235590000	212210000	210420000	291260000	275500000	233390000	236910000	262970000	270680000	265640000	263960000	252850000	245220000	236250000	239650000	232890000	245030000	254950000	262260000	242980000	251740000
Coatomer subunit beta	COPB2	>tr|B4DZI8|B4DZI8_HUMAN Coatomer protein complex, subunit beta 2 (Beta prime), isoform CRA_b OS=Homo sapiens GN=COPB2 PE=2 SV=1;>sp|P35606|COPB2_HUMAN Coatomer subunit beta OS=Homo sapiens GN=COPB2 PE=1 SV=2	49094000	39990000	44620000	43825000	44801000	42428000	46513000	44554000	42960000	42157000	51010000	46318000	48967000	42251000	50315000	48120000	48763000	43692000	46059000	55183000	47406000	48427000	54175000	53387000
Reticulon-4	RTN4	>tr|F8W914|F8W914_HUMAN Reticulon OS=Homo sapiens GN=RTN4 PE=2 SV=1;>sp|Q9NQC3-2|RTN4_HUMAN Isoform 2 of Reticulon-4 OS=Homo sapiens GN=RTN4;>sp|Q9NQC3-5|RTN4_HUMAN Isoform 5 of Reticulon-4 OS=Homo sapiens GN=RTN4;>sp|Q9NQC3|RTN4_HUMAN Reticulon-4 OS=Homo	1	1787200	2013300	1	2639700	2473400	1613900	1547300	1077700	1527300	2114300	1325700	1968700	2240000	1782200	1447500	1496200	1322900	1636700	1763100	1497800	1868300	2351100	1683600
Putative heat shock protein HSP 90-beta 2	HSP90AB2P	>sp|Q58FF8|H90B2_HUMAN Putative heat shock protein HSP 90-beta 2 OS=Homo sapiens GN=HSP90AB2P PE=1 SV=2	42738000	35026000	37931000	46255000	54684000	54989000	45459000	47249000	61639000	51771000	43046000	30673000	48076000	38880000	42499000	45211000	64215000	47384000	49612000	46762000	40510000	41468000	59228000	31357000
ERO1-like protein beta;ERO1-like protein alpha	ERO1L;ERO1LB	>tr|G3V2H0|G3V2H0_HUMAN ERO1-like protein alpha (Fragment) OS=Homo sapiens GN=ERO1L PE=2 SV=1;>tr|Q5TAE8|Q5TAE8_HUMAN ERO1-like protein beta (Fragment) OS=Homo sapiens GN=ERO1LB PE=2 SV=1;>sp|Q86YB8|ERO1B_HUMAN ERO1-like protein beta OS=Homo sapiens GN=ERO	522310	314270	908160	1075000	1263600	1008000	1	778520	1428500	1336800	1038800	649790	1	1	1467900	1020800	1081300	1685600	1092900	1285100	883180	910470	948430	623900
Alpha-galactosidase A	GLA	>sp|P06280|AGAL_HUMAN Alpha-galactosidase A OS=Homo sapiens GN=GLA PE=1 SV=1;>tr|V9GYN5|V9GYN5_HUMAN Alpha-galactosidase A OS=Homo sapiens GN=GLA PE=4 SV=1	9390500	6930300	11598000	9498900	10284000	10007000	9891700	9346200	8814800	9644600	10660000	10908000	9760000	9359700	9429500	11446000	8865100	8138900	9482100	9734900	8093300	10150000	7921200	11524000
[truncated: 1,097 more rows]

## Sheet: SPECIFIC SMAC
UniProt ID	Gene names	AVERAGE EV	AVERAGE SMAC	RATIO SMAC/GFP	T.TEST
[truncated: 381 more rows]

## Sheet: SPECIFIC SMAC+LATS1WT
UniProt ID	Gene names	LFQ AVERAGE EV	LFQ AVERAGE SMAC+LATS1WT	RATIO LATS1WT+DIABLOvsGFP	T.TEST
[truncated: 389 more rows]

[truncated: 3 more sheets: SPECIFIC SMAC+LATS1KD, DIF SMAC+LATS1WT VS SMAC, DIF SMAC+LATS1KD VS SMAC]
