# Supplementary material for: Interaction of LATS1 with SMAC links the MST2/Hippo pathway with apoptosis in an IAP-dependent manner
Source: Cell Death Dis. 2022 Aug 8;13(8):692. doi: 10.1038/s41419-022-05147-3 (PMC9360443; doi:10.1038/s41419-022-05147-3)
Supplement: Supplementary file 5 — Supplemental table 2 [file 41419_2022_5147_MOESM5_ESM.xlsx]

## Sheet: Description
Detailed experiment can be found in supplementary figure 2A		LFQ Intensities tab shows all the proteins identified in the experiment	IMMUNOPRECIPITATION FLAG TRAP
		A375 cell line Transfeted with:	Experiment Label
		pCEFL-FLAG +pEGFP	EV
		pCEFL-LATS1	LATS1
		pCEFL-LATS1 + pEGFP-SMAC	Lats1+smac
		pCEFL-LATS1 + pEGFP-SMAC+pCDNA-HA-RASSF1A	Lats1+smac+1A
Description			Cut off
LATS1 specific interacting proteins cut off		ratio Average LFQ condition/Average LFQ ev	>2
Tabs: specific LATS1; specific LAST1+SMAC; specific LATS1+SMAC+1A		TTEST LFQ condition vs LFQ ev	p-value <0.05
LATS1 specific interacting proteins cut off		ratio Average LFQ condition 1/Average LFQ condition 2	>1.5 or <0.66
Tabs: DIF LAST1+SMAC vs LATS1; DIF LATS1+SMAC+1A vs LATS1+SMAC		TTEST LFQ condition vs LFQ ev	p-value <0.05

## Sheet: LFQ INTENSITIES
Fasta headers	LFQ intensity EV1_1	LFQ intensity EV1_2	LFQ intensity EV2_1	LFQ intensity EV2_2	LFQ intensity EV3_1	LFQ intensity EV3_2	LFQ intensity Lats1_1_1	LFQ intensity Lats1_1_2	LFQ intensity Lats1_2_1	LFQ intensity Lats1_2_2	LFQ intensity Lats1_3_1	LFQ intensity Lats1_3_2_	LFQ intensity Lats1+smac_1_1_	LFQ intensity Lats1+smac_1_2	LFQ intensity Lats1+smac_2_1	LFQ intensity Lats1+smac_2_2	LFQ intensity Lats1+smac_3_1	LFQ intensity Lats1+smac_3_2	LFQ intensity Lats1+smac+1A_1_1	LFQ intensity Lats1+smac+1A_1_2	LFQ intensity Lats1+smac+1A_2_1	LFQ intensity Lats1+smac+1A_2_2_	LFQ intensity Lats1+smac+1A_3_1_
sp|Q9Y2W1|TR150_HUMAN Thyroid hormone receptor-associated protein 3 OS=Homo sapiens OX=9606 GN=THRAP3 PE=1 SV=2	19939000	20758000	26931000	28200000	16898000	15872000	17309000	16192000	19261000	19894000	18575000	18571000	33876000	33915000	40668000	40280000	26647000	24318000	18231000	18631000	24779000	25065000	13761000
sp|P04264|K2C1_HUMAN Keratin, type II cytoskeletal 1 OS=Homo sapiens OX=9606 GN=KRT1 PE=1 SV=6;	6789200	6964400	11400000	11596000	18969000	18301000	7196800	6557900	7960300	8219300	39667000	39528000	23504000	24178000	10997000	10737000	13218000	12766000	25093000	24067000	28649000	30172000	11685000
sp|P35527|K1C9_HUMAN Keratin, type I cytoskeletal 9 OS=Homo sapiens OX=9606 GN=KRT9 PE=1 SV=3;	4204800	4077900	6402100	6312700	10499000	10771000	2591700	2594500	5194400	5149600	34711000	36086000	14732000	14231000	7669100	7681800	7602600	7896300	19747000	21127000	10149000	10188000	3936900
sp|A2NJV5|KV229_HUMAN Immunoglobulin kappa variable 2-29 OS=Homo sapiens OX=9606 GN=IGKV2-29 PE=3 SV=2;sp|A0A0A0MRZ7|KVD26_HUMAN Immunoglobulin kappa variable 2D-26 OS=Homo sapiens OX=9606 GN=IGKV2D-26 PE=3 SV=1;sp|A0A075B6S2|KVD29_HUMAN Immunoglobulin kap	9769800	8010100	18368000	19761000	7046600	7158500	12817000	12579000	13410000	13704000	10309000	10960000	16351000	17036000	13742000	14618000	14754000	16301000	10372000	10922000	8810200	8497000	9251100
sp|Q9NYF8|BCLF1_HUMAN Bcl-2-associated transcription factor 1 OS=Homo sapiens OX=9606 GN=BCLAF1 PE=1 SV=2;sp|Q9NYF8-2|BCLF1_HUMAN Isoform 2 of Bcl-2-associated transcription factor 1 OS=Homo sapiens OX=9606 GN=BCLAF1;sp|Q9NYF8-4|BCLF1_HUMAN Isoform 4 of Bc	13532000	13705000	17622000	17418000	10751000	10292000	10784000	10444000	11991000	12491000	11865000	12105000	21414000	21711000	25320000	26185000	17375000	17016000	10791000	11041000	15662000	15188000	8573600
sp|Q09013-12|DMPK_HUMAN Isoform 6 of Myotonin-protein kinase OS=Homo sapiens OX=9606 GN=DMPK;sp|Q09013-10|DMPK_HUMAN Isoform 5 of Myotonin-protein kinase OS=Homo sapiens OX=9606 GN=DMPK;sp|Q09013-2|DMPK_HUMAN Isoform 8 of Myotonin-protein kinase OS=Homo sa	1	1	1	1	1	1	180780	238460	414060	72925	168830	179150	337080	326680	347180	345560	336860	402250	141600	184410	362660	313750	148710
sp|P84090|ERH_HUMAN Enhancer of rudimentary homolog OS=Homo sapiens OX=9606 GN=ERH PE=1 SV=1	10680000	10543000	13037000	13099000	8340500	7696900	8509900	8221400	9333800	10057000	9153500	9355000	13206000	13335000	13644000	13098000	8237600	8385000	8167200	8277600	10827000	11818000	5868800
sp|P19474|RO52_HUMAN E3 ubiquitin-protein ligase TRIM21 OS=Homo sapiens OX=9606 GN=TRIM21 PE=1 SV=1;sp|P19474-2|RO52_HUMAN Isoform 2 of E3 ubiquitin-protein ligase TRIM21 OS=Homo sapiens OX=9606 GN=TRIM21	6221500	5949900	7202000	7006100	4661400	4367300	6397900	6227000	6750500	7102800	6238600	6265400	11858000	11997000	11901000	11789000	9207600	8934100	7255600	7147400	8471000	8590600	5154200
sp|Q02241-2|KIF23_HUMAN Isoform 2 of Kinesin-like protein KIF23 OS=Homo sapiens OX=9606 GN=KIF23;sp|Q02241|KIF23_HUMAN Kinesin-like protein KIF23 OS=Homo sapiens OX=9606 GN=KIF23 PE=1 SV=3;sp|Q02241-3|KIF23_HUMAN Isoform 3 of Kinesin-like protein KIF23 OS=	1	1	1	1	1	1	1	1	1	3214.8	1	1	4875.5	6127.3	89336	80860	63930	68583	1655.1	1870.5	7665.2	3946.4	224600
sp|P11142|HSP7C_HUMAN Heat shock cognate 71 kDa protein OS=Homo sapiens OX=9606 GN=HSPA8 PE=1 SV=1;sp|P11142-2|HSP7C_HUMAN Isoform 2 of Heat shock cognate 71 kDa protein OS=Homo sapiens OX=9606 GN=HSPA8	3670100	3382300	3712600	3633600	3150400	3231300	4892600	4926900	5193600	5566400	5060100	5037800	5664500	5901800	6219400	6293600	5224800	5132300	4092700	4080100	4701700	4809900	3741700
sp|P63261|ACTG_HUMAN Actin, cytoplasmic 2 OS=Homo sapiens OX=9606 GN=ACTG1 PE=1 SV=1	6485400	6170600	5881800	6126800	5310400	5232200	4816400	4776200	4688900	4922600	5093100	5055900	3401300	3597300	3840500	3997300	4536300	4334200	4320200	4350100	3988900	4092400	6555900
sp|Q05586-2|NMDZ1_HUMAN Isoform 1 of Glutamate receptor ionotropic, NMDA 1 OS=Homo sapiens OX=9606 GN=GRIN1;sp|Q05586-3|NMDZ1_HUMAN Isoform 2 of Glutamate receptor ionotropic, NMDA 1 OS=Homo sapiens OX=9606 GN=GRIN1;sp|Q05586-7|NMDZ1_HUMAN Isoform 7 of Glu	4654800	4254800	5797100	5938300	1	3613700	4833400	4928500	322370	5284000	9283100	4502700	5296800	5292100	280190	304690	4868200	1	3828600	3982900	3915900	3868900	3743200
sp|P13645|K1C10_HUMAN Keratin, type I cytoskeletal 10 OS=Homo sapiens OX=9606 GN=KRT10 PE=1 SV=6;	3935600	3966400	6678900	6515600	8876600	8800000	5087600	4458600	4937900	5222400	4236400	4132800	14922000	14475000	4841300	4694200	5611600	5545000	2946800	2947900	21096000	22781000	12834000
;sp|P35908|K22E_HUMAN Keratin, type II cytoskeletal 2 epidermal OS=Homo sapiens OX=9606 GN=KRT2 PE=1 SV=2;	3076200	3013400	5714700	5803100	8034000	7938500	1896500	1690300	5279600	5620000	6326600	6457300	13871000	12996000	4588900	4562300	6765300	6542000	3394300	3462100	10446000	10908000	18699000
sp|P04406|G3P_HUMAN Glyceraldehyde-3-phosphate dehydrogenase OS=Homo sapiens OX=9606 GN=GAPDH PE=1 SV=3;sp|P04406-2|G3P_HUMAN Isoform 2 of Glyceraldehyde-3-phosphate dehydrogenase OS=Homo sapiens OX=9606 GN=GAPDH	6680800	6537500	4902100	4637300	4911400	5021700	5317800	5211500	2816900	2787200	4729300	5024700	617070	570250	638840	648180	1304200	1225800	2537200	2778300	1426100	1355900	3659900
sp|Q9H0H5|RGAP1_HUMAN Rac GTPase-activating protein 1 OS=Homo sapiens OX=9606 GN=RACGAP1 PE=1 SV=1	1	5846.7	1	1	9576.9	1	1	1	5157.6	1	3393.3	1	14194	10934	52466	45519	39047	43933	6473.5	7535.3	7043.7	8078.6	178820
sp|Q15208|STK38_HUMAN Serine/threonine-protein kinase 38 OS=Homo sapiens OX=9606 GN=STK38 PE=1 SV=1	3150500	3135300	4533800	4697500	2683000	2681600	3321100	3553900	4033900	4301500	3524300	3511500	5284100	5447000	5442700	5486100	5152000	4782400	3848900	4021600	3887800	3834300	3007900
sp|P06733|ENOA_HUMAN Alpha-enolase OS=Homo sapiens OX=9606 GN=ENO1 PE=1 SV=2;sp|P06733-2|ENOA_HUMAN Isoform MBP-1 of Alpha-enolase OS=Homo sapiens OX=9606 GN=ENO1	4832700	4415700	3930700	3697600	3709100	3635500	4170900	4261600	1878800	2247600	3520600	3709100	423660	418300	425560	375020	1120200	1173800	2126100	2162200	1204100	1150500	2706100
sp|P08670|VIME_HUMAN Vimentin OS=Homo sapiens OX=9606 GN=VIM PE=1 SV=4	2861700	2743300	2526600	2440800	4184300	4096200	3776400	3515800	2201500	2367900	1711300	1669600	2077300	2064900	2419300	2440000	5252000	5243100	4678900	4600000	2974100	3077700	19370000
sp|P05783|K1C18_HUMAN Keratin, type I cytoskeletal 18 OS=Homo sapiens OX=9606 GN=KRT18 PE=1 SV=2	90468	9530.4	1	1	1	10924	1	1	1	1	1	1	1	1	1	1	1	1	13191	9677.3	75699	80152	16237
sp|Q9H3K6|BOLA2_HUMAN BolA-like protein 2 OS=Homo sapiens OX=9606 GN=BOLA2 PE=1 SV=1;sp|Q9H3K6-2|BOLA2_HUMAN Isoform 2 of BolA-like protein 2 OS=Homo sapiens OX=9606 GN=BOLA2	2424200	2221300	3226400	3060900	1581500	1643300	2136400	2280400	2608400	2711000	2445700	2440500	4249900	4432000	4675900	4640900	3449100	3309800	2845700	2806800	3171600	3119900	1991300
sp|Q9Y2X3|NOP58_HUMAN Nucleolar protein 58 OS=Homo sapiens OX=9606 GN=NOP58 PE=1 SV=1	1	2456.4	1	1	8502.6	8427.5	14761	6482.1	1	1	3356.4	7215.5	1	1984.8	1	1	9070.2	7793.6	17012	6797.3	25494	32705	95054
sp|Q5VTE0|EF1A3_HUMAN Putative elongation factor 1-alpha-like 3 OS=Homo sapiens OX=9606 GN=EEF1A1P5 PE=5 SV=1;sp|P68104|EF1A1_HUMAN Elongation factor 1-alpha 1 OS=Homo sapiens OX=9606 GN=EEF1A1 PE=1 SV=1;sp|P68104-2|EF1A1_HUMAN Isoform 2 of Elongation fact	2159300	1901400	2327100	2471800	1800100	1921100	1982000	1847900	2186400	2380900	1934500	1840600	1701600	1696700	1753400	1573100	1818100	1875900	1844100	1894400	1693800	1627800	1973300
sp|P68371|TBB4B_HUMAN Tubulin beta-4B chain OS=Homo sapiens OX=9606 GN=TUBB4B PE=1 SV=1;sp|P04350|TBB4A_HUMAN Tubulin beta-4A chain OS=Homo sapiens OX=9606 GN=TUBB4A PE=1 SV=2	1685400	1566700	1857300	1753100	1440800	1577400	1696500	1792900	2258800	2342700	1884000	1825800	2177900	2262800	2346300	2288800	2251900	2543800	2271200	2308300	1879100	1764300	2045200
sp|P68363|TBA1B_HUMAN Tubulin alpha-1B chain OS=Homo sapiens OX=9606 GN=TUBA1B PE=1 SV=1;sp|P68366-2|TBA4A_HUMAN Isoform 2 of Tubulin alpha-4A chain OS=Homo sapiens OX=9606 GN=TUBA4A;sp|P68366|TBA4A_HUMAN Tubulin alpha-4A chain OS=Homo sapiens OX=9606 GN=T	1744100	1611300	1778600	1725600	1395600	1393400	1779400	1763000	2225300	2189800	1800600	1750200	2051100	2174000	2376600	2177200	2307300	2290100	1980100	2109100	1640700	1647400	1778300
sp|Q15773|MLF2_HUMAN Myeloid leukemia factor 2 OS=Homo sapiens OX=9606 GN=MLF2 PE=1 SV=1	1	1	1	1	1	1	1	1	1	1	1	1	9311.1	12126	11941	8599.9	4215.6	6993.3	33518	29981	47369	41737	22429
sp|P08238|HS90B_HUMAN Heat shock protein HSP 90-beta OS=Homo sapiens OX=9606 GN=HSP90AB1 PE=1 SV=4	1530200	1315700	1704600	1744700	1619300	1582400	1700900	1717500	2374800	2327600	1551000	1539000	779670	796850	914970	893050	984040	1014900	1542600	1513900	858390	865030	1321500
sp|Q13835-2|PKP1_HUMAN Isoform 1 of Plakophilin-1 OS=Homo sapiens OX=9606 GN=PKP1;sp|Q13835|PKP1_HUMAN Plakophilin-1 OS=Homo sapiens OX=9606 GN=PKP1 PE=1 SV=2	1269.7	1	1	1	5939.5	8608.4	1	1	1	1	128220	136400	1	8471.9	1	1	1	1	40193	35810	25285	30261	1
sp|Q9BZE4-3|NOG1_HUMAN Isoform 3 of Nucleolar GTP-binding protein 1 OS=Homo sapiens OX=9606 GN=GTPBP4;sp|Q9BZE4-2|NOG1_HUMAN Isoform 2 of Nucleolar GTP-binding protein 1 OS=Homo sapiens OX=9606 GN=GTPBP4;sp|Q9BZE4|NOG1_HUMAN Nucleolar GTP-binding protein 1	1	1	1	1	11623	11472	7811	2131.5	1	2091.3	4936.3	1	1	1	6340.5	6330.8	10999	6847.2	16488	14285	11568	2779.5	57513
sp|P11021|BIP_HUMAN Endoplasmic reticulum chaperone BiP OS=Homo sapiens OX=9606 GN=HSPA5 PE=1 SV=2	1519000	1549600	1508700	1529900	1465500	1508800	1629900	1671000	1436900	1437100	1591000	1603400	1327300	1323500	1349800	1329600	1179600	1270200	1216300	1261900	1255700	1247900	1218600
sp|P16403|H12_HUMAN Histone H1.2 OS=Homo sapiens OX=9606 GN=HIST1H1C PE=1 SV=2	1056800	1003500	1176700	1215600	1808700	1721400	2008300	1952200	1053100	1109100	1179600	1161500	911850	941510	1205300	1182700	1222400	1200400	1032100	1040000	1341200	1281800	2041300
sp|P23528|COF1_HUMAN Cofilin-1 OS=Homo sapiens OX=9606 GN=CFL1 PE=1 SV=3	1867800	1810800	1516500	1663400	1338300	1337200	1822600	1823800	974800	1069300	1297100	1320700	655620	613700	719050	674280	618910	723030	984170	958690	731100	739830	930230
sp|P14618|KPYM_HUMAN Pyruvate kinase PKM OS=Homo sapiens OX=9606 GN=PKM PE=1 SV=4;sp|P14618-2|KPYM_HUMAN Isoform M1 of Pyruvate kinase PKM OS=Homo sapiens OX=9606 GN=PKM;sp|P14618-3|KPYM_HUMAN Isoform 3 of Pyruvate kinase PKM OS=Homo sapiens OX=9606 GN=PKM	2057900	2014800	1828900	1764300	1529000	1377400	1362000	1372900	1158700	1271000	1430500	1460300	321870	298800	305940	369010	542120	501160	1081800	1053200	578020	530710	1349900
sp|P18621-3|RL17_HUMAN Isoform 3 of 60S ribosomal protein L17 OS=Homo sapiens OX=9606 GN=RPL17;sp|P18621|RL17_HUMAN 60S ribosomal protein L17 OS=Homo sapiens OX=9606 GN=RPL17 PE=1 SV=3;sp|P18621-2|RL17_HUMAN Isoform 2 of 60S ribosomal protein L17 OS=Homo s	1246500	1276400	1648400	1634300	1186900	1187200	1216500	1252100	1291800	1330100	1184600	1205200	2037400	1956800	2179400	2162100	1729300	1795600	1268900	1206400	1505700	1613300	1030800
sp|P62269|RS18_HUMAN 40S ribosomal protein S18 OS=Homo sapiens OX=9606 GN=RPS18 PE=1 SV=3	851480	843080	1754500	1785800	1256300	1318800	1261600	1310500	1193600	1251700	1014300	1026700	1206200	1228000	1331600	1343100	1312900	1298600	1061400	1073200	1584700	1616900	983780
sp|O95835|LATS1_HUMAN Serine/threonine-protein kinase LATS1 OS=Homo sapiens OX=9606 GN=LATS1 PE=1 SV=1;sp|O95835-2|LATS1_HUMAN Isoform 2 of Serine/threonine-protein kinase LATS1 OS=Homo sapiens OX=9606 GN=LATS1	11450	1570.3	1062.8	1	2178.8	2944.1	11781000	8441300	10087000	11123000	8385900	12182000	16795000	11986000	18810000	18686000	8043200	8139800	6990800	9836600	9112000	9057200	5816600
sp|P46781|RS9_HUMAN 40S ribosomal protein S9 OS=Homo sapiens OX=9606 GN=RPS9 PE=1 SV=3	1083200	1054500	1579700	1637300	1151700	1195200	1219400	1139300	1148900	1267900	1070200	1033500	1735000	1713300	1766600	1768200	1636100	1623500	1087900	1122300	1301800	1376800	976380
sp|Q6NZI2|CAVN1_HUMAN Caveolae-associated protein 1 OS=Homo sapiens OX=9606 GN=CAVIN1 PE=1 SV=1;sp|Q6NZI2-2|CAVN1_HUMAN Isoform 2 of Caveolae-associated protein 1 OS=Homo sapiens OX=9606 GN=CAVIN1	1	4759.4	1	1	13291	7506.1	9534.8	11295	4279	3898.7	1842.6	5651.7	3503.9	4575.3	8858	15270	38051	36956	13064	10831	9721.3	2124.7	138270
sp|P04075|ALDOA_HUMAN Fructose-bisphosphate aldolase A OS=Homo sapiens OX=9606 GN=ALDOA PE=1 SV=2;sp|P04075-2|ALDOA_HUMAN Isoform 2 of Fructose-bisphosphate aldolase A OS=Homo sapiens OX=9606 GN=ALDOA	1275700	1234600	1205100	1168300	1139800	1109800	924160	854280	814270	859010	858490	878270	160850	148600	180260	182850	256420	224970	573150	577980	345090	331620	729050
sp|P04083|ANXA1_HUMAN Annexin A1 OS=Homo sapiens OX=9606 GN=ANXA1 PE=1 SV=2	787300	763200	831680	855590	745390	785600	832340	856090	938440	979800	804970	743290	152660	140940	179660	209080	306600	303140	726880	743780	195440	197710	675230
sp|P02545|LMNA_HUMAN Prelamin-A/C OS=Homo sapiens OX=9606 GN=LMNA PE=1 SV=1;sp|P02545-6|LMNA_HUMAN Isoform 6 of Prelamin-A/C OS=Homo sapiens OX=9606 GN=LMNA;sp|P02545-3|LMNA_HUMAN Isoform ADelta10 of Prelamin-A/C OS=Homo sapiens OX=9606 GN=LMNA;sp|P02545-5	996990	1008000	940490	900220	831090	795350	845050	812070	872380	878740	793360	847940	556030	548140	622230	627830	592400	567360	544150	530040	733160	777610	732870
sp|P02533|K1C14_HUMAN Keratin, type I cytoskeletal 14 OS=Homo sapiens OX=9606 GN=KRT14 PE=1 SV=4;	663130	598340	594710	535920	1019800	1039100	497440	450830	515330	512520	1541200	1487400	1279400	1262200	468610	480790	838760	930680	1297200	1275600	1865900	1860200	847700
sp|Q5SY16|NOL9_HUMAN Polynucleotide 5-hydroxyl-kinase NOL9 OS=Homo sapiens OX=9606 GN=NOL9 PE=1 SV=1	1	1	1	1	1	1	3841.2	1	6057.2	1	1	1	10645	37268	19159	4940.8	1891.2	25808	25136	12103	12031	11609	25211
sp|O14744|ANM5_HUMAN Protein arginine N-methyltransferase 5 OS=Homo sapiens OX=9606 GN=PRMT5 PE=1 SV=4;sp|O14744-2|ANM5_HUMAN Isoform 2 of Protein arginine N-methyltransferase 5 OS=Homo sapiens OX=9606 GN=PRMT5;sp|O14744-5|ANM5_HUMAN Isoform 5 of Protein a	601520	576380	1122900	1073400	558160	516500	814700	726970	864810	951910	698920	696690	1388500	1255100	1230700	1192400	1227400	1197400	958090	925350	801220	848760	653970
sp|P19338|NUCL_HUMAN Nucleolin OS=Homo sapiens OX=9606 GN=NCL PE=1 SV=3	986980	1014500	933520	951690	923720	928880	903750	917130	680090	629750	768180	806830	828080	873680	850530	811660	735470	768370	737860	732560	585570	610810	691820
sp|P62424|RL7A_HUMAN 60S ribosomal protein L7a OS=Homo sapiens OX=9606 GN=RPL7A PE=1 SV=2	852690	788900	927140	932920	851860	788740	772360	764600	849580	831830	659240	659460	951540	929530	901280	868690	797070	780160	662970	640080	666990	709190	613990
sp|P62701|RS4X_HUMAN 40S ribosomal protein S4, X isoform OS=Homo sapiens OX=9606 GN=RPS4X PE=1 SV=2	468800	495890	617730	623460	1015300	957560	974780	990350	578210	614600	679290	668480	397150	406850	466900	459320	581440	573630	528680	514160	907370	940520	443590
sp|P26373|RL13_HUMAN 60S ribosomal protein L13 OS=Homo sapiens OX=9606 GN=RPL13 PE=1 SV=4;sp|P26373-2|RL13_HUMAN Isoform 2 of 60S ribosomal protein L13 OS=Homo sapiens OX=9606 GN=RPL13	746340	777740	993970	950930	786670	751780	668580	737120	789010	766110	766590	770130	1015900	1058400	1158200	1202400	834590	753460	725790	733510	797750	830460	615310
sp|P10809|CH60_HUMAN 60 kDa heat shock protein, mitochondrial OS=Homo sapiens OX=9606 GN=HSPD1 PE=1 SV=2	936670	917130	835940	849580	812670	788900	771400	709370	605530	618800	732280	762160	337780	324370	305620	286410	347160	382050	525690	510680	341960	350090	572030
sp|P27635|RL10_HUMAN 60S ribosomal protein L10 OS=Homo sapiens OX=9606 GN=RPL10 PE=1 SV=4	597190	639490	834180	869910	680080	651420	623080	669090	729360	791940	649720	701160	1004200	1035900	1192600	1221900	1022900	920650	734830	745400	865500	849610	580470
sp|P36578|RL4_HUMAN 60S ribosomal protein L4 OS=Homo sapiens OX=9606 GN=RPL4 PE=1 SV=5	744360	722320	719450	766760	685880	658840	655340	666910	734380	753580	647010	652490	863780	893960	935850	932820	728340	739440	712340	678480	714000	725710	604650
sp|P78332|RBM6_HUMAN RNA-binding protein 6 OS=Homo sapiens OX=9606 GN=RBM6 PE=1 SV=5;sp|P78332-2|RBM6_HUMAN Isoform 2 of RNA-binding protein 6 OS=Homo sapiens OX=9606 GN=RBM6	1	8153.6	1	1	6811.1	5393.5	1	7730.3	4366.6	6324.3	8193.1	7978.2	16677	29295	37099	45555	27213	20227	14940	10469	27818	20358	11815
sp|Q53RT3|APRV1_HUMAN Retroviral-like aspartic protease 1 OS=Homo sapiens OX=9606 GN=ASPRV1 PE=1 SV=1	1	1	1	1	1	1	1	1	1	1	1	1	1	1	1	1	13223	14959	1	1	36261	30456	15059
sp|P13639|EF2_HUMAN Elongation factor 2 OS=Homo sapiens OX=9606 GN=EEF2 PE=1 SV=4	1113300	1056900	916370	937940	915010	949130	709770	729110	574570	490180	710790	746880	287620	280250	300090	319540	357390	343440	433980	461570	421120	434020	537700
sp|P62829|RL23_HUMAN 60S ribosomal protein L23 OS=Homo sapiens OX=9606 GN=RPL23 PE=1 SV=1	454740	442880	553920	520760	647140	539870	767840	765710	557680	602430	613550	603220	534070	617680	697750	741600	630340	542120	649880	626840	1097700	988070	541150
sp|P62241|RS8_HUMAN 40S ribosomal protein S8 OS=Homo sapiens OX=9606 GN=RPS8 PE=1 SV=2	654650	624860	706440	766250	752820	728700	670320	650260	622440	711560	591550	609240	846630	842820	935080	922860	744430	683750	616610	595920	696610	738540	532980
sp|Q02878|RL6_HUMAN 60S ribosomal protein L6 OS=Homo sapiens OX=9606 GN=RPL6 PE=1 SV=3	604760	593160	730730	713890	677480	682590	672460	621830	692160	722120	568360	544170	865620	826130	882320	905840	734300	660810	582270	592800	545100	543890	543240
sp|P62753|RS6_HUMAN 40S ribosomal protein S6 OS=Homo sapiens OX=9606 GN=RPS6 PE=1 SV=1	418850	409420	483490	502010	575070	584400	705840	669940	510810	585580	535520	527620	678200	644630	619010	669490	560910	555930	534950	479700	578370	549450	400590
sp|Q00839-2|HNRPU_HUMAN Isoform 2 of Heterogeneous nuclear ribonucleoprotein U OS=Homo sapiens OX=9606 GN=HNRNPU;sp|Q00839|HNRPU_HUMAN Heterogeneous nuclear ribonucleoprotein U OS=Homo sapiens OX=9606 GN=HNRNPU PE=1 SV=6	573070	590510	703540	756620	609810	581560	559990	577700	588840	578950	595450	606880	725650	740870	864700	892960	766770	705260	706730	720910	796980	780030	1346100
sp|Q9BWJ5|SF3B5_HUMAN Splicing factor 3B subunit 5 OS=Homo sapiens OX=9606 GN=SF3B5 PE=1 SV=1	4071.6	11956	1	1803.3	8224.8	11580	3943.6	1	3873.1	1	1	1	7486.9	5037	12094	7309.2	4149	3329.1	15603	10186	14409	19699	10235
sp|P52272-2|HNRPM_HUMAN Isoform 2 of Heterogeneous nuclear ribonucleoprotein M OS=Homo sapiens OX=9606 GN=HNRNPM;sp|P52272|HNRPM_HUMAN Heterogeneous nuclear ribonucleoprotein M OS=Homo sapiens OX=9606 GN=HNRNPM PE=1 SV=3	564470	565290	570620	639560	655280	661870	528140	558980	675920	667630	524360	521170	602090	601460	872130	888860	551510	560840	700090	709960	651150	665660	756730
sp|P39023|RL3_HUMAN 60S ribosomal protein L3 OS=Homo sapiens OX=9606 GN=RPL3 PE=1 SV=2	572160	575370	678350	661880	597200	585920	579860	547670	615410	640250	525320	511480	803120	767610	881930	897190	588670	571690	621460	587020	561040	588790	504590
sp|Q06830|PRDX1_HUMAN Peroxiredoxin-1 OS=Homo sapiens OX=9606 GN=PRDX1 PE=1 SV=1	653640	612840	646400	679640	562900	606840	512460	570530	594390	555080	578420	588960	475740	453240	519560	491190	417550	409180	499840	515370	603250	687640	410500
sp|P62750|RL23A_HUMAN 60S ribosomal protein L23a OS=Homo sapiens OX=9606 GN=RPL23A PE=1 SV=1	310830	303890	385170	411640	735180	698780	766290	752720	401240	433720	478760	488290	342130	334650	368030	362090	425030	425790	342820	341770	541110	568920	299270
sp|P15924|DESP_HUMAN Desmoplakin OS=Homo sapiens OX=9606 GN=DSP PE=1 SV=3;sp|P15924-3|DESP_HUMAN Isoform DSPIa of Desmoplakin OS=Homo sapiens OX=9606 GN=DSP;sp|P15924-2|DESP_HUMAN Isoform DPII of Desmoplakin OS=Homo sapiens OX=9606 GN=DSP	1595.5	11587	4484.5	2969.4	245260	215100	25881	5855.5	11928	17031	1488200	1762100	245530	303610	40821	38079	115570	105120	592380	565150	4477300	4314500	154340
sp|Q6P5R6|RL22L_HUMAN 60S ribosomal protein L22-like 1 OS=Homo sapiens OX=9606 GN=RPL22L1 PE=1 SV=2	1	1	2387.4	1	34902	46557	48936	42038	1	4154.9	19828	15150	1	1	1	1	10418	9594.6	5995	8697.6	26811	24715	1925.6
sp|P07900|HS90A_HUMAN Heat shock protein HSP 90-alpha OS=Homo sapiens OX=9606 GN=HSP90AA1 PE=1 SV=5;sp|P07900-2|HS90A_HUMAN Isoform 2 of Heat shock protein HSP 90-alpha OS=Homo sapiens OX=9606 GN=HSP90AA1	444690	389570	457310	434060	478520	461970	524420	462420	687630	730870	438260	453690	258490	239000	290470	336700	340850	302710	490210	466510	273000	281320	414630
sp|P23396|RS3_HUMAN 40S ribosomal protein S3 OS=Homo sapiens OX=9606 GN=RPS3 PE=1 SV=2;sp|P23396-2|RS3_HUMAN Isoform 2 of 40S ribosomal protein S3 OS=Homo sapiens OX=9606 GN=RPS3	512340	477540	587920	557630	550170	563400	505340	552690	619950	609550	500670	504040	528910	541570	636680	617770	581550	520720	498260	517250	612220	627300	423190
sp|P06748|NPM_HUMAN Nucleophosmin OS=Homo sapiens OX=9606 GN=NPM1 PE=1 SV=2;sp|P06748-3|NPM_HUMAN Isoform 3 of Nucleophosmin OS=Homo sapiens OX=9606 GN=NPM1;sp|P06748-2|NPM_HUMAN Isoform 2 of Nucleophosmin OS=Homo sapiens OX=9606 GN=NPM1	798560	862450	675950	691680	682750	693230	626620	652620	397810	413020	593100	587700	171100	147470	165020	177160	209500	205730	343270	370200	199290	167690	614180
sp|P61247|RS3A_HUMAN 40S ribosomal protein S3a OS=Homo sapiens OX=9606 GN=RPS3A PE=1 SV=2	465570	446710	602130	616450	603520	557370	594720	537660	546420	579970	476330	474060	533230	527270	602010	627140	443110	476180	509220	464490	524960	493860	486570
sp|P18124|RL7_HUMAN 60S ribosomal protein L7 OS=Homo sapiens OX=9606 GN=RPL7 PE=1 SV=1	550410	452240	624280	614520	562860	549990	487730	478180	595110	618950	480560	486800	717530	724450	730980	684200	602830	562720	503000	489850	529090	516650	454830
sp|P62318-2|SMD3_HUMAN Isoform 2 of Small nuclear ribonucleoprotein Sm D3 OS=Homo sapiens OX=9606 GN=SNRPD3;sp|P62318|SMD3_HUMAN Small nuclear ribonucleoprotein Sm D3 OS=Homo sapiens OX=9606 GN=SNRPD3 PE=1 SV=1	583020	592970	668610	546170	523000	289290	837120	595510	509680	266020	535160	386300	412630	401290	356070	381530	672130	476090	377520	529080	275910	393260	305350
sp|P62249|RS16_HUMAN 40S ribosomal protein S16 OS=Homo sapiens OX=9606 GN=RPS16 PE=1 SV=2	402130	374020	549440	524860	587470	605900	628700	555960	506740	514990	424800	425650	455300	469330	508890	502600	501720	495360	409990	422930	565610	574340	352820
sp|P62851|RS25_HUMAN 40S ribosomal protein S25 OS=Homo sapiens OX=9606 GN=RPS25 PE=1 SV=1	206100	174490	276630	288500	670470	654910	715810	759930	353100	362870	418450	432440	152100	151750	169040	155050	367360	364490	189340	191020	464260	497570	139090
sp|P61254|RL26_HUMAN 60S ribosomal protein L26 OS=Homo sapiens OX=9606 GN=RPL26 PE=1 SV=1	377010	414430	529980	554960	574650	571870	548450	562660	453870	431790	438210	446530	448110	448070	520510	526090	417310	405650	370310	382700	491400	515510	324520
sp|Q96EY4|TMA16_HUMAN Translation machinery-associated protein 16 OS=Homo sapiens OX=9606 GN=TMA16 PE=1 SV=2	1	8114.2	1	4420.8	13285	28127	24279	23658	7646.8	1	11388	16159	5826.3	3404.3	1	1	18470	19183	5806	3465.6	25465	19473	6735.1
sp|Q9BWM7|SFXN3_HUMAN Sideroflexin-3 OS=Homo sapiens OX=9606 GN=SFXN3 PE=1 SV=3	6518.7	6341.7	8313	4422.4	3669.2	4519.7	5317.6	8992	9910.4	12728	2108.8	9407.3	13794	12652	15556	18833	11952	12077	5003.7	16571	17332	10270	10993
sp|Q07020|RL18_HUMAN 60S ribosomal protein L18 OS=Homo sapiens OX=9606 GN=RPL18 PE=1 SV=2;sp|Q07020-2|RL18_HUMAN Isoform 2 of 60S ribosomal protein L18 OS=Homo sapiens OX=9606 GN=RPL18	514660	467150	561830	650980	566340	524350	435550	459860	479040	558550	450470	453460	668420	635260	707930	692370	520520	547770	450710	436270	443500	480570	421810
sp|Q9BQG0|MBB1A_HUMAN Myb-binding protein 1A OS=Homo sapiens OX=9606 GN=MYBBP1A PE=1 SV=2;sp|Q9BQG0-2|MBB1A_HUMAN Isoform 2 of Myb-binding protein 1A OS=Homo sapiens OX=9606 GN=MYBBP1A	1	6916	1	1	1	1	8328.6	4114.8	6181.8	8556.2	4964.7	6813.8	1	4640.2	8243	6163.8	1	6371.8	6436	4638.9	20082	9228.6	18706
sp|P11387|TOP1_HUMAN DNA topoisomerase 1 OS=Homo sapiens OX=9606 GN=TOP1 PE=1 SV=2	85272	136940	115870	94170	688290	736480	756170	731410	271250	273880	426120	353670	53946	60473	86648	75759	245620	253250	88552	69762	427670	450520	129730
sp|Q15149-7|PLEC_HUMAN Isoform 7 of Plectin OS=Homo sapiens OX=9606 GN=PLEC;sp|Q15149-8|PLEC_HUMAN Isoform 8 of Plectin OS=Homo sapiens OX=9606 GN=PLEC;sp|Q15149-9|PLEC_HUMAN Isoform 9 of Plectin OS=Homo sapiens OX=9606 GN=PLEC;sp|Q15149-5|PLEC_HUMAN Isofo	427770	500260	429680	414900	476140	497690	482940	473950	549550	553350	368450	376160	576960	605460	588400	586980	565530	599120	509350	480670	629060	597080	581160
sp|P09382|LEG1_HUMAN Galectin-1 OS=Homo sapiens OX=9606 GN=LGALS1 PE=1 SV=2	551640	551080	466170	446930	400410	416010	534810	465990	414560	431370	487830	467280	481970	475120	521720	518540	504680	454270	454390	476420	548980	551150	553360
sp|P15880|RS2_HUMAN 40S ribosomal protein S2 OS=Homo sapiens OX=9606 GN=RPS2 PE=1 SV=2	396590	339220	479560	464380	474610	477080	521250	546970	405990	427770	447990	444110	463090	465160	496880	513900	443320	507440	405920	414910	559800	544670	380290
sp|P61978-3|HNRPK_HUMAN Isoform 3 of Heterogeneous nuclear ribonucleoprotein K OS=Homo sapiens OX=9606 GN=HNRNPK;sp|P61978|HNRPK_HUMAN Heterogeneous nuclear ribonucleoprotein K OS=Homo sapiens OX=9606 GN=HNRNPK PE=1 SV=1;sp|P61978-2|HNRPK_HUMAN Isoform 2 o	473280	439990	531670	532080	448840	430750	431250	456280	477040	534480	446270	446370	501590	499420	558410	582790	579560	519880	501800	518440	433820	440530	554850
sp|P02790|HEMO_HUMAN Hemopexin OS=Homo sapiens OX=9606 GN=HPX PE=1 SV=2	1	1	12232	12280	4921.1	6292.6	7946.4	1	8297.1	14520	7955.1	8575.5	15715	15075	17506	15806	25459	19973	16010	18419	6102.5	4557.2	12855
sp|P60866|RS20_HUMAN 40S ribosomal protein S20 OS=Homo sapiens OX=9606 GN=RPS20 PE=1 SV=1;sp|P60866-2|RS20_HUMAN Isoform 2 of 40S ribosomal protein S20 OS=Homo sapiens OX=9606 GN=RPS20	541100	583400	662530	655410	484010	455550	437690	456480	479550	476230	440470	459990	745100	777860	823480	812790	587760	590360	431320	411880	625100	676210	299050
sp|Q6IMN6-4|CAPR2_HUMAN Isoform 4 of Caprin-2 OS=Homo sapiens OX=9606 GN=CAPRIN2;sp|Q6IMN6-10|CAPR2_HUMAN Isoform 10 of Caprin-2 OS=Homo sapiens OX=9606 GN=CAPRIN2;sp|Q6IMN6-7|CAPR2_HUMAN Isoform 7 of Caprin-2 OS=Homo sapiens OX=9606 GN=CAPRIN2;sp|Q6IMN6-3	1	8580.7	29448	1	1	7477	1	1	3729	1	4876.6	6084.3	22803	24301	28053	29870	7983.4	10702	9733.2	9707.3	13568	12397	9592.4
sp|P00558|PGK1_HUMAN Phosphoglycerate kinase 1 OS=Homo sapiens OX=9606 GN=PGK1 PE=1 SV=3;sp|P00558-2|PGK1_HUMAN Isoform 2 of Phosphoglycerate kinase 1 OS=Homo sapiens OX=9606 GN=PGK1	901380	896120	604960	616130	716430	686980	575640	537190	299670	279510	551570	488090	23172	25134	14857	4097.4	124780	146980	248600	250380	124800	114740	355940
sp|P35268|RL22_HUMAN 60S ribosomal protein L22 OS=Homo sapiens OX=9606 GN=RPL22 PE=1 SV=2	186630	166130	182420	220840	606970	536780	751910	677180	255900	249340	373520	381840	44964	50390	62043	63979	240830	213850	133940	141500	303260	352410	119080
sp|P62280|RS11_HUMAN 40S ribosomal protein S11 OS=Homo sapiens OX=9606 GN=RPS11 PE=1 SV=3	334540	340840	409560	415970	524870	495190	503890	493600	428820	466430	387980	399270	400180	392990	458430	503720	390910	381180	400920	371010	526430	551650	287850
sp|P07737|PROF1_HUMAN Profilin-1 OS=Homo sapiens OX=9606 GN=PFN1 PE=1 SV=2	509400	430680	475640	472140	412670	459940	416520	424810	475530	529250	390090	419840	70726	78275	109790	95518	177400	174520	378030	379210	132440	111740	375360
sp|Q14011|CIRBP_HUMAN Cold-inducible RNA-binding protein OS=Homo sapiens OX=9606 GN=CIRBP PE=1 SV=1;sp|Q14011-2|CIRBP_HUMAN Isoform 2 of Cold-inducible RNA-binding protein OS=Homo sapiens OX=9606 GN=CIRBP	1	15728	1	1	9307.4	7497.7	1	1	1	1	1	1	1	1	6309.3	1	3436.1	1	6420.3	7550.4	17079	16027	7887.9
sp|P83731|RL24_HUMAN 60S ribosomal protein L24 OS=Homo sapiens OX=9606 GN=RPL24 PE=1 SV=1	468570	418050	440780	432090	449260	540040	516690	510760	392890	333740	435740	430560	486090	503410	566840	578030	458140	450150	307840	328780	581870	590950	172120
sp|P62917|RL8_HUMAN 60S ribosomal protein L8 OS=Homo sapiens OX=9606 GN=RPL8 PE=1 SV=2	443450	453090	571940	553270	551570	503150	456040	441940	459180	503870	365400	373430	565360	532560	595220	584830	490670	455690	355410	374730	372810	383210	328120
sp|P17066|HSP76_HUMAN Heat shock 70 kDa protein 6 OS=Homo sapiens OX=9606 GN=HSPA6 PE=1 SV=2	326980	319840	331960	318650	303590	159280	413170	431560	477670	487240	359980	428580	516180	509900	567110	462310	358320	416560	336630	273490	351500	434140	172270
sp|P61353|RL27_HUMAN 60S ribosomal protein L27 OS=Homo sapiens OX=9606 GN=RPL27 PE=1 SV=2	396370	381580	470610	445870	460090	497590	449540	443980	432490	432740	400630	420790	574920	571060	591290	566790	463380	484780	392240	414240	410660	445340	365570
sp|P46777|RL5_HUMAN 60S ribosomal protein L5 OS=Homo sapiens OX=9606 GN=RPL5 PE=1 SV=3	518240	498580	450200	473930	435070	447450	447190	405320	400550	439810	455260	419420	465620	458650	518640	482290	367070	362360	416750	411510	421470	450070	371200
sp|P0DMV8|HS71A_HUMAN Heat shock 70 kDa protein 1A OS=Homo sapiens OX=9606 GN=HSPA1A PE=1 SV=1;sp|P0DMV9|HS71B_HUMAN Heat shock 70 kDa protein 1B OS=Homo sapiens OX=9606 GN=HSPA1B PE=1 SV=1;sp|P0DMV8-2|HS71A_HUMAN Isoform 2 of Heat shock 70 kDa protein 1A	376370	359500	347950	362560	343390	336530	393840	430270	394820	449920	434190	403030	449120	431190	455200	461500	495370	467590	384000	382800	408600	439070	353510
sp|P06753-2|TPM3_HUMAN Isoform 2 of Tropomyosin alpha-3 chain OS=Homo sapiens OX=9606 GN=TPM3;sp|P06753-3|TPM3_HUMAN Isoform 3 of Tropomyosin alpha-3 chain OS=Homo sapiens OX=9606 GN=TPM3;sp|P06753-5|TPM3_HUMAN Isoform 5 of Tropomyosin alpha-3 chain OS=Hom	474170	507370	483160	525360	459130	448390	481280	415240	378850	352890	429290	397450	170320	198150	195310	222150	187100	182470	318610	319730	336750	333490	335600
sp|Q14008-2|CKAP5_HUMAN Isoform 2 of Cytoskeleton-associated protein 5 OS=Homo sapiens OX=9606 GN=CKAP5;sp|Q14008|CKAP5_HUMAN Cytoskeleton-associated protein 5 OS=Homo sapiens OX=9606 GN=CKAP5 PE=1 SV=3;sp|Q14008-3|CKAP5_HUMAN Isoform 3 of Cytoskeleton-ass	1	6616.4	1	1	8761.1	6822.7	5521.1	1	16947	27860	10160	4849.5	15324	14386	17207	21487	15349	21023	6081.6	15149	15252	10937	7500.6
sp|O00541-2|PESC_HUMAN Isoform 2 of Pescadillo homolog OS=Homo sapiens OX=9606 GN=PES1;sp|O00541|PESC_HUMAN Pescadillo homolog OS=Homo sapiens OX=9606 GN=PES1 PE=1 SV=1	1	1	1	1	17703	19487	20939	12749	7364.6	1	5974.9	3312.9	1	1	1	1	1	3421.5	1	2644.7	7943.7	18461	22476
sp|P49411|EFTU_HUMAN Elongation factor Tu, mitochondrial OS=Homo sapiens OX=9606 GN=TUFM PE=1 SV=2	415300	462850	470240	447760	363160	362270	396050	397730	427100	411920	418990	394910	420850	387340	441570	456500	343900	338530	358860	345580	354170	388120	293110
sp|P61313|RL15_HUMAN 60S ribosomal protein L15 OS=Homo sapiens OX=9606 GN=RPL15 PE=1 SV=2	410630	421640	515670	538590	510200	512840	380660	385470	440100	477000	363040	364450	540080	536540	568860	549730	398360	366730	364600	371050	393240	392980	342970
sp|P21333-2|FLNA_HUMAN Isoform 2 of Filamin-A OS=Homo sapiens OX=9606 GN=FLNA;sp|P21333|FLNA_HUMAN Filamin-A OS=Homo sapiens OX=9606 GN=FLNA PE=1 SV=4	369490	377110	401470	379460	324700	339850	405440	339760	440740	477660	381720	364770	602690	601010	616260	568230	501620	516100	426810	410060	440260	455050	339200
sp|P07355|ANXA2_HUMAN Annexin A2 OS=Homo sapiens OX=9606 GN=ANXA2 PE=1 SV=2;sp|P07355-2|ANXA2_HUMAN Isoform 2 of Annexin A2 OS=Homo sapiens OX=9606 GN=ANXA2;sp|A6NMY6|AXA2L_HUMAN Putative annexin A2-like protein OS=Homo sapiens OX=9606 GN=ANXA2P2 PE=5 SV=2	569420	495440	444270	422170	430320	433820	389730	425550	367430	315240	442310	454020	227870	217250	209040	206480	291780	285290	315530	303380	307230	348860	308790
sp|P46778|RL21_HUMAN 60S ribosomal protein L21 OS=Homo sapiens OX=9606 GN=RPL21 PE=1 SV=2	340050	327280	432490	384880	296020	293680	371300	344950	403180	433970	361470	341710	447800	449090	500840	517910	342080	335270	356740	353280	279650	292630	279350
sp|P06703|S10A6_HUMAN Protein S100-A6 OS=Homo sapiens OX=9606 GN=S100A6 PE=1 SV=1	471040	449110	468020	457080	385240	396020	406810	403340	371750	368680	331980	341650	94767	98271	135550	140340	143730	130730	258040	248800	104580	100430	216120
sp|P40429|RL13A_HUMAN 60S ribosomal protein L13a OS=Homo sapiens OX=9606 GN=RPL13A PE=1 SV=2	319990	329380	423770	422080	327890	326310	346140	336660	365670	441750	349140	351720	480990	478270	535750	550660	377760	364910	371970	377620	340140	386840	305920
sp|P00338|LDHA_HUMAN L-lactate dehydrogenase A chain OS=Homo sapiens OX=9606 GN=LDHA PE=1 SV=2;sp|P00338-3|LDHA_HUMAN Isoform 3 of L-lactate dehydrogenase A chain OS=Homo sapiens OX=9606 GN=LDHA;sp|P00338-4|LDHA_HUMAN Isoform 4 of L-lactate dehydrogenase A	434460	400450	397400	426240	459910	474490	341600	343360	424930	407670	306090	310390	48223	52497	75734	56827	113540	117110	267430	253350	131330	144280	237210
sp|P07195|LDHB_HUMAN L-lactate dehydrogenase B chain OS=Homo sapiens OX=9606 GN=LDHB PE=1 SV=2	439280	429260	400780	397130	484720	480410	367580	346430	382160	389740	309880	323410	38353	48745	68223	52922	97368	102980	246410	255990	116120	111710	275610
sp|Q8N8S7-3|ENAH_HUMAN Isoform 3 of Protein enabled homolog OS=Homo sapiens OX=9606 GN=ENAH;sp|Q8N8S7-2|ENAH_HUMAN Isoform 2 of Protein enabled homolog OS=Homo sapiens OX=9606 GN=ENAH;sp|Q8N8S7|ENAH_HUMAN Protein enabled homolog OS=Homo sapiens OX=9606 GN=	1	11430	1	1	4072.9	3358.5	4206.1	1	1	1	1	1	1	1	1	1	1	1	8124.2	3028.7	19349	19268	1144.3
sp|P46779|RL28_HUMAN 60S ribosomal protein L28 OS=Homo sapiens OX=9606 GN=RPL28 PE=1 SV=3;sp|P46779-2|RL28_HUMAN Isoform 2 of 60S ribosomal protein L28 OS=Homo sapiens OX=9606 GN=RPL28;sp|P46779-3|RL28_HUMAN Isoform 3 of 60S ribosomal protein L28 OS=Homo s	306760	325090	366470	422570	314170	316050	288540	310620	418660	428690	340210	321790	426670	500390	513250	586160	374490	327200	327030	345360	370880	352190	265240
sp|P62937|PPIA_HUMAN Peptidyl-prolyl cis-trans isomerase A OS=Homo sapiens OX=9606 GN=PPIA PE=1 SV=2;sp|P62937-2|PPIA_HUMAN Isoform 2 of Peptidyl-prolyl cis-trans isomerase A OS=Homo sapiens OX=9606 GN=PPIA	834270	734950	348480	374080	597430	600680	276650	350180	240480	280160	487960	453270	55522	29966	93875	82120	102680	110450	221900	224710	195110	200800	422650
sp|O00165-5|HAX1_HUMAN Isoform 5 of HCLS1-associated protein X-1 OS=Homo sapiens OX=9606 GN=HAX1;sp|O00165|HAX1_HUMAN HCLS1-associated protein X-1 OS=Homo sapiens OX=9606 GN=HAX1 PE=1 SV=2;sp|O00165-2|HAX1_HUMAN Isoform 2 of HCLS1-associated protein X-1 OS	1	1	1	1	1	1	1	1	1	1	1	1	5911.4	5581	1	6334.6	7561.1	6149.6	10374	9179.4	10803	15778	4059.8
sp|P61158|ARP3_HUMAN Actin-related protein 3 OS=Homo sapiens OX=9606 GN=ACTR3 PE=1 SV=3	1	6494.2	1	1	6960.8	14916	1	1	4698.3	1	1	1	1	1	3907.6	1	1	4458.1	5184.6	5532.7	7758.1	8476.5	21347
sp|P0DP25|CALM3_HUMAN Calmodulin-3 OS=Homo sapiens OX=9606 GN=CALM3 PE=1 SV=1;sp|P0DP24|CALM2_HUMAN Calmodulin-2 OS=Homo sapiens OX=9606 GN=CALM2 PE=1 SV=1;sp|P0DP23|CALM1_HUMAN Calmodulin-1 OS=Homo sapiens OX=9606 GN=CALM1 PE=1 SV=1	378470	363250	357210	340790	363670	370080	454370	428200	225400	215950	329640	340690	155050	165050	158060	148720	174490	215180	198740	201230	218520	227960	216400
sp|P50914|RL14_HUMAN 60S ribosomal protein L14 OS=Homo sapiens OX=9606 GN=RPL14 PE=1 SV=4	352710	283060	378990	334300	337540	305460	333850	303560	345550	426840	291690	281540	401450	424800	457880	487490	368560	309070	319830	323190	327340	320320	261940
sp|P84103-2|SRSF3_HUMAN Isoform 2 of Serine/arginine-rich splicing factor 3 OS=Homo sapiens OX=9606 GN=SRSF3;sp|P84103|SRSF3_HUMAN Serine/arginine-rich splicing factor 3 OS=Homo sapiens OX=9606 GN=SRSF3 PE=1 SV=1	387530	406820	409860	462780	349200	360950	342610	312190	312190	351050	323590	335200	442910	498610	535470	513680	452500	432200	353850	373030	403680	427230	562940
sp|P41091|IF2G_HUMAN Eukaryotic translation initiation factor 2 subunit 3 OS=Homo sapiens OX=9606 GN=EIF2S3 PE=1 SV=3;sp|Q2VIR3|IF2GL_HUMAN Putative eukaryotic translation initiation factor 2 subunit 3-like protein OS=Homo sapiens OX=9606 GN=EIF2S3L PE=5 S	67550	107540	31387	27190	447700	437410	634620	616280	34276	2336.9	310910	352010	6839.9	1	1	1546.8	97276	139070	32411	19377	343310	319850	18128
sp|P62913|RL11_HUMAN 60S ribosomal protein L11 OS=Homo sapiens OX=9606 GN=RPL11 PE=1 SV=2	309530	299000	379410	400150	361260	362600	312860	344230	312390	340050	306630	324640	355360	377720	462830	461130	344490	336020	313360	331040	408590	392410	301380
sp|Q5UIP0-2|RIF1_HUMAN Isoform 2 of Telomere-associated protein RIF1 OS=Homo sapiens OX=9606 GN=RIF1;sp|Q5UIP0|RIF1_HUMAN Telomere-associated protein RIF1 OS=Homo sapiens OX=9606 GN=RIF1 PE=1 SV=2	1	1	1	1	2708.7	2790.3	1	1	4560.3	4012	1	2868.5	8194.3	10033	21424	14562	16492	18936	6060.6	11717	12503	11654	5602.5
sp|P05387|RLA2_HUMAN 60S acidic ribosomal protein P2 OS=Homo sapiens OX=9606 GN=RPLP2 PE=1 SV=1	283720	282880	251290	306620	316770	314630	272410	267910	302090	369130	340230	327520	413760	386980	366630	265340	305450	304450	341800	280560	245360	260240	311890
sp|P63104|1433Z_HUMAN 14-3-3 protein zeta/delta OS=Homo sapiens OX=9606 GN=YWHAZ PE=1 SV=1	352040	350260	354340	355410	322850	312180	329690	295840	330660	284920	306780	301900	67226	75140	92711	100760	110550	109080	248280	255040	131010	126400	226070
sp|P05141|ADT2_HUMAN ADP/ATP translocase 2 OS=Homo sapiens OX=9606 GN=SLC25A5 PE=1 SV=7	279190	245680	375730	369040	277080	279970	271940	281910	378930	394340	251070	245850	320010	313520	367270	367470	320750	322510	310510	298490	325160	331610	231530
sp|P62258|1433E_HUMAN 14-3-3 protein epsilon OS=Homo sapiens OX=9606 GN=YWHAE PE=1 SV=1;sp|P62258-2|1433E_HUMAN Isoform SV of 14-3-3 protein epsilon OS=Homo sapiens OX=9606 GN=YWHAE	323640	282900	330730	316390	329300	299460	330280	276530	345380	334990	262460	234520	73179	78380	100550	92892	109750	111400	213220	215310	115190	134510	224970
sp|P62266|RS23_HUMAN 40S ribosomal protein S23 OS=Homo sapiens OX=9606 GN=RPS23 PE=1 SV=3	239020	250400	304100	308190	376330	373610	292020	336560	294790	298780	265450	252560	294660	300310	324170	353010	272430	261250	268190	269560	391520	364180	202250
sp|Q2NL82|TSR1_HUMAN Pre-rRNA-processing protein TSR1 homolog OS=Homo sapiens OX=9606 GN=TSR1 PE=1 SV=1	1	1	1	1	23558	22679	19284	20273	1	1	6761.2	5788.9	1	1	1	1	9102.2	6687.8	12687	1	10744	17837	6094.4
sp|P42766|RL35_HUMAN 60S ribosomal protein L35 OS=Homo sapiens OX=9606 GN=RPL35 PE=1 SV=2	214170	195610	289310	229350	361160	352850	309120	332780	258780	298140	266380	267290	273920	273300	293200	306440	272780	286830	261410	264910	322630	336250	236670
sp|P62081|RS7_HUMAN 40S ribosomal protein S7 OS=Homo sapiens OX=9606 GN=RPS7 PE=1 SV=1	104600	92136	97021	103520	285130	291110	506670	414870	121890	129250	242240	273120	49734	44513	24267	23037	157130	167890	101780	108040	250730	198890	97794
sp|P62263|RS14_HUMAN 40S ribosomal protein S14 OS=Homo sapiens OX=9606 GN=RPS14 PE=1 SV=3	187450	210300	272100	276260	310240	309880	280180	295860	299900	275040	265230	259650	286260	292110	322700	339950	260910	244750	270720	287490	349070	350010	260180
sp|P14625|ENPL_HUMAN Endoplasmin OS=Homo sapiens OX=9606 GN=HSP90B1 PE=1 SV=1	363670	377060	372220	368680	422830	429660	303460	283660	302410	299290	253090	230440	40255	22085	46372	65524	77881	83491	256080	265430	74925	85683	258520
sp|P09211|GSTP1_HUMAN Glutathione S-transferase P OS=Homo sapiens OX=9606 GN=GSTP1 PE=1 SV=2	376870	393700	254770	255300	260300	275630	281960	312720	202690	263590	292950	295260	79446	107220	111320	108170	164600	140740	224840	220590	118170	116100	248290
sp|P11940-2|PABP1_HUMAN Isoform 2 of Polyadenylate-binding protein 1 OS=Homo sapiens OX=9606 GN=PABPC1;sp|P11940|PABP1_HUMAN Polyadenylate-binding protein 1 OS=Homo sapiens OX=9606 GN=PABPC1 PE=1 SV=2;sp|Q9H361|PABP3_HUMAN Polyadenylate-binding protein 3 O	310160	314980	315400	339280	345150	354910	281840	266960	286210	295020	261370	255600	308390	312420	399840	374980	329950	318380	240890	235380	257580	245980	209970
sp|P30050|RL12_HUMAN 60S ribosomal protein L12 OS=Homo sapiens OX=9606 GN=RPL12 PE=1 SV=1;sp|P30050-2|RL12_HUMAN Isoform 2 of 60S ribosomal protein L12 OS=Homo sapiens OX=9606 GN=RPL12	268090	284940	247290	253110	265310	279910	284190	263930	276560	288350	261470	255570	363240	387340	342330	333840	350670	426830	288690	293990	237920	262080	250760
sp|P11216|PYGB_HUMAN Glycogen phosphorylase, brain form OS=Homo sapiens OX=9606 GN=PYGB PE=1 SV=5	217300	261880	248340	254430	304550	275490	233820	242600	340370	321330	228590	256670	222520	239890	270240	262390	318960	299550	298650	273520	222720	211690	253410
sp|P08865|RSSA_HUMAN 40S ribosomal protein SA OS=Homo sapiens OX=9606 GN=RPSA PE=1 SV=4	254260	217940	237270	230250	210450	207520	248450	247400	303870	331900	249770	238110	169270	193650	169930	183390	236310	224460	260000	267990	164470	163820	223830
sp|P62277|RS13_HUMAN 40S ribosomal protein S13 OS=Homo sapiens OX=9606 GN=RPS13 PE=1 SV=2	211430	212660	302780	318750	299610	288200	267990	288320	253930	291240	242670	251500	288210	288720	293210	300910	290870	302570	251060	268420	250680	242860	258610
sp|P16401|H15_HUMAN Histone H1.5 OS=Homo sapiens OX=9606 GN=HIST1H1B PE=1 SV=3	193260	190130	209390	213260	324400	316300	396970	336750	182460	199000	237370	231780	180320	162500	218130	219450	205200	214100	198800	192360	249880	274450	378330
sp|P84098|RL19_HUMAN 60S ribosomal protein L19 OS=Homo sapiens OX=9606 GN=RPL19 PE=1 SV=1	242040	262560	300200	329500	323740	307720	255950	264440	263680	287250	254500	256190	303150	319010	346600	355490	237640	231230	248700	243590	269460	264060	201160
sp|P39060-2|COIA1_HUMAN Isoform 3 of Collagen alpha-1(XVIII) chain OS=Homo sapiens OX=9606 GN=COL18A1;sp|P39060-1|COIA1_HUMAN Isoform 2 of Collagen alpha-1(XVIII) chain OS=Homo sapiens OX=9606 GN=COL18A1;sp|P39060|COIA1_HUMAN Collagen alpha-1(XVIII) chain	6608.3	1	6961.9	1	1	1	4630.5	4046.9	5924.4	1	5886.5	7922.6	13630	14459	15362	6796.5	9722.4	12420	8273.2	7222.5	9338.8	12809	7399.3
sp|P62910|RL32_HUMAN 60S ribosomal protein L32 OS=Homo sapiens OX=9606 GN=RPL32 PE=1 SV=2	316860	252250	271060	307520	305140	304580	277720	246970	244910	315050	220120	264700	271510	263250	309490	286560	215790	217470	267490	239580	257580	279820	222530
sp|P62906|RL10A_HUMAN 60S ribosomal protein L10a OS=Homo sapiens OX=9606 GN=RPL10A PE=1 SV=2	343510	291600	362430	350290	355700	365930	293450	232870	298770	262440	248700	230430	360690	318140	353270	381960	277990	311480	246910	248950	247270	232340	243280
sp|P06454-2|PTMA_HUMAN Isoform 2 of Prothymosin alpha OS=Homo sapiens OX=9606 GN=PTMA;sp|P06454|PTMA_HUMAN Prothymosin alpha OS=Homo sapiens OX=9606 GN=PTMA PE=1 SV=2	305280	351950	417700	453870	278240	317170	355600	365670	153850	166410	244490	238630	27080	26928	25948	30950	73882	71891	133450	137280	64653	63701	131130
sp|P09429|HMGB1_HUMAN High mobility group protein B1 OS=Homo sapiens OX=9606 GN=HMGB1 PE=1 SV=3	429740	391420	446000	377000	360150	325740	320900	329410	164060	193960	259860	231960	23346	25782	7797.2	34615	51519	65779	148780	125380	67583	76245	169660
sp|P30101|PDIA3_HUMAN Protein disulfide-isomerase A3 OS=Homo sapiens OX=9606 GN=PDIA3 PE=1 SV=4	392540	417350	348960	342730	412960	426700	291610	299880	211640	180550	247090	243780	56930	39321	40380	35468	79905	90827	150640	145430	119070	112610	192600
sp|P67809|YBOX1_HUMAN Nuclease-sensitive element-binding protein 1 OS=Homo sapiens OX=9606 GN=YBX1 PE=1 SV=3	318530	357380	353600	326890	395080	397720	314740	285970	214960	193230	226500	229500	310960	303290	324290	285550	260840	237390	241260	213520	260860	261170	240000
sp|Q02543|RL18A_HUMAN 60S ribosomal protein L18a OS=Homo sapiens OX=9606 GN=RPL18A PE=1 SV=2	218160	240790	295060	288560	244280	234690	236440	226440	278220	276010	225130	222580	295330	316230	335500	347850	249590	243440	232860	230090	225820	228060	197320
sp|P62899|RL31_HUMAN 60S ribosomal protein L31 OS=Homo sapiens OX=9606 GN=RPL31 PE=1 SV=1;sp|P62899-3|RL31_HUMAN Isoform 3 of 60S ribosomal protein L31 OS=Homo sapiens OX=9606 GN=RPL31;sp|P62899-2|RL31_HUMAN Isoform 2 of 60S ribosomal protein L31 OS=Homo s	190700	202520	234760	243670	304370	280040	300970	279370	217280	231170	225510	207300	158680	156430	178610	187640	163020	162350	168640	169200	161200	173390	150790
sp|P62847-2|RS24_HUMAN Isoform 2 of 40S ribosomal protein S24 OS=Homo sapiens OX=9606 GN=RPS24;sp|P62847-3|RS24_HUMAN Isoform 3 of 40S ribosomal protein S24 OS=Homo sapiens OX=9606 GN=RPS24;sp|P62847|RS24_HUMAN 40S ribosomal protein S24 OS=Homo sapiens OX=	161800	176680	208070	232090	266050	238500	264210	268650	227150	226650	228700	241210	227620	241940	286750	287940	210360	187340	226070	228540	262560	256000	193600
sp|P46776|RL27A_HUMAN 60S ribosomal protein L27a OS=Homo sapiens OX=9606 GN=RPL27A PE=1 SV=2	252180	233630	295280	299050	257940	260330	252350	252480	254090	269180	222470	200790	345240	331630	363640	349820	292190	292600	226840	247950	283750	262330	198700
sp|P60842|IF4A1_HUMAN Eukaryotic initiation factor 4A-I OS=Homo sapiens OX=9606 GN=EIF4A1 PE=1 SV=1;sp|P60842-2|IF4A1_HUMAN Isoform 2 of Eukaryotic initiation factor 4A-I OS=Homo sapiens OX=9606 GN=EIF4A1	287260	251020	308140	235050	280140	247660	246090	233760	272300	257100	213280	223170	83622	102800	95307	63141	110310	108850	221390	219320	96370	93261	263050
sp|P38646|GRP75_HUMAN Stress-70 protein, mitochondrial OS=Homo sapiens OX=9606 GN=HSPA9 PE=1 SV=2	260770	275100	203010	230970	234390	256620	210070	215910	248240	280260	241320	243030	165920	168460	210960	207770	166240	151650	193450	171140	179470	180750	205660
sp|P08708|RS17_HUMAN 40S ribosomal protein S17 OS=Homo sapiens OX=9606 GN=RPS17 PE=1 SV=2	84384	89505	111710	104580	272520	283460	324500	338990	141820	152600	236480	227930	94095	68408	65961	80998	151470	133940	107170	106470	219130	242730	99858
sp|P63313|TYB10_HUMAN Thymosin beta-10 OS=Homo sapiens OX=9606 GN=TMSB10 PE=1 SV=2	298590	318090	325240	338450	310220	318050	332690	337580	165090	145620	211830	213540	9251.5	19824	24196	22833	64894	53597	117510	123390	67163	67430	137300
sp|P39019|RS19_HUMAN 40S ribosomal protein S19 OS=Homo sapiens OX=9606 GN=RPS19 PE=1 SV=2	223290	226780	325000	363940	282990	274330	257610	243140	211440	248250	223300	215820	138190	145430	180100	186830	167640	151080	233890	246470	225260	231910	183680
sp|P22626|ROA2_HUMAN Heterogeneous nuclear ribonucleoproteins A2/B1 OS=Homo sapiens OX=9606 GN=HNRNPA2B1 PE=1 SV=2;sp|P22626-2|ROA2_HUMAN Isoform A2 of Heterogeneous nuclear ribonucleoproteins A2/B1 OS=Homo sapiens OX=9606 GN=HNRNPA2B1	357660	327140	246690	263780	274750	260680	298270	296710	184010	194390	211100	203130	123430	111450	281900	279480	425070	398020	462030	412170	356740	347300	2192500
sp|Q969R5|LMBL2_HUMAN Lethal(3)malignant brain tumor-like protein 2 OS=Homo sapiens OX=9606 GN=L3MBTL2 PE=1 SV=1;sp|Q969R5-2|LMBL2_HUMAN Isoform 2 of Lethal(3)malignant brain tumor-like protein 2 OS=Homo sapiens OX=9606 GN=L3MBTL2;sp|Q969R5-3|LMBL2_HUMAN I	1	3334.4	1	1	3832.6	4046.8	1	1	5665.7	1	1	6661.7	8496.1	8263.5	9078	10641	8230.3	10121	5107.6	7014.4	14773	15135	2210.1
sp|P42677|RS27_HUMAN 40S ribosomal protein S27 OS=Homo sapiens OX=9606 GN=RPS27 PE=1 SV=3	202090	186850	235950	254830	205220	221220	231580	215220	247250	258050	199830	216810	206720	237980	318560	324890	224550	231320	244620	232300	392770	364500	152770
sp|P31943|HNRH1_HUMAN Heterogeneous nuclear ribonucleoprotein H OS=Homo sapiens OX=9606 GN=HNRNPH1 PE=1 SV=4	253280	255180	250170	253220	232920	258530	221580	246810	261110	228610	201290	199990	254820	257600	290120	296680	303140	258080	259680	267720	290580	314380	465240
sp|P47914|RL29_HUMAN 60S ribosomal protein L29 OS=Homo sapiens OX=9606 GN=RPL29 PE=1 SV=2	183060	188060	266710	285180	296020	264070	240330	250640	214340	205170	216600	214930	289390	288840	332290	343440	262460	247990	223270	246050	239520	249970	189160
sp|Q9BVC6|TM109_HUMAN Transmembrane protein 109 OS=Homo sapiens OX=9606 GN=TMEM109 PE=1 SV=1	1	1	1	1	1	1	3587.4	1249.4	1	1	4371.4	2790.2	1	1	1	1	3157.5	2484.9	1	1	1	1	3258.1
sp|Q15365|PCBP1_HUMAN Poly(rC)-binding protein 1 OS=Homo sapiens OX=9606 GN=PCBP1 PE=1 SV=2	220550	232340	227850	232850	207010	203480	197510	213620	262700	254330	207240	191090	188890	208770	230320	223560	203570	220790	230400	226170	221350	192540	179090
sp|P30041|PRDX6_HUMAN Peroxiredoxin-6 OS=Homo sapiens OX=9606 GN=PRDX6 PE=1 SV=3	329350	323130	258720	239790	210310	201290	246760	265510	165280	155610	236070	222230	172630	158800	166510	153620	197380	181940	185130	208400	141060	124980	216450
sp|P49207|RL34_HUMAN 60S ribosomal protein L34 OS=Homo sapiens OX=9606 GN=RPL34 PE=1 SV=3	232600	207460	238980	288740	226320	199660	220170	195370	237150	251840	188440	190250	277000	254720	332650	352850	225420	209410	191580	192960	188610	186550	157480
sp|Q6ZR08|DYH12_HUMAN Dynein heavy chain 12, axonemal OS=Homo sapiens OX=9606 GN=DNAH12 PE=2 SV=2	1	1	1	1	1	1	1	1	1	1	1	1	1	1	1	1	1	1	1	1	18273	14027	11563
sp|P18077|RL35A_HUMAN 60S ribosomal protein L35a OS=Homo sapiens OX=9606 GN=RPL35A PE=1 SV=2	195300	178510	277680	283130	231690	205570	182010	193780	252410	257070	188400	197340	261030	258090	316710	344340	226360	201330	191090	191480	178640	189620	164620
sp|P62244|RS15A_HUMAN 40S ribosomal protein S15a OS=Homo sapiens OX=9606 GN=RPS15A PE=1 SV=2	151820	161540	220140	241010	269790	273020	260840	279960	215110	155590	182940	176470	156490	157880	176800	172590	181770	188810	161760	167230	190120	192450	185570
sp|P27797|CALR_HUMAN Calreticulin OS=Homo sapiens OX=9606 GN=CALR PE=1 SV=1	437820	396160	215130	316910	322510	302310	253890	251910	111960	133470	258540	252050	6146.4	1	3815.7	23034	64107	32352	121640	131460	69887	58744	186350
sp|P42167|LAP2B_HUMAN Lamina-associated polypeptide 2, isoforms beta/gamma OS=Homo sapiens OX=9606 GN=TMPO PE=1 SV=2;sp|P42167-2|LAP2B_HUMAN Isoform Gamma of Lamina-associated polypeptide 2, isoforms beta/gamma OS=Homo sapiens OX=9606 GN=TMPO	184850	204040	224230	195070	162600	161320	180660	224460	192430	240030	217690	202950	340890	365890	384470	375190	226090	269070	250960	257280	234750	250860	156470
sp|Q9P2I0|CPSF2_HUMAN Cleavage and polyadenylation specificity factor subunit 2 OS=Homo sapiens OX=9606 GN=CPSF2 PE=1 SV=2	1	6856.6	1	1	6258.6	5868.6	2955.6	1	1863.7	4813.9	6250.6	5319.4	15243	16729	17760	18347	10115	11304	6792.5	8179.3	10178	10140	8448.2
sp|P60602|ROMO1_HUMAN Reactive oxygen species modulator 1 OS=Homo sapiens OX=9606 GN=ROMO1 PE=1 SV=1	184150	304880	268780	300140	274980	1	1	235400	239890	233320	254710	255000	399700	724460	1	411850	1	1	275520	285390	333890	324410	1
sp|P06576|ATPB_HUMAN ATP synthase subunit beta, mitochondrial OS=Homo sapiens OX=9606 GN=ATP5F1B PE=1 SV=3	280120	255840	204930	223520	268140	224610	200390	197540	210230	204850	190740	211350	22053	11049	44334	34796	90252	75437	207800	194340	62554	65409	245630
sp|P05198|IF2A_HUMAN Eukaryotic translation initiation factor 2 subunit 1 OS=Homo sapiens OX=9606 GN=EIF2S1 PE=1 SV=3	60835	57757	42675	25461	274420	267050	443050	349210	34446	34949	181510	165180	3879.7	3482.1	2195.1	1	70003	83789	20200	15466	186960	193240	25123
sp|Q15032-2|R3HD1_HUMAN Isoform 2 of R3H domain-containing protein 1 OS=Homo sapiens OX=9606 GN=R3HDM1;sp|Q15032-4|R3HD1_HUMAN Isoform 4 of R3H domain-containing protein 1 OS=Homo sapiens OX=9606 GN=R3HDM1;sp|Q15032|R3HD1_HUMAN R3H domain-containing protei	1	1497.7	1	1	1	1	1	1	1	1	1	2646.1	4883.6	9609	5618.7	7503.9	5971	6525.7	1	1	1	4601.2	2898.2
sp|Q9Y3U8|RL36_HUMAN 60S ribosomal protein L36 OS=Homo sapiens OX=9606 GN=RPL36 PE=1 SV=3	217600	198420	247440	230010	209030	207870	226000	190720	190080	213520	184120	189890	242440	213240	284650	278470	171860	164110	181820	183090	166770	173710	168400
sp|P02545-2|LMNA_HUMAN Isoform C of Prelamin-A/C OS=Homo sapiens OX=9606 GN=LMNA	1	1	1	1	1	1	1	1	4903.8	7233.9	13141	1	770.14	4264.9	1	1	1	4626.5	1	12600	4407.7	3908.2	21789
sp|P23246|SFPQ_HUMAN Splicing factor, proline- and glutamine-rich OS=Homo sapiens OX=9606 GN=SFPQ PE=1 SV=2;sp|P23246-2|SFPQ_HUMAN Isoform Short of Splicing factor, proline- and glutamine-rich OS=Homo sapiens OX=9606 GN=SFPQ	230730	234890	215910	241500	254460	227850	206100	194970	195570	208220	166100	172660	111100	111640	120590	110650	115830	110400	166510	156030	117650	102570	149750
sp|P09874|PARP1_HUMAN Poly [ADP-ribose] polymerase 1 OS=Homo sapiens OX=9606 GN=PARP1 PE=1 SV=4	48621	53008	39200	22029	185330	207570	345180	316810	45115	39697	189840	196480	1070.5	1	3287	5943.8	53372	45977	39283	34826	186770	223370	15222
sp|Q9BVP2-2|GNL3_HUMAN Isoform 2 of Guanine nucleotide-binding protein-like 3 OS=Homo sapiens OX=9606 GN=GNL3;sp|Q9BVP2|GNL3_HUMAN Guanine nucleotide-binding protein-like 3 OS=Homo sapiens OX=9606 GN=GNL3 PE=1 SV=2	1830.8	1	1	1	9744.1	12309	1	6616.9	2991.1	1	1	1	1	2994.4	5406.9	1	5665.4	10265	3824	3186.5	6454.4	10195	15077
sp|Q96AZ6|ISG20_HUMAN Interferon-stimulated gene 20 kDa protein OS=Homo sapiens OX=9606 GN=ISG20 PE=1 SV=2	1	6652.3	8223.7	11479	4607	4395.6	1	3531.9	5506	4114.4	6657.6	3017	9623.9	6569.4	7278.1	4877.6	7010.5	8740.8	9659.8	6561	4531.6	7576.3	6753.8
sp|P60174|TPIS_HUMAN Triosephosphate isomerase OS=Homo sapiens OX=9606 GN=TPI1 PE=1 SV=3;sp|P60174-1|TPIS_HUMAN Isoform 2 of Triosephosphate isomerase OS=Homo sapiens OX=9606 GN=TPI1;sp|P60174-4|TPIS_HUMAN Isoform 4 of Triosephosphate isomerase OS=Homo sap	426290	416570	203400	176780	319920	308520	209500	199590	100560	83421	257240	267110	10214	2608.7	8229.7	4397.2	51691	16550	80030	94307	126940	112370	168040
sp|Q9HAZ1|CLK4_HUMAN Dual specificity protein kinase CLK4 OS=Homo sapiens OX=9606 GN=CLK4 PE=1 SV=1	4663.1	6176.5	5246.7	1	2248.3	2684.4	1	2020.1	4042.3	4507.7	4582.3	2743.5	12769	14485	16474	14611	29661	17980	5024.2	4363.8	6517.4	12267	6870.4
sp|P62888|RL30_HUMAN 60S ribosomal protein L30 OS=Homo sapiens OX=9606 GN=RPL30 PE=1 SV=2	195260	181030	210360	217810	216180	223700	176180	165180	204010	183630	170490	177360	168090	194740	197790	218270	152260	179890	181840	188340	173800	181890	152190
sp|P09651-2|ROA1_HUMAN Isoform A1-A of Heterogeneous nuclear ribonucleoprotein A1 OS=Homo sapiens OX=9606 GN=HNRNPA1;sp|P09651-3|ROA1_HUMAN Isoform 2 of Heterogeneous nuclear ribonucleoprotein A1 OS=Homo sapiens OX=9606 GN=HNRNPA1;sp|P09651|ROA1_HUMAN Hete	250480	240670	231650	205450	238060	224010	195800	203340	193950	189820	141540	147990	49406	42475	83933	80346	133050	139750	234230	205330	120210	132810	869830
sp|P50990|TCPQ_HUMAN T-complex protein 1 subunit theta OS=Homo sapiens OX=9606 GN=CCT8 PE=1 SV=4;sp|P50990-2|TCPQ_HUMAN Isoform 2 of T-complex protein 1 subunit theta OS=Homo sapiens OX=9606 GN=CCT8;sp|P50990-3|TCPQ_HUMAN Isoform 3 of T-complex protein 1 s	272670	285150	241310	218670	259640	230550	141130	154820	221370	192190	168520	192500	70664	61784	77734	73399	94805	95603	135470	146650	90568	90466	166960
sp|O00571|DDX3X_HUMAN ATP-dependent RNA helicase DDX3X OS=Homo sapiens OX=9606 GN=DDX3X PE=1 SV=3;sp|O00571-2|DDX3X_HUMAN Isoform 2 of ATP-dependent RNA helicase DDX3X OS=Homo sapiens OX=9606 GN=DDX3X;sp|O15523-2|DDX3Y_HUMAN Isoform 2 of ATP-dependent RNA	169660	205010	207730	229640	204110	217930	152710	153180	207970	194640	180560	162360	224600	236980	295000	310490	273780	261910	258710	262260	353020	380770	233490
sp|P61244-2|MAX_HUMAN Isoform 2 of Protein max OS=Homo sapiens OX=9606 GN=MAX;sp|P61244|MAX_HUMAN Protein max OS=Homo sapiens OX=9606 GN=MAX PE=1 SV=1	6065.5	6079.8	6525.7	1	6268.1	5821.7	1	1	5748.3	1	6903.8	5441	8134.6	10448	14579	13290	8624.5	7946.5	5941.7	4823.6	8554.7	11570	3676.2
sp|P18669|PGAM1_HUMAN Phosphoglycerate mutase 1 OS=Homo sapiens OX=9606 GN=PGAM1 PE=1 SV=2;sp|P15259|PGAM2_HUMAN Phosphoglycerate mutase 2 OS=Homo sapiens OX=9606 GN=PGAM2 PE=1 SV=3	256330	311960	221560	232110	257530	247720	223490	223590	116230	114580	167550	185960	3057.4	10899	8498.3	10052	51204	42046	103460	86078	41057	45911	144490
sp|P62273|RS29_HUMAN 40S ribosomal protein S29 OS=Homo sapiens OX=9606 GN=RPS29 PE=1 SV=2;sp|P62273-2|RS29_HUMAN Isoform 2 of 40S ribosomal protein S29 OS=Homo sapiens OX=9606 GN=RPS29	191690	216130	326990	311970	233310	203790	187280	147430	155680	211640	166360	158510	208800	210400	233360	235980	101300	92351	205060	210780	277920	292960	138190
sp|Q96CX3-2|ZN501_HUMAN Isoform 2 of Zinc finger protein 501 OS=Homo sapiens OX=9606 GN=ZNF501;sp|Q96CX3|ZN501_HUMAN Zinc finger protein 501 OS=Homo sapiens OX=9606 GN=ZNF501 PE=2 SV=2;sp|Q8TBZ5|ZN502_HUMAN Zinc finger protein 502 OS=Homo sapiens OX=9606 G	146080	145500	170370	172110	117260	117790	155470	194250	172440	195490	159970	145910	202920	216440	216850	230960	242280	227290	138840	136530	141590	146320	87751
sp|O95425-2|SVIL_HUMAN Isoform 2 of Supervillin OS=Homo sapiens OX=9606 GN=SVIL;sp|O95425-4|SVIL_HUMAN Isoform SV4 of Supervillin OS=Homo sapiens OX=9606 GN=SVIL;sp|O95425-3|SVIL_HUMAN Isoform SV3 of Supervillin OS=Homo sapiens OX=9606 GN=SVIL;sp|O95425|SV	1	1	1	1	1	1	1	1	1	1	1	1	6728.4	4552	4512.7	6941.6	8645.2	2845.2	4954.5	6570.8	3955.9	8938.7	8956.8
sp|P63241|IF5A1_HUMAN Eukaryotic translation initiation factor 5A-1 OS=Homo sapiens OX=9606 GN=EIF5A PE=1 SV=2;sp|P63241-2|IF5A1_HUMAN Isoform 2 of Eukaryotic translation initiation factor 5A-1 OS=Homo sapiens OX=9606 GN=EIF5A;sp|Q9GZV4|IF5A2_HUMAN Eukaryo	306210	343100	213430	219530	260570	267470	235080	204480	108770	132020	166240	166520	27472	18019	40092	37292	69212	73207	124010	112640	74767	69909	128780
sp|P63244|RACK1_HUMAN Receptor of activated protein C kinase 1 OS=Homo sapiens OX=9606 GN=RACK1 PE=1 SV=3	178410	173190	151430	191720	183230	159330	130890	134870	215300	186490	153090	146360	27646	35587	46232	34275	60467	67765	142540	130290	66246	82663	130070
sp|P46782|RS5_HUMAN 40S ribosomal protein S5 OS=Homo sapiens OX=9606 GN=RPS5 PE=1 SV=4	126850	153570	217860	196330	190470	169250	156950	148040	171370	194780	146640	146960	124720	130460	160520	176680	121630	133060	192150	184570	204540	193660	157850
sp|P26641|EF1G_HUMAN Elongation factor 1-gamma OS=Homo sapiens OX=9606 GN=EEF1G PE=1 SV=3;sp|P26641-2|EF1G_HUMAN Isoform 2 of Elongation factor 1-gamma OS=Homo sapiens OX=9606 GN=EEF1G	167390	179170	184920	185530	181250	190690	158360	139410	191880	207980	132890	125570	58087	58613	67222	70782	43929	45775	133410	128210	61106	59700	122920
sp|P62826|RAN_HUMAN GTP-binding nuclear protein Ran OS=Homo sapiens OX=9606 GN=RAN PE=1 SV=3	203520	210660	237570	243180	187580	175050	176100	177910	211530	157470	134050	95041	30389	23978	35346	39244	48537	60171	119190	116920	43193	45952	131140
sp|P60709|ACTB_HUMAN Actin, cytoplasmic 1 OS=Homo sapiens OX=9606 GN=ACTB PE=1 SV=1	296860	212870	178770	169520	124020	115100	179410	165440	118380	137910	161630	170140	92264	91177	130850	122080	87536	97111	132460	136950	99525	98624	139240
sp|Q15233|NONO_HUMAN Non-POU domain-containing octamer-binding protein OS=Homo sapiens OX=9606 GN=NONO PE=1 SV=4;sp|Q15233-2|NONO_HUMAN Isoform 2 of Non-POU domain-containing octamer-binding protein OS=Homo sapiens OX=9606 GN=NONO	155890	174410	181520	175760	158240	182740	168030	134150	173560	185780	128410	133150	99606	108360	152420	159690	92106	100710	151700	162030	106480	111820	139760
sp|Q13077-2|TRAF1_HUMAN Isoform 2 of TNF receptor-associated factor 1 OS=Homo sapiens OX=9606 GN=TRAF1;sp|Q13077|TRAF1_HUMAN TNF receptor-associated factor 1 OS=Homo sapiens OX=9606 GN=TRAF1 PE=1 SV=1	1	1	1	1	2065.4	1	1	1	1	1	1	1	4240.7	1	4868.1	4641.5	6053.4	7507.4	4572.3	5156.6	11475	7766.9	4337.4
sp|P19013|K2C4_HUMAN Keratin, type II cytoskeletal 4 OS=Homo sapiens OX=9606 GN=KRT4 PE=1 SV=4;	1578.1	1267.8	1287.7	2385.7	2525.2	1639.9	96920	95378	1903.1	920.68	51449	99808	1824.5	3383.3	2366.3	2524.6	932.45	1	3236.2	4396.8	24660	66612	914.85
sp|P31942-2|HNRH3_HUMAN Isoform 2 of Heterogeneous nuclear ribonucleoprotein H3 OS=Homo sapiens OX=9606 GN=HNRNPH3;sp|P31942|HNRH3_HUMAN Heterogeneous nuclear ribonucleoprotein H3 OS=Homo sapiens OX=9606 GN=HNRNPH3 PE=1 SV=2;sp|P31942-4|HNRH3_HUMAN Isoform	1	4314.8	1	1	4505.6	5516.9	1788.7	1	1	1	1	1	1201	1	10031	7961.6	3872.3	8400.4	10250	19010	10391	9798.6	107270
sp|Q8N5C8-2|TAB3_HUMAN Isoform 2 of TGF-beta-activated kinase 1 and MAP3K7-binding protein 3 OS=Homo sapiens OX=9606 GN=TAB3;sp|Q8N5C8|TAB3_HUMAN TGF-beta-activated kinase 1 and MAP3K7-binding protein 3 OS=Homo sapiens OX=9606 GN=TAB3 PE=1 SV=3	1	1	1	1	1	1	1	1	1	1	1	1	13110	8669.2	11292	10283	5985.4	7723.9	6921.9	4127.1	8447.4	8388.9	5196.6
sp|Q9NZT1|CALL5_HUMAN Calmodulin-like protein 5 OS=Homo sapiens OX=9606 GN=CALML5 PE=1 SV=2	31102	27573	46325	33125	27243	31502	34426	54782	64444	59895	326280	331790	76369	76012	11087	23383	45079	53504	44474	40227	722930	730770	53777
sp|A4UGR9-2|XIRP2_HUMAN Isoform 2 of Xin actin-binding repeat-containing protein 2 OS=Homo sapiens OX=9606 GN=XIRP2;sp|A4UGR9-3|XIRP2_HUMAN Isoform 3 of Xin actin-binding repeat-containing protein 2 OS=Homo sapiens OX=9606 GN=XIRP2;sp|A4UGR9|XIRP2_HUMAN Xi	1	1	1	1	10639	1	43610	27639	1	1	75863	34693	1	1	1	1	46558	1	1	20609	1	42351	1
sp|P07910-2|HNRPC_HUMAN Isoform C1 of Heterogeneous nuclear ribonucleoproteins C1/C2 OS=Homo sapiens OX=9606 GN=HNRNPC;sp|P07910-4|HNRPC_HUMAN Isoform 4 of Heterogeneous nuclear ribonucleoproteins C1/C2 OS=Homo sapiens OX=9606 GN=HNRNPC;sp|P07910|HNRPC_HUM	193820	169510	137270	122130	121950	119630	233450	240310	79603	105390	100040	94491	152650	153010	272360	285810	353960	351130	291000	332620	217510	225510	1398500
sp|Q9UI42-2|CBPA4_HUMAN Isoform 2 of Carboxypeptidase A4 OS=Homo sapiens OX=9606 GN=CPA4;sp|Q9UI42|CBPA4_HUMAN Carboxypeptidase A4 OS=Homo sapiens OX=9606 GN=CPA4 PE=1 SV=2	1	6830.3	1	1	1	1	1	1	1	1	1	1	1	1	1	1	1	1	1	1	11213	16434	5273.8
sp|O60613|SEP15_HUMAN Selenoprotein F OS=Homo sapiens OX=9606 GN=SELENOF PE=1 SV=4	2325.4	1	1	1	1	4829.8	1	1	520.08	6396	3369.2	3295.7	6605.6	8900.4	13369	10996	8468.2	20595	14324	4942.1	7767.6	3164.2	2591.9
sp|P78371|TCPB_HUMAN T-complex protein 1 subunit beta OS=Homo sapiens OX=9606 GN=CCT2 PE=1 SV=4;sp|P78371-2|TCPB_HUMAN Isoform 2 of T-complex protein 1 subunit beta OS=Homo sapiens OX=9606 GN=CCT2	191510	215930	200570	175820	187600	177650	124550	107320	125620	147030	167150	160910	37775	34495	79491	51138	58668	67425	171330	166440	50176	37059	206040
sp|P43358|MAGA4_HUMAN Melanoma-associated antigen 4 OS=Homo sapiens OX=9606 GN=MAGEA4 PE=1 SV=2	116380	122830	154080	148320	117200	114440	120820	124040	159580	181180	116140	117440	86538	79741	101120	90025	73717	79889	120850	116290	65904	70969	101990
sp|P07237|PDIA1_HUMAN Protein disulfide-isomerase OS=Homo sapiens OX=9606 GN=P4HB PE=1 SV=3	220000	254520	159660	165460	201540	213820	160920	171700	105120	102220	140380	135570	47280	44737	50973	50436	55699	64600	89190	79982	70345	68023	93460
sp|P25705|ATPA_HUMAN ATP synthase subunit alpha, mitochondrial OS=Homo sapiens OX=9606 GN=ATP5F1A PE=1 SV=1;sp|P25705-2|ATPA_HUMAN Isoform 2 of ATP synthase subunit alpha, mitochondrial OS=Homo sapiens OX=9606 GN=ATP5F1A;sp|P25705-3|ATPA_HUMAN Isoform 3 of	170310	127170	163110	161480	175720	166520	121140	140850	157240	150220	126810	119170	35450	29620	53245	47402	70516	63743	118070	120980	76359	77554	106280
sp|Q9UQ80|PA2G4_HUMAN Proliferation-associated protein 2G4 OS=Homo sapiens OX=9606 GN=PA2G4 PE=1 SV=3;sp|Q9UQ80-2|PA2G4_HUMAN Isoform 2 of Proliferation-associated protein 2G4 OS=Homo sapiens OX=9606 GN=PA2G4	209590	205180	186100	185240	195690	211180	195370	181590	80632	73528	135430	147780	3718.8	1	1	1	7754.7	6401.6	50898	55837	14775	19623	99363
sp|Q01105-3|SET_HUMAN Isoform 3 of Protein SET OS=Homo sapiens OX=9606 GN=SET;sp|Q01105-4|SET_HUMAN Isoform 4 of Protein SET OS=Homo sapiens OX=9606 GN=SET;sp|Q01105-2|SET_HUMAN Isoform 2 of Protein SET OS=Homo sapiens OX=9606 GN=SET;sp|Q01105|SET_HUMAN Pr	191090	198650	180560	182590	187700	199860	171630	192380	77356	90376	135640	136190	10734	7569.1	1185.4	11218	39555	47029	76566	65972	48046	35561	80651
sp|Q9Y383|LC7L2_HUMAN Putative RNA-binding protein Luc7-like 2 OS=Homo sapiens OX=9606 GN=LUC7L2 PE=1 SV=2;sp|Q9Y383-3|LC7L2_HUMAN Isoform 3 of Putative RNA-binding protein Luc7-like 2 OS=Homo sapiens OX=9606 GN=LUC7L2;sp|Q9Y383-2|LC7L2_HUMAN Isoform 2 of	123710	134780	151300	149160	115590	117000	136520	127480	145180	142460	118770	127510	201460	197850	211190	222220	183950	173230	160370	168140	187060	177050	112700
sp|P22392-2|NDKB_HUMAN Isoform 3 of Nucleoside diphosphate kinase B OS=Homo sapiens OX=9606 GN=NME2;sp|P22392|NDKB_HUMAN Nucleoside diphosphate kinase B OS=Homo sapiens OX=9606 GN=NME2 PE=1 SV=1;sp|P15531|NDKA_HUMAN Nucleoside diphosphate kinase A OS=Homo	197110	160940	117940	126530	135050	119760	119310	109090	136410	149990	132520	139120	31165	30190	37969	36269	46146	46402	129310	118060	69075	63486	142240
sp|P37802|TAGL2_HUMAN Transgelin-2 OS=Homo sapiens OX=9606 GN=TAGLN2 PE=1 SV=3;sp|P37802-2|TAGL2_HUMAN Isoform 2 of Transgelin-2 OS=Homo sapiens OX=9606 GN=TAGLN2	148700	138440	140840	150910	154050	154900	129150	119950	173440	130650	116370	110190	32368	31211	40866	32930	28976	44823	97925	108380	43867	49664	108210
sp|P27708|PYR1_HUMAN CAD protein OS=Homo sapiens OX=9606 GN=CAD PE=1 SV=3	1	5696.7	2684.2	1	1	2994.6	3244.3	1	9711.9	5524.6	1	4890.3	4469.1	4541	4067.1	5060.6	10740	7289.7	7580.6	4979.3	4325	6939.5	5981.7
sp|P55209|NP1L1_HUMAN Nucleosome assembly protein 1-like 1 OS=Homo sapiens OX=9606 GN=NAP1L1 PE=1 SV=1;sp|P55209-2|NP1L1_HUMAN Isoform 2 of Nucleosome assembly protein 1-like 1 OS=Homo sapiens OX=9606 GN=NAP1L1;sp|P55209-3|NP1L1_HUMAN Isoform 3 of Nucleoso	110360	117490	113530	116930	108640	122510	130800	131390	143890	138140	113370	119210	139330	123220	113860	118890	173220	151690	147560	143090	94147	103280	119900
sp|Q8NE71-2|ABCF1_HUMAN Isoform 2 of ATP-binding cassette sub-family F member 1 OS=Homo sapiens OX=9606 GN=ABCF1;sp|Q8NE71|ABCF1_HUMAN ATP-binding cassette sub-family F member 1 OS=Homo sapiens OX=9606 GN=ABCF1 PE=1 SV=2	4297	4402.8	1077.5	2229.3	243030	230780	289210	265810	25829	13612	93435	86959	2101	1518.5	2100.9	4109.7	68724	43722	5725.2	12237	170840	170290	9498
sp|Q13595-4|TRA2A_HUMAN Isoform 4 of Transformer-2 protein homolog alpha OS=Homo sapiens OX=9606 GN=TRA2A;sp|Q13595-3|TRA2A_HUMAN Isoform 3 of Transformer-2 protein homolog alpha OS=Homo sapiens OX=9606 GN=TRA2A;sp|Q13595|TRA2A_HUMAN Transformer-2 protein	1	3363.9	1	1	1	2874.9	1	1	1	1	1	1106.6	2602.5	3680.7	2429.4	3364.2	9817.7	5758.5	3360.9	4786.5	6176.3	1	30858
sp|O60242|AGRB3_HUMAN Adhesion G protein-coupled receptor B3 OS=Homo sapiens OX=9606 GN=ADGRB3 PE=1 SV=2	32355	82991	1	83197	119450	1	176490	212640	111650	159640	1	104650	275970	160920	60762	230890	242870	1	44791	249870	188050	1856700	100690
sp|P26038|MOES_HUMAN Moesin OS=Homo sapiens OX=9606 GN=MSN PE=1 SV=3	192010	249510	179750	189960	226620	217920	145560	128750	97201	113500	141660	131690	6258.4	13900	23410	7080.3	25899	32124	98585	81710	46890	37207	99728
sp|Q3MHD2|LSM12_HUMAN Protein LSM12 homolog OS=Homo sapiens OX=9606 GN=LSM12 PE=1 SV=2;sp|Q3MHD2-2|LSM12_HUMAN Isoform 2 of Protein LSM12 homolog OS=Homo sapiens OX=9606 GN=LSM12	3571.9	5773.8	4361.8	9112.3	9976.6	9531.1	2568.1	4711.1	4566.7	5056.8	1	4277.7	5798.7	8439.5	7252.1	8727.3	7190	7070.2	2693.3	5457.7	7285.5	9206.2	5055.1
sp|Q00610-2|CLH1_HUMAN Isoform 2 of Clathrin heavy chain 1 OS=Homo sapiens OX=9606 GN=CLTC;sp|Q00610|CLH1_HUMAN Clathrin heavy chain 1 OS=Homo sapiens OX=9606 GN=CLTC PE=1 SV=5	113750	117850	119720	107210	152130	149610	106800	108240	160670	164240	110690	94192	65285	90340	94642	87170	117050	111400	132400	134480	80929	91692	152410
sp|Q06587-2|RING1_HUMAN Isoform 2 of E3 ubiquitin-protein ligase RING1 OS=Homo sapiens OX=9606 GN=RING1;sp|Q06587|RING1_HUMAN E3 ubiquitin-protein ligase RING1 OS=Homo sapiens OX=9606 GN=RING1 PE=1 SV=2	1	3000.1	1	1	2215.2	7853.4	1	1	4847.1	1	1798.4	1	5670.3	9440.8	9739.8	7268.5	10032	7689.7	479.85	5918.6	7648.6	8553.1	4530.7
sp|Q86YZ3|HORN_HUMAN Hornerin OS=Homo sapiens OX=9606 GN=HRNR PE=1 SV=2;	19436	24409	108210	100720	434340	379680	35308	41482	80273	66520	185210	322620	194420	174770	142080	136080	110450	81791	330240	309880	343340	323410	38985
sp|P20042|IF2B_HUMAN Eukaryotic translation initiation factor 2 subunit 2 OS=Homo sapiens OX=9606 GN=EIF2S2 PE=1 SV=2	13467	11670	6849.9	2262.3	136810	140130	214260	257170	2520.6	1409.4	131150	120980	5762	1	1	1	17782	26566	590.05	1526.1	71384	130860	2638.9
sp|P61604|CH10_HUMAN 10 kDa heat shock protein, mitochondrial OS=Homo sapiens OX=9606 GN=HSPE1 PE=1 SV=2	251630	249990	119780	100070	229540	214410	113710	110770	71560	86801	162030	180110	7103.1	6473	15326	12755	26748	34510	54945	68349	47532	45621	117100
sp|P61513|RL37A_HUMAN 60S ribosomal protein L37a OS=Homo sapiens OX=9606 GN=RPL37A PE=1 SV=2	182140	158020	182930	209350	205030	164730	120020	130370	111410	118810	119120	104670	168960	169050	187980	203360	159900	62563	117660	130490	142970	155680	122070
sp|P31946|1433B_HUMAN 14-3-3 protein beta/alpha OS=Homo sapiens OX=9606 GN=YWHAB PE=1 SV=3	132300	138400	137780	146280	154470	159340	122310	117490	129260	117380	104350	106260	20920	22987	32193	34696	44949	28425	98793	90406	44452	32622	95619
sp|P35659|DEK_HUMAN Protein DEK OS=Homo sapiens OX=9606 GN=DEK PE=1 SV=1;sp|P35659-2|DEK_HUMAN Isoform 2 of Protein DEK OS=Homo sapiens OX=9606 GN=DEK	18352	24800	17625	7309.4	169210	166610	220350	224220	17387	9671.7	118970	104000	17067	3620.9	1	21860	67631	65886	15627	13959	157800	142850	2646
sp|P62854|RS26_HUMAN 40S ribosomal protein S26 OS=Homo sapiens OX=9606 GN=RPS26 PE=1 SV=3;sp|Q5JNZ5|RS26L_HUMAN Putative 40S ribosomal protein S26-like 1 OS=Homo sapiens OX=9606 GN=RPS26P11 PE=5 SV=1	131760	108380	162840	162410	125770	84055	143820	120630	95968	118670	120090	90232	182330	166980	180280	149120	175410	132950	117630	147750	115950	130390	115980
sp|Q01130-2|SRSF2_HUMAN Isoform 2 of Serine/arginine-rich splicing factor 2 OS=Homo sapiens OX=9606 GN=SRSF2;sp|Q01130|SRSF2_HUMAN Serine/arginine-rich splicing factor 2 OS=Homo sapiens OX=9606 GN=SRSF2 PE=1 SV=4	115420	102890	115570	98448	92175	38323	119920	122110	104570	113510	114200	110320	105720	95304	138800	138240	69548	76925	95393	89582	92110	94684	85444
sp|Q13263|TIF1B_HUMAN Transcription intermediary factor 1-beta OS=Homo sapiens OX=9606 GN=TRIM28 PE=1 SV=5;sp|Q13263-2|TIF1B_HUMAN Isoform 2 of Transcription intermediary factor 1-beta OS=Homo sapiens OX=9606 GN=TRIM28	92860	96170	104180	70654	103890	107120	89896	104240	115460	148390	116030	107110	56637	59825	98485	110750	44613	64725	118500	125950	64452	61129	127310
sp|P40227|TCPZ_HUMAN T-complex protein 1 subunit zeta OS=Homo sapiens OX=9606 GN=CCT6A PE=1 SV=3;sp|P40227-2|TCPZ_HUMAN Isoform 2 of T-complex protein 1 subunit zeta OS=Homo sapiens OX=9606 GN=CCT6A	142530	160120	138340	129170	140700	143760	78846	116720	118080	135590	113500	117170	35527	37094	33629	36118	54987	72558	110540	110100	48030	54250	136700
sp|Q8NC51-4|PAIRB_HUMAN Isoform 4 of Plasminogen activator inhibitor 1 RNA-binding protein OS=Homo sapiens OX=9606 GN=SERBP1;sp|Q8NC51-3|PAIRB_HUMAN Isoform 3 of Plasminogen activator inhibitor 1 RNA-binding protein OS=Homo sapiens OX=9606 GN=SERBP1;sp|Q8N	86879	98138	113590	116120	132560	119320	105830	108770	113880	134400	105250	108530	58253	59257	96847	98559	81304	58475	119820	119570	92272	96575	83782
sp|P22314-2|UBA1_HUMAN Isoform 2 of Ubiquitin-like modifier-activating enzyme 1 OS=Homo sapiens OX=9606 GN=UBA1;sp|P22314|UBA1_HUMAN Ubiquitin-like modifier-activating enzyme 1 OS=Homo sapiens OX=9606 GN=UBA1 PE=1 SV=3	135840	141460	127580	100990	97139	107930	99335	116660	147090	145890	81070	85967	17272	14939	23420	10430	48587	58567	126990	118680	39711	21285	92674
sp|Q7KZF4|SND1_HUMAN Staphylococcal nuclease domain-containing protein 1 OS=Homo sapiens OX=9606 GN=SND1 PE=1 SV=1	109110	100090	66691	49451	182620	176010	187870	176810	52389	28323	107490	115560	1	1	1	1921.8	52592	33825	28996	26919	78546	77070	50608
sp|P49368|TCPG_HUMAN T-complex protein 1 subunit gamma OS=Homo sapiens OX=9606 GN=CCT3 PE=1 SV=4;sp|P49368-2|TCPG_HUMAN Isoform 2 of T-complex protein 1 subunit gamma OS=Homo sapiens OX=9606 GN=CCT3	145790	149390	141460	121260	133170	163150	93430	117060	105800	115080	118100	115920	20407	33774	41596	41018	31843	29431	121640	98902	40540	47329	141020
sp|Q16658|FSCN1_HUMAN Fascin OS=Homo sapiens OX=9606 GN=FSCN1 PE=1 SV=3	241710	276320	115560	168680	222340	235150	122100	153920	74744	41292	137820	131350	5102.2	3033.7	9609.5	11816	37282	25025	60243	74309	36797	33745	105600
sp|P06396-2|GELS_HUMAN Isoform 2 of Gelsolin OS=Homo sapiens OX=9606 GN=GSN;sp|P06396-4|GELS_HUMAN Isoform 4 of Gelsolin OS=Homo sapiens OX=9606 GN=GSN;sp|P06396-3|GELS_HUMAN Isoform 3 of Gelsolin OS=Homo sapiens OX=9606 GN=GSN;sp|P06396|GELS_HUMAN Gelsoli	107900	138370	104620	109860	98435	114930	89730	114460	113070	128440	106940	103980	8109.8	18176	13810	39570	43674	40261	93975	107900	60145	80223	95598
sp|P62861|RS30_HUMAN 40S ribosomal protein S30 OS=Homo sapiens OX=9606 GN=FAU PE=1 SV=1	58282	55600	80959	89376	178880	198630	151970	196280	71574	66963	83053	86202	19088	19825	28925	14858	60978	59820	38826	44475	114400	120550	41848
sp|P51858|HDGF_HUMAN Hepatoma-derived growth factor OS=Homo sapiens OX=9606 GN=HDGF PE=1 SV=1;sp|P51858-2|HDGF_HUMAN Isoform 2 of Hepatoma-derived growth factor OS=Homo sapiens OX=9606 GN=HDGF;sp|P51858-3|HDGF_HUMAN Isoform 3 of Hepatoma-derived growth fac	139500	128290	141210	95350	119550	138850	137990	163620	55866	63278	115020	108570	20035	8088.8	17156	22279	687.5	55222	75314	74361	3086.2	24876	118640
sp|Q00325-2|MPCP_HUMAN Isoform B of Phosphate carrier protein, mitochondrial OS=Homo sapiens OX=9606 GN=SLC25A3;sp|Q00325|MPCP_HUMAN Phosphate carrier protein, mitochondrial OS=Homo sapiens OX=9606 GN=SLC25A3 PE=1 SV=2	73080	89519	97010	128240	108920	102310	98818	81990	137610	149600	87828	86016	112620	108380	146810	135490	96977	94424	106970	113640	124970	113190	87709
sp|P55072|TERA_HUMAN Transitional endoplasmic reticulum ATPase OS=Homo sapiens OX=9606 GN=VCP PE=1 SV=4	158730	219340	160120	126170	190320	202470	96971	98337	107260	108480	120290	108610	2081.3	11684	29176	21155	21411	33866	113520	112850	60912	69872	166500
sp|Q8NEF3|CC112_HUMAN Coiled-coil domain-containing protein 112 OS=Homo sapiens OX=9606 GN=CCDC112 PE=1 SV=2;sp|Q8NEF3-2|CC112_HUMAN Isoform 2 of Coiled-coil domain-containing protein 112 OS=Homo sapiens OX=9606 GN=CCDC112	1	139730	128650	144180	188960	176460	162290	152110	1	123790	1	195070	179720	1	120010	1	253350	1	249040	1	1	1	663730
sp|P02768|ALBU_HUMAN Serum albumin OS=Homo sapiens OX=9606 GN=ALB PE=1 SV=2;;sp|P02768-2|ALBU_HUMAN Isoform 2 of Serum albumin OS=Homo sapiens OX=9606 GN=ALB;sp|P02768-3|ALBU_HUMAN Isoform 3 of Serum albumin OS=Homo sapiens OX=9606 GN=ALB	26874	9435	7861	8005.7	9076.3	8506	3583	3139.2	164450	225510	287670	229500	1	22107	7950	23249	6352	1	10256	10077	3876.1	4442.5	1
sp|Q96B26|EXOS8_HUMAN Exosome complex component RRP43 OS=Homo sapiens OX=9606 GN=EXOSC8 PE=1 SV=1	1	170.51	1	1	2158	2010.4	1	1	672.21	1702	3882.9	3992.7	6497.3	6784.7	9259.7	6848	1323.6	7379.1	6379	6173.6	6312.6	6712.8	615.99
sp|P62857|RS28_HUMAN 40S ribosomal protein S28 OS=Homo sapiens OX=9606 GN=RPS28 PE=1 SV=1	135030	103410	119860	108370	87810	88533	117300	111070	90310	93679	104660	102230	113740	118020	138140	124250	122270	129530	112190	106240	90546	81223	88540
sp|Q96PK6|RBM14_HUMAN RNA-binding protein 14 OS=Homo sapiens OX=9606 GN=RBM14 PE=1 SV=2	1925.4	9133.1	1	3116.3	12423	16079	1	3648.2	6119.9	1	3334.3	1	1	1	1	1	1	1	1	1	6516.7	6294.6	12714
sp|O00422|SAP18_HUMAN Histone deacetylase complex subunit SAP18 OS=Homo sapiens OX=9606 GN=SAP18 PE=1 SV=1	1	1	1	1	1	1	1	1	1	1	1	1	1059.5	2891.2	4374.1	1	1433.5	4356.7	3112.5	2976.5	2888.8	6558	9228
sp|P17480-2|UBF1_HUMAN Isoform UBF2 of Nucleolar transcription factor 1 OS=Homo sapiens OX=9606 GN=UBTF;sp|P17480|UBF1_HUMAN Nucleolar transcription factor 1 OS=Homo sapiens OX=9606 GN=UBTF PE=1 SV=1	7384.2	8224.3	1	3278.5	110150	173640	204480	188730	52431	29367	77112	62848	1	1	930.02	921.47	22198	25510	2982.4	3181.4	49862	49739	1
sp|P62841|RS15_HUMAN 40S ribosomal protein S15 OS=Homo sapiens OX=9606 GN=RPS15 PE=1 SV=2	61548	80938	97445	99746	159800	160390	109050	112670	89837	104790	102890	91790	92912	70712	92231	98479	90404	89605	86315	105020	116570	117140	96922
sp|Q14103-3|HNRPD_HUMAN Isoform 3 of Heterogeneous nuclear ribonucleoprotein D0 OS=Homo sapiens OX=9606 GN=HNRNPD;sp|Q14103|HNRPD_HUMAN Heterogeneous nuclear ribonucleoprotein D0 OS=Homo sapiens OX=9606 GN=HNRNPD PE=1 SV=1;sp|Q14103-4|HNRPD_HUMAN Isoform 4	169020	207160	138900	141680	187080	192400	129110	118920	85423	49895	118340	107390	11871	12120	1756.9	7304.4	51525	55522	91329	96669	45478	51985	232680
sp|Q14498-3|RBM39_HUMAN Isoform 3 of RNA-binding protein 39 OS=Homo sapiens OX=9606 GN=RBM39;sp|Q14498-2|RBM39_HUMAN Isoform 2 of RNA-binding protein 39 OS=Homo sapiens OX=9606 GN=RBM39;sp|Q14498|RBM39_HUMAN RNA-binding protein 39 OS=Homo sapiens OX=9606 G	88275	93762	123950	109640	86930	81917	101440	98371	110620	122360	84901	90004	158630	167380	171920	175450	144310	146010	122940	104980	114800	134570	79065
sp|P63220|RS21_HUMAN 40S ribosomal protein S21 OS=Homo sapiens OX=9606 GN=RPS21 PE=1 SV=1	95370	99735	34850	77824	90820	84577	97708	97331	101110	109730	110970	85527	39832	50715	54050	46582	21156	42358	64815	76671	40164	50796	79532
sp|Q8WXF1-2|PSPC1_HUMAN Isoform 2 of Paraspeckle component 1 OS=Homo sapiens OX=9606 GN=PSPC1;sp|Q8WXF1|PSPC1_HUMAN Paraspeckle component 1 OS=Homo sapiens OX=9606 GN=PSPC1 PE=1 SV=1	75631	103990	87654	118870	104880	91506	73251	103880	109970	111230	96779	103570	145210	125370	159340	194490	186030	209300	121130	155720	150850	165040	112920
sp|P29692|EF1D_HUMAN Elongation factor 1-delta OS=Homo sapiens OX=9606 GN=EEF1D PE=1 SV=5;sp|P29692-2|EF1D_HUMAN Isoform 2 of Elongation factor 1-delta OS=Homo sapiens OX=9606 GN=EEF1D;sp|P29692-3|EF1D_HUMAN Isoform 3 of Elongation factor 1-delta OS=Homo s	111920	112600	109010	106580	110450	82674	103300	87666	105980	109500	97963	93755	31571	40134	25476	47386	44649	39040	92504	71830	37921	40886	79569
sp|Q99996-5|AKAP9_HUMAN Isoform 5 of A-kinase anchor protein 9 OS=Homo sapiens OX=9606 GN=AKAP9;sp|Q99996-3|AKAP9_HUMAN Isoform 3 of A-kinase anchor protein 9 OS=Homo sapiens OX=9606 GN=AKAP9;sp|Q99996|AKAP9_HUMAN A-kinase anchor protein 9 OS=Homo sapiens	52163	26592	67899	276240	319000	260320	114840	150460	1	1	187190	142700	336260	184170	256630	44450	127590	72385	8935.2	143410	144610	251490	48241
sp|O00299|CLIC1_HUMAN Chloride intracellular channel protein 1 OS=Homo sapiens OX=9606 GN=CLIC1 PE=1 SV=4	156640	136470	128770	114140	113040	120390	100220	109420	107010	96566	99834	81276	8996.4	1946.4	7167.2	18183	34001	21282	75440	62624	28911	31227	91685
sp|P49458|SRP09_HUMAN Signal recognition particle 9 kDa protein OS=Homo sapiens OX=9606 GN=SRP9 PE=1 SV=2;sp|P49458-2|SRP09_HUMAN Isoform 2 of Signal recognition particle 9 kDa protein OS=Homo sapiens OX=9606 GN=SRP9	29466	27731	21202	29207	149110	148390	147110	155250	55440	43921	92587	92616	3895.6	3729.1	2973.1	1	37181	37473	13208	15296	74673	54804	16909
sp|P31948|STIP1_HUMAN Stress-induced-phosphoprotein 1 OS=Homo sapiens OX=9606 GN=STIP1 PE=1 SV=1;sp|P31948-3|STIP1_HUMAN Isoform 3 of Stress-induced-phosphoprotein 1 OS=Homo sapiens OX=9606 GN=STIP1;sp|P31948-2|STIP1_HUMAN Isoform 2 of Stress-induced-phosp	96869	100220	103560	97078	98241	137010	95771	77899	121430	121170	101020	68876	3315	13551	9248.1	7687.4	24867	16432	99507	98102	16543	16104	82457
sp|O43175|SERA_HUMAN D-3-phosphoglycerate dehydrogenase OS=Homo sapiens OX=9606 GN=PHGDH PE=1 SV=4	129800	117620	140440	125600	117330	133450	113270	110260	123230	93213	56874	88106	19107	16947	15912	21044	18198	40043	70152	75049	32485	31218	68670
sp|P16402|H13_HUMAN Histone H1.3 OS=Homo sapiens OX=9606 GN=HIST1H1D PE=1 SV=2	32721	92434	72976	75302	158940	158340	104600	134780	80835	58502	101900	103910	76828	31669	104630	105190	118740	100440	87334	88049	116670	117180	190340
sp|P16989|YBOX3_HUMAN Y-box-binding protein 3 OS=Homo sapiens OX=9606 GN=YBX3 PE=1 SV=4;sp|P16989-3|YBOX3_HUMAN Isoform 3 of Y-box-binding protein 3 OS=Homo sapiens OX=9606 GN=YBX3	5263.8	6933.5	1	1	1	10420	1	622.36	1	1	1	1	1569.8	7154.7	1	9967.9	1	1	5238.3	3640.1	2443.9	6946	5724
sp|Q7Z417|NUFP2_HUMAN Nuclear fragile X mental retardation-interacting protein 2 OS=Homo sapiens OX=9606 GN=NUFIP2 PE=1 SV=1	8175.7	16022	10040	7382.1	5536.6	5685.2	6114.2	1	5146.5	5254.2	4649.9	9201	13871	11905	14209	15900	10742	11955	8723	1	3957	5442.9	5502.7
sp|Q9Y230|RUVB2_HUMAN RuvB-like 2 OS=Homo sapiens OX=9606 GN=RUVBL2 PE=1 SV=3;sp|Q9Y230-2|RUVB2_HUMAN Isoform 2 of RuvB-like 2 OS=Homo sapiens OX=9606 GN=RUVBL2	106370	115770	101550	102470	132530	137930	106460	98637	84764	103440	91796	88289	41988	46390	49219	48242	53211	53097	79597	81254	69125	63253	98618
sp|P42357|HUTH_HUMAN Histidine ammonia-lyase OS=Homo sapiens OX=9606 GN=HAL PE=1 SV=1;sp|P42357-2|HUTH_HUMAN Isoform 2 of Histidine ammonia-lyase OS=Homo sapiens OX=9606 GN=HAL	1	1	1	1	1	1	1	1	2781	1	1	1	1	1	1	3005	1	1	1	1	5371.4	9539	7043.5
sp|P47895|AL1A3_HUMAN Aldehyde dehydrogenase family 1 member A3 OS=Homo sapiens OX=9606 GN=ALDH1A3 PE=1 SV=2	134870	190060	119350	106530	184600	145690	116100	113730	50467	73915	114210	103280	8748.6	22012	12158	13654	56540	58194	61809	68678	20807	24906	101220
sp|O95391|SLU7_HUMAN Pre-mRNA-splicing factor SLU7 OS=Homo sapiens OX=9606 GN=SLU7 PE=1 SV=2	1	1157.5	1	1	1215.2	1518.5	1	1	1	1	1411.8	1	1	5058.5	7473.7	2368.1	3119.5	3416.3	2745.1	1	5699.8	1	1760.8
sp|P21589-2|5NTD_HUMAN Isoform 2 of 5-nucleotidase OS=Homo sapiens OX=9606 GN=NT5E;sp|P21589|5NTD_HUMAN 5-nucleotidase OS=Homo sapiens OX=9606 GN=NT5E PE=1 SV=1	1	1	1	1	1	1	1	1	1	1	1	1	2145.6	2581.4	2559.8	1	9911	4136.9	1	2562.5	1	854.75	29408
sp|P48643|TCPE_HUMAN T-complex protein 1 subunit epsilon OS=Homo sapiens OX=9606 GN=CCT5 PE=1 SV=1;sp|P48643-2|TCPE_HUMAN Isoform 2 of T-complex protein 1 subunit epsilon OS=Homo sapiens OX=9606 GN=CCT5	132070	141150	145630	123410	136040	144140	78772	99992	103000	73724	114670	84576	39561	34415	43036	46973	88032	88728	105320	102390	54707	76063	113890
sp|Q99623|PHB2_HUMAN Prohibitin-2 OS=Homo sapiens OX=9606 GN=PHB2 PE=1 SV=2;sp|Q99623-2|PHB2_HUMAN Isoform 2 of Prohibitin-2 OS=Homo sapiens OX=9606 GN=PHB2	91471	101270	117830	101740	106930	83296	78591	85664	113330	114890	79085	77881	38908	39951	45236	40772	49410	60292	133390	130380	77482	65092	105180
sp|P17844-2|DDX5_HUMAN Isoform 2 of Probable ATP-dependent RNA helicase DDX5 OS=Homo sapiens OX=9606 GN=DDX5;sp|P17844|DDX5_HUMAN Probable ATP-dependent RNA helicase DDX5 OS=Homo sapiens OX=9606 GN=DDX5 PE=1 SV=1	109160	113010	108970	128830	139880	146380	80777	87155	101420	101350	85105	78292	63225	61926	83559	86288	69484	60885	137490	126870	153620	164510	73630
sp|O43707|ACTN4_HUMAN Alpha-actinin-4 OS=Homo sapiens OX=9606 GN=ACTN4 PE=1 SV=2;sp|O43707-2|ACTN4_HUMAN Isoform ACTN4ISO of Alpha-actinin-4 OS=Homo sapiens OX=9606 GN=ACTN4	135330	194670	82726	73632	184650	146890	49558	73211	107610	78791	100700	114370	26094	1324.9	8212	12384	8563.3	13799	84813	63357	50113	63266	176060
sp|Q14764|MVP_HUMAN Major vault protein OS=Homo sapiens OX=9606 GN=MVP PE=1 SV=4	1	1	1	1	2610.3	2369.3	1	1	2228.5	1	1	1	1	1	2705.6	1	3649.1	5786.1	2268.4	2354.2	7679.7	7506.7	2132.8
sp|P31949|S10AB_HUMAN Protein S100-A11 OS=Homo sapiens OX=9606 GN=S100A11 PE=1 SV=2	156750	138600	121670	112600	96303	104710	99252	107400	31431	83202	91199	100100	1	3279.7	3765.7	4655	21988	16984	66806	58101	72718	55305	69545
sp|P14678-2|RSMB_HUMAN Isoform SM-B of Small nuclear ribonucleoprotein-associated proteins B and B OS=Homo sapiens OX=9606 GN=SNRPB;sp|P63162|RSMN_HUMAN Small nuclear ribonucleoprotein-associated protein N OS=Homo sapiens OX=9606 GN=SNRPN PE=1 SV=1;sp|P14	1	2291.6	1	1	3405.5	3242.9	1	1	1	1	1917.9	1	1	1	2675.2	1704.5	2260.8	2229.9	4299.5	3318.2	5898.2	4804	3401.8
sp|Q9Y5E6|PCDB3_HUMAN Protocadherin beta-3 OS=Homo sapiens OX=9606 GN=PCDHB3 PE=2 SV=1	1	88295	95899	98650	57702	58889	113640	123840	27167	144730	98347	1	22233	51570	99084	94833	144070	64073	88478	1	20813	16373	21867
sp|P53999|TCP4_HUMAN Activated RNA polymerase II transcriptional coactivator p15 OS=Homo sapiens OX=9606 GN=SUB1 PE=1 SV=3	91081	101800	106070	97808	78981	83463	94632	88281	70885	81364	84882	83523	72076	68317	97597	99635	51543	39639	89068	80588	81284	65381	72497
sp|P26599|PTBP1_HUMAN Polypyrimidine tract-binding protein 1 OS=Homo sapiens OX=9606 GN=PTBP1 PE=1 SV=1;sp|P26599-2|PTBP1_HUMAN Isoform 2 of Polypyrimidine tract-binding protein 1 OS=Homo sapiens OX=9606 GN=PTBP1;sp|P26599-3|PTBP1_HUMAN Isoform 3 of Polypy	88734	80255	99598	105780	91366	93396	83581	76725	83037	96662	80970	82494	41935	38675	43835	58111	40973	47191	89950	104040	43482	35128	147330
sp|P17987|TCPA_HUMAN T-complex protein 1 subunit alpha OS=Homo sapiens OX=9606 GN=TCP1 PE=1 SV=1	133570	121860	112110	139770	137530	151630	57745	80975	95926	89901	81871	92571	22145	28055	41342	42531	46934	41750	73280	80626	38792	44480	91421
sp|Q07955|SRSF1_HUMAN Serine/arginine-rich splicing factor 1 OS=Homo sapiens OX=9606 GN=SRSF1 PE=1 SV=2;sp|Q07955-3|SRSF1_HUMAN Isoform ASF-3 of Serine/arginine-rich splicing factor 1 OS=Homo sapiens OX=9606 GN=SRSF1;sp|Q07955-2|SRSF1_HUMAN Isoform ASF-2 o	92524	100270	103920	97574	105700	104110	119440	87035	78449	70305	66401	73648	57878	59547	63510	81973	43185	63197	58609	71483	67203	53162	133100
sp|Q99832-3|TCPH_HUMAN Isoform 3 of T-complex protein 1 subunit eta OS=Homo sapiens OX=9606 GN=CCT7;sp|Q99832|TCPH_HUMAN T-complex protein 1 subunit eta OS=Homo sapiens OX=9606 GN=CCT7 PE=1 SV=2;sp|Q99832-4|TCPH_HUMAN Isoform 4 of T-complex protein 1 subun	70725	104970	114280	89527	102630	109100	75301	80153	96709	85501	68965	85218	17437	16179	34921	28530	44015	25361	73028	81326	31855	34905	74029
sp|P14314-2|GLU2B_HUMAN Isoform 2 of Glucosidase 2 subunit beta OS=Homo sapiens OX=9606 GN=PRKCSH;sp|P14314|GLU2B_HUMAN Glucosidase 2 subunit beta OS=Homo sapiens OX=9606 GN=PRKCSH PE=1 SV=2	81125	84496	89683	70782	100680	98348	53939	83808	113090	104880	74040	57946	1	4050.9	11261	4309.5	6236.5	6212.7	61419	49527	7497.9	12290	56583
sp|Q92945|FUBP2_HUMAN Far upstream element-binding protein 2 OS=Homo sapiens OX=9606 GN=KHSRP PE=1 SV=4	68317	77306	89139	57521	85120	99764	66799	85874	99926	105340	65311	61260	32363	40036	46948	25388	25497	44169	74875	67821	37716	31889	58141
sp|Q99497|PARK7_HUMAN Protein/nucleic acid deglycase DJ-1 OS=Homo sapiens OX=9606 GN=PARK7 PE=1 SV=2	138710	159300	90842	97928	128660	146000	110330	109820	47869	34340	106050	74739	17563	23980	27589	30331	22389	25608	50948	55176	47281	49234	54103
sp|P21796|VDAC1_HUMAN Voltage-dependent anion-selective channel protein 1 OS=Homo sapiens OX=9606 GN=VDAC1 PE=1 SV=2	73606	73711	61358	66275	82032	90872	78279	72514	90331	107190	68823	65027	27878	31464	33252	42794	74547	57952	99629	160380	171570	197160	109520
sp|Q9UBX3|DIC_HUMAN Mitochondrial dicarboxylate carrier OS=Homo sapiens OX=9606 GN=SLC25A10 PE=1 SV=2;sp|Q9UBX3-2|DIC_HUMAN Isoform 2 of Mitochondrial dicarboxylate carrier OS=Homo sapiens OX=9606 GN=SLC25A10	1	1	1	1	1	1	1	1	1	1	1	1	5842.6	1809.3	1	1	4636.9	2873.8	5031.9	7184.9	1	1	8760.5
sp|P22234|PUR6_HUMAN Multifunctional protein ADE2 OS=Homo sapiens OX=9606 GN=PAICS PE=1 SV=3;sp|P22234-2|PUR6_HUMAN Isoform 2 of Multifunctional protein ADE2 OS=Homo sapiens OX=9606 GN=PAICS	133790	158890	118460	112900	130150	115370	87468	81570	66755	59790	83926	97010	27240	27040	29553	27723	35109	29371	70021	58641	35633	35865	88253
sp|Q06787-5|FMR1_HUMAN Isoform 4 of Synaptic functional regulator FMR1 OS=Homo sapiens OX=9606 GN=FMR1;sp|Q06787-3|FMR1_HUMAN Isoform 2 of Synaptic functional regulator FMR1 OS=Homo sapiens OX=9606 GN=FMR1;sp|Q06787|FMR1_HUMAN Synaptic functional regulator	221480	215740	203970	195160	116520	123670	90606	63599	94474	67812	83302	75114	270350	276710	326240	325460	193300	171170	46324	51896	95026	106750	79334
sp|P05386|RLA1_HUMAN 60S acidic ribosomal protein P1 OS=Homo sapiens OX=9606 GN=RPLP1 PE=1 SV=1	61191	66723	74894	65445	74725	55575	64483	75203	77071	92173	82144	79875	89988	86220	49008	57133	87633	75753	91719	91709	41918	44615	7851.9
sp|P31153|METK2_HUMAN S-adenosylmethionine synthase isoform type-2 OS=Homo sapiens OX=9606 GN=MAT2A PE=1 SV=1;sp|P31153-2|METK2_HUMAN Isoform 2 of S-adenosylmethionine synthase isoform type-2 OS=Homo sapiens OX=9606 GN=MAT2A	80662	86686	83715	93438	81805	80560	72772	68312	75413	94586	82854	72127	101460	96587	120230	112860	101300	99748	77920	77236	83016	88160	66517
sp|Q14247|SRC8_HUMAN Src substrate cortactin OS=Homo sapiens OX=9606 GN=CTTN PE=1 SV=2;sp|Q14247-3|SRC8_HUMAN Isoform 3 of Src substrate cortactin OS=Homo sapiens OX=9606 GN=CTTN;sp|Q14247-2|SRC8_HUMAN Isoform 2 of Src substrate cortactin OS=Homo sapiens O	81308	86813	102650	64859	84566	74104	72087	65040	95920	71453	74012	86168	106510	109710	116690	122560	80836	80223	90739	103970	109310	102070	74922
sp|P13929-3|ENOB_HUMAN Isoform 3 of Beta-enolase OS=Homo sapiens OX=9606 GN=ENO3;sp|P13929-2|ENOB_HUMAN Isoform 2 of Beta-enolase OS=Homo sapiens OX=9606 GN=ENO3;sp|P13929|ENOB_HUMAN Beta-enolase OS=Homo sapiens OX=9606 GN=ENO3 PE=1 SV=5	6210.8	1	5615	1	5349.5	8173.1	11408	37032	6935.4	1	41552	29866	1	1	1	1	1	1	30063	15673	1	7451.4	13780
sp|P50991|TCPD_HUMAN T-complex protein 1 subunit delta OS=Homo sapiens OX=9606 GN=CCT4 PE=1 SV=4;sp|P50991-2|TCPD_HUMAN Isoform 2 of T-complex protein 1 subunit delta OS=Homo sapiens OX=9606 GN=CCT4	108650	138170	82414	98928	119700	112090	61291	79371	88738	74927	80103	76044	17113	27146	27602	22318	38721	33984	72184	81479	36601	30605	100780
sp|O96019-2|ACL6A_HUMAN Isoform 2 of Actin-like protein 6A OS=Homo sapiens OX=9606 GN=ACTL6A;sp|O96019|ACL6A_HUMAN Actin-like protein 6A OS=Homo sapiens OX=9606 GN=ACTL6A PE=1 SV=1	1737.8	4162.5	1	1	6191.1	6159.4	4005.2	1	4372.5	1	4879.4	4026.1	3657.2	3071.1	1	1	1	4140.5	4109.6	4671.5	6997.7	1	4393.8
sp|O43148|MCES_HUMAN mRNA cap guanine-N7 methyltransferase OS=Homo sapiens OX=9606 GN=RNMT PE=1 SV=1;sp|O43148-2|MCES_HUMAN Isoform 2 of mRNA cap guanine-N7 methyltransferase OS=Homo sapiens OX=9606 GN=RNMT	1	1	1	1	1	1	1	1	1	1	1	1	1	2516.8	1135.7	1	4067.6	4926.8	4348.3	1	1	1	3751.2
sp|P40926|MDHM_HUMAN Malate dehydrogenase, mitochondrial OS=Homo sapiens OX=9606 GN=MDH2 PE=1 SV=3;sp|P40926-2|MDHM_HUMAN Isoform 2 of Malate dehydrogenase, mitochondrial OS=Homo sapiens OX=9606 GN=MDH2	195600	189840	68281	70462	142350	152260	91823	67447	22713	26473	127160	116940	1	1	1010.7	1452.4	16108	28126	29681	29839	23619	23208	94509
sp|P62979|RS27A_HUMAN Ubiquitin-40S ribosomal protein S27a OS=Homo sapiens OX=9606 GN=RPS27A PE=1 SV=2;sp|P62987|RL40_HUMAN Ubiquitin-60S ribosomal protein L40 OS=Homo sapiens OX=9606 GN=UBA52 PE=1 SV=2;sp|P0CG47|UBB_HUMAN Polyubiquitin-B OS=Homo sapiens O	163340	82459	79080	96725	62997	74439	83061	94201	64248	71007	66558	72136	77666	97533	119430	113390	69154	47599	79308	91672	87976	104750	73368
sp|P25398|RS12_HUMAN 40S ribosomal protein S12 OS=Homo sapiens OX=9606 GN=RPS12 PE=1 SV=3	102930	103230	66248	65688	98765	91106	77080	74214	77631	83662	64374	71584	59512	68818	88144	63175	59991	68804	91111	90756	65375	72319	81621
sp|Q86UE4|LYRIC_HUMAN Protein LYRIC OS=Homo sapiens OX=9606 GN=MTDH PE=1 SV=2	1	1	1	1962.5	172430	118230	175310	128190	1	3445.6	78286	63253	1	1	1	1	25199	2379.3	1	1	26598	80705	295.07
sp|P55795|HNRH2_HUMAN Heterogeneous nuclear ribonucleoprotein H2 OS=Homo sapiens OX=9606 GN=HNRNPH2 PE=1 SV=1	1	1	1	1	1	1	1	1	1	1	1	1	1	1	1	1	2619.1	1	2615.5	2316.3	1813.4	1953.2	11471
sp|P46783|RS10_HUMAN 40S ribosomal protein S10 OS=Homo sapiens OX=9606 GN=RPS10 PE=1 SV=1;sp|Q9NQ39|RS10L_HUMAN Putative 40S ribosomal protein S10-like OS=Homo sapiens OX=9606 GN=RPS10P5 PE=5 SV=1	66129	56958	79120	60833	71771	78674	92052	67086	62757	82742	68538	67880	40917	44680	40552	23705	58524	49373	72245	77147	55136	54401	65670
sp|P16949|STMN1_HUMAN Stathmin OS=Homo sapiens OX=9606 GN=STMN1 PE=1 SV=3;sp|P16949-2|STMN1_HUMAN Isoform 2 of Stathmin OS=Homo sapiens OX=9606 GN=STMN1	103710	104600	98807	103380	102700	89037	89980	98681	54545	53031	73446	69610	4627.1	1	5366.4	6892.9	15840	24599	42936	42485	22225	15395	54123
sp|Q13509|TBB3_HUMAN Tubulin beta-3 chain OS=Homo sapiens OX=9606 GN=TUBB3 PE=1 SV=2;sp|Q13509-2|TBB3_HUMAN Isoform 2 of Tubulin beta-3 chain OS=Homo sapiens OX=9606 GN=TUBB3	55746	65114	63600	71304	74919	74167	56489	65922	99066	90034	65346	62074	51151	53244	56273	39863	56337	67558	72596	67389	41481	54572	69647
sp|P01859|IGHG2_HUMAN Immunoglobulin heavy constant gamma 2 OS=Homo sapiens OX=9606 GN=IGHG2 PE=1 SV=2	77496	55741	117850	87510	45951	54867	77895	66857	74876	87266	67636	63643	103770	108360	101710	96655	80771	77701	56775	54027	62050	70850	1
sp|O43795-2|MYO1B_HUMAN Isoform 2 of Unconventional myosin-Ib OS=Homo sapiens OX=9606 GN=MYO1B;sp|O43795|MYO1B_HUMAN Unconventional myosin-Ib OS=Homo sapiens OX=9606 GN=MYO1B PE=1 SV=3	1	1	1	1	1	1	1	1	1	1	1848.3	1	9500.9	1779.7	8461.3	9113.2	8225	10575	6538.3	6999.9	1913.7	2649.8	1
sp|P52597|HNRPF_HUMAN Heterogeneous nuclear ribonucleoprotein F OS=Homo sapiens OX=9606 GN=HNRNPF PE=1 SV=3	83054	91223	69136	71549	84120	99443	71468	76077	71231	79554	65881	62742	96865	86682	112730	100840	105230	138320	86009	97558	130670	102240	102910
sp|P14866-2|HNRPL_HUMAN Isoform 2 of Heterogeneous nuclear ribonucleoprotein L OS=Homo sapiens OX=9606 GN=HNRNPL;sp|P14866|HNRPL_HUMAN Heterogeneous nuclear ribonucleoprotein L OS=Homo sapiens OX=9606 GN=HNRNPL PE=1 SV=2	121090	127550	81072	88649	88707	77869	103060	101700	77852	9394.2	47527	73398	74864	73354	130810	111770	73104	107240	96945	115530	92925	108880	318030
sp|Q9H0A0|NAT10_HUMAN RNA cytidine acetyltransferase OS=Homo sapiens OX=9606 GN=NAT10 PE=1 SV=2;sp|Q9H0A0-2|NAT10_HUMAN Isoform 2 of RNA cytidine acetyltransferase OS=Homo sapiens OX=9606 GN=NAT10	1	1876.3	2308.4	3521.8	7404.9	3168	1	1	1	1	1	1503.7	2771.8	2122	1	2638.7	2735.1	1	2568.4	3363.1	2595.4	2671.8	26752
sp|P60903|S10AA_HUMAN Protein S100-A10 OS=Homo sapiens OX=9606 GN=S100A10 PE=1 SV=2	27467	80255	42697	66109	61412	93831	43152	62853	69599	61574	88737	84059	1034.3	5300.1	1	1263.6	22803	11554	57780	61435	1	4892.8	47818
sp|Q92888-2|ARHG1_HUMAN Isoform 2 of Rho guanine nucleotide exchange factor 1 OS=Homo sapiens OX=9606 GN=ARHGEF1;sp|Q92888|ARHG1_HUMAN Rho guanine nucleotide exchange factor 1 OS=Homo sapiens OX=9606 GN=ARHGEF1 PE=1 SV=2;sp|Q92888-3|ARHG1_HUMAN Isoform 3 o	1	238060	1	1	427440	321950	121760	1	1	61840	123430	102530	1	1	1	1	1	127390	265000	278940	1	1	344720
sp|P38919|IF4A3_HUMAN Eukaryotic initiation factor 4A-III OS=Homo sapiens OX=9606 GN=EIF4A3 PE=1 SV=4	138530	126160	119480	123850	86128	86691	64151	62321	51869	70118	90114	69234	157120	163800	199940	192950	131100	119560	62626	70095	92487	92853	151350
sp|P35232|PHB_HUMAN Prohibitin OS=Homo sapiens OX=9606 GN=PHB PE=1 SV=1	76366	98769	76883	68938	86374	94398	55570	64429	89918	73532	63211	59769	6075.1	24709	23381	26356	29335	44349	54617	71854	38133	23736	71975
sp|Q15366-4|PCBP2_HUMAN Isoform 4 of Poly(rC)-binding protein 2 OS=Homo sapiens OX=9606 GN=PCBP2;sp|Q15366-5|PCBP2_HUMAN Isoform 5 of Poly(rC)-binding protein 2 OS=Homo sapiens OX=9606 GN=PCBP2;sp|Q15366-3|PCBP2_HUMAN Isoform 3 of Poly(rC)-binding protein	74066	66128	72070	76353	60799	67478	56891	67626	87666	65958	67090	60315	46208	52541	62031	62203	69390	62072	85571	90218	25452	30256	77115
sp|P05023-3|AT1A1_HUMAN Isoform 3 of Sodium/potassium-transporting ATPase subunit alpha-1 OS=Homo sapiens OX=9606 GN=ATP1A1;sp|P05023-4|AT1A1_HUMAN Isoform 4 of Sodium/potassium-transporting ATPase subunit alpha-1 OS=Homo sapiens OX=9606 GN=ATP1A1;sp|P0502	45131	68051	68100	81080	89309	87677	51161	54485	113060	84676	49673	49206	46133	45281	48562	46018	53404	55785	87561	84225	51325	52571	57078
sp|P35637-2|FUS_HUMAN Isoform Short of RNA-binding protein FUS OS=Homo sapiens OX=9606 GN=FUS;sp|P35637|FUS_HUMAN RNA-binding protein FUS OS=Homo sapiens OX=9606 GN=FUS PE=1 SV=1	127180	144770	108590	97567	108680	106740	81656	58587	60757	60109	67541	71650	35190	35251	63509	59465	37093	40140	107590	73894	143620	154380	77055
sp|P08493|MGP_HUMAN Matrix Gla protein OS=Homo sapiens OX=9606 GN=MGP PE=1 SV=2;sp|P08493-2|MGP_HUMAN Isoform 2 of Matrix Gla protein OS=Homo sapiens OX=9606 GN=MGP	1	1990	1	1	2038.9	1702.8	1141.7	1	1	1	1	1	1	1	10937	1	1	3820.5	1	3209.2	5835.6	5043	3039.5
sp|Q9BQ39|DDX50_HUMAN ATP-dependent RNA helicase DDX50 OS=Homo sapiens OX=9606 GN=DDX50 PE=1 SV=1	1	2712.5	1	1	2977.3	1	1	1	1	1	2965.5	3275.9	6446.5	4595.8	4143	4641.1	5090.6	3696.3	3316.9	3152.7	3080.1	3540.2	3120.8
sp|Q07021|C1QBP_HUMAN Complement component 1 Q subcomponent-binding protein, mitochondrial OS=Homo sapiens OX=9606 GN=C1QBP PE=1 SV=1	74487	72762	80724	88395	54639	55595	83010	101010	31801	33638	71741	70548	17942	7850.8	13033	11920	57747	26788	58720	57787	23164	31066	79529
sp|P83881|RL36A_HUMAN 60S ribosomal protein L36a OS=Homo sapiens OX=9606 GN=RPL36A PE=1 SV=2	118760	125840	33532	24384	94122	74040	81838	85283	63594	38539	61204	59961	28768	21830	53283	44645	8370.8	28446	45497	43435	75095	66508	24389
sp|Q01469|FABP5_HUMAN Fatty acid-binding protein, epidermal OS=Homo sapiens OX=9606 GN=FABP5 PE=1 SV=3	20586	22768	10827	1	15152	25326	24192	20375	1	9766.1	150600	178180	1	9527.1	6530.4	1	9875.9	1	11983	12732	34685	35549	9275
sp|Q86SX6|GLRX5_HUMAN Glutaredoxin-related protein 5, mitochondrial OS=Homo sapiens OX=9606 GN=GLRX5 PE=1 SV=2	1	1	1	1664.8	1	1623.1	1	1	973.55	1	764.04	1611.2	1	1	1	8867.1	12735	1	4252.5	2383.5	2855.6	5617.3	472.49
sp|P84077|ARF1_HUMAN ADP-ribosylation factor 1 OS=Homo sapiens OX=9606 GN=ARF1 PE=1 SV=2;sp|P61204|ARF3_HUMAN ADP-ribosylation factor 3 OS=Homo sapiens OX=9606 GN=ARF3 PE=1 SV=2;sp|P61204-2|ARF3_HUMAN Isoform 2 of ADP-ribosylation factor 3 OS=Homo sapiens	56909	66476	64235	63860	84843	96637	53207	56958	84227	69826	55550	59494	24373	25313	27801	22147	47488	54323	66639	67815	33495	33549	71164
sp|P60660|MYL6_HUMAN Myosin light polypeptide 6 OS=Homo sapiens OX=9606 GN=MYL6 PE=1 SV=2;sp|P60660-2|MYL6_HUMAN Isoform Smooth muscle of Myosin light polypeptide 6 OS=Homo sapiens OX=9606 GN=MYL6	78119	70399	66027	70290	70221	75478	65679	65776	70094	64999	55397	56722	63571	69850	69443	58873	62293	64161	68197	59288	66706	61953	63475
sp|P10412|H14_HUMAN Histone H1.4 OS=Homo sapiens OX=9606 GN=HIST1H1E PE=1 SV=2	46746	51349	72334	57062	94110	106700	97704	73886	51966	50792	56550	47540	45873	54379	57319	632600	62135	53123	60764	134640	83408	87066	135700
sp|P52565|GDIR1_HUMAN Rho GDP-dissociation inhibitor 1 OS=Homo sapiens OX=9606 GN=ARHGDIA PE=1 SV=3;sp|P52565-2|GDIR1_HUMAN Isoform 2 of Rho GDP-dissociation inhibitor 1 OS=Homo sapiens OX=9606 GN=ARHGDIA	76556	70152	37038	48060	80879	76657	38807	63932	50016	66437	77615	72360	7555.7	5992	3150.7	7284.5	16001	14594	57114	43647	20895	19348	46009
sp|P49327|FAS_HUMAN Fatty acid synthase OS=Homo sapiens OX=9606 GN=FASN PE=1 SV=3	67002	66159	64811	77543	135590	134010	47052	43902	105560	99286	24669	47894	4165.6	13071	13460	16172	16198	32580	75322	72862	35911	47757	82164
sp|Q7L014|DDX46_HUMAN Probable ATP-dependent RNA helicase DDX46 OS=Homo sapiens OX=9606 GN=DDX46 PE=1 SV=2	71535	59115	67735	71252	48472	48374	50504	80059	78480	73926	45118	38645	64161	63301	80448	66786	65913	36160	61474	51262	57901	67902	49348
sp|P29401|TKT_HUMAN Transketolase OS=Homo sapiens OX=9606 GN=TKT PE=1 SV=3;sp|P29401-2|TKT_HUMAN Isoform 2 of Transketolase OS=Homo sapiens OX=9606 GN=TKT	390750	389180	43679	33992	312840	308440	17608	16651	17101	11870	153480	147820	1590	1	4947.5	1	12398	13248	40363	46047	70011	57700	151030
sp|Q92598-2|HS105_HUMAN Isoform Beta of Heat shock protein 105 kDa OS=Homo sapiens OX=9606 GN=HSPH1;sp|Q92598-3|HS105_HUMAN Isoform 3 of Heat shock protein 105 kDa OS=Homo sapiens OX=9606 GN=HSPH1;sp|Q92598|HS105_HUMAN Heat shock protein 105 kDa OS=Homo sa	100840	102920	68447	71615	90534	92758	61110	70993	67874	57534	49189	56776	23505	4323.4	37306	36726	42459	44621	51184	46640	37755	12860	65697
sp|P10599|THIO_HUMAN Thioredoxin OS=Homo sapiens OX=9606 GN=TXN PE=1 SV=3;sp|P10599-2|THIO_HUMAN Isoform 2 of Thioredoxin OS=Homo sapiens OX=9606 GN=TXN	94632	93189	69275	60045	67247	82885	57193	67152	64834	58195	75481	40573	53577	68875	66130	79248	30190	60765	76558	75569	123110	122970	51333
sp|Q14697|GANAB_HUMAN Neutral alpha-glucosidase AB OS=Homo sapiens OX=9606 GN=GANAB PE=1 SV=3;sp|Q14697-2|GANAB_HUMAN Isoform 2 of Neutral alpha-glucosidase AB OS=Homo sapiens OX=9606 GN=GANAB	34554	65911	68226	104000	91340	61545	51101	49487	100410	63747	43552	53533	1	1	1	1	6399.4	12867	69630	64326	14495	11602	70533
sp|Q03135|CAV1_HUMAN Caveolin-1 OS=Homo sapiens OX=9606 GN=CAV1 PE=1 SV=4	1	1705	1	1	3978.7	1	1	1	1	1776.9	1	1933	2268.7	1	3652.2	1	1494.2	2088.4	7138.5	3398.7	1833	3187.8	67480
sp|O75347|TBCA_HUMAN Tubulin-specific chaperone A OS=Homo sapiens OX=9606 GN=TBCA PE=1 SV=3;sp|O75347-2|TBCA_HUMAN Isoform 2 of Tubulin-specific chaperone A OS=Homo sapiens OX=9606 GN=TBCA	72775	122720	88883	83188	108690	90555	89748	61187	28606	42270	67425	65870	1	5043.5	1	1	6509.1	3915.2	34738	28482	13171	7176.1	47219
sp|P55036|PSMD4_HUMAN 26S proteasome non-ATPase regulatory subunit 4 OS=Homo sapiens OX=9606 GN=PSMD4 PE=1 SV=1;sp|P55036-2|PSMD4_HUMAN Isoform Rpn10E of 26S proteasome non-ATPase regulatory subunit 4 OS=Homo sapiens OX=9606 GN=PSMD4	62705	64064	62700	53674	41943	45292	47482	41853	64842	69533	66737	62098	86066	74192	89963	94082	62032	71724	70709	72062	64877	64661	67739
sp|P53985-2|MOT1_HUMAN Isoform 2 of Monocarboxylate transporter 1 OS=Homo sapiens OX=9606 GN=SLC16A1;sp|P53985|MOT1_HUMAN Monocarboxylate transporter 1 OS=Homo sapiens OX=9606 GN=SLC16A1 PE=1 SV=3	1	1	1	1	1	2284.5	1	1	1	1	1	1	1	1	1743.2	1	1	1	3688.2	3212.9	2663.6	3272.2	2707.4
sp|P34932|HSP74_HUMAN Heat shock 70 kDa protein 4 OS=Homo sapiens OX=9606 GN=HSPA4 PE=1 SV=4	99464	168510	87853	79911	181990	187070	44950	71118	59227	40914	66128	68887	6169.8	2066.7	6867.5	5301.8	4238.7	2271.9	57888	70079	7650.6	11795	70118
sp|Q9Y5L4|TIM13_HUMAN Mitochondrial import inner membrane translocase subunit Tim13 OS=Homo sapiens OX=9606 GN=TIMM13 PE=1 SV=1	1	1258.2	1	1	1	1	1	1	1	1	1	1	1	1	1	1	1	1	3237.5	2865.3	3246.1	2671.2	3500.3
sp|Q2NKX8|ERC6L_HUMAN DNA excision repair protein ERCC-6-like OS=Homo sapiens OX=9606 GN=ERCC6L PE=1 SV=1	34862	1	92537	110730	30005	25805	56628	56103	68361	75570	43167	40646	87451	88467	73636	72706	76986	72854	83449	93094	47385	47485	64645
sp|P05109|S10A8_HUMAN Protein S100-A8 OS=Homo sapiens OX=9606 GN=S100A8 PE=1 SV=1	3498.5	10001	13193	11823	18158	7022.6	174860	134450	10802	2615.4	7364.3	5023.2	22307	15445	2919.5	1466.6	21640	18226	3089	4013.1	159210	154580	3498.9
sp|P06493|CDK1_HUMAN Cyclin-dependent kinase 1 OS=Homo sapiens OX=9606 GN=CDK1 PE=1 SV=3;sp|P06493-2|CDK1_HUMAN Isoform 2 of Cyclin-dependent kinase 1 OS=Homo sapiens OX=9606 GN=CDK1	52718	57944	68814	84517	50161	42642	45321	53025	72528	62277	54008	46802	74512	80791	91557	90202	80621	81864	58393	61397	72838	77331	42924
sp|P20962|PTMS_HUMAN Parathymosin OS=Homo sapiens OX=9606 GN=PTMS PE=1 SV=2	83659	71404	73830	71474	71876	76179	69879	88646	37537	37790	50053	47753	4966.1	1	1	1	11138	10295	27945	22917	8531.1	15949	34381
sp|P12268|IMDH2_HUMAN Inosine-5-monophosphate dehydrogenase 2 OS=Homo sapiens OX=9606 GN=IMPDH2 PE=1 SV=2	73702	75831	76464	69038	98181	54745	57158	43805	46935	62923	55627	64377	6476.5	9369.8	11586	11865	14901	16497	34383	38814	18815	17165	48265
sp|P17096|HMGA1_HUMAN High mobility group protein HMG-I/HMG-Y OS=Homo sapiens OX=9606 GN=HMGA1 PE=1 SV=3;sp|P17096-3|HMGA1_HUMAN Isoform HMG-R of High mobility group protein HMG-I/HMG-Y OS=Homo sapiens OX=9606 GN=HMGA1	77358	100700	84370	79147	101910	95023	96977	95212	24097	12771	46996	54605	1	1	1	1	2085.1	2808.9	28746	20429	17028	18906	55360
sp|P12004|PCNA_HUMAN Proliferating cell nuclear antigen OS=Homo sapiens OX=9606 GN=PCNA PE=1 SV=1	106130	146360	68123	68434	103940	122290	53091	85763	36636	25770	67913	58113	1	1	6976	7963.2	7410.6	26598	18041	33310	17360	18846	57531
sp|Q9ULX6-2|AKP8L_HUMAN Isoform 2 of A-kinase anchor protein 8-like OS=Homo sapiens OX=9606 GN=AKAP8L;sp|Q9ULX6|AKP8L_HUMAN A-kinase anchor protein 8-like OS=Homo sapiens OX=9606 GN=AKAP8L PE=1 SV=3	1	1	1	1	1	1	1	1	1	1	1	1	3844.5	3176.4	5360.2	5450.8	3887.6	2305	2509.5	3555.4	4197.2	5040.9	1
sp|Q13428-2|TCOF_HUMAN Isoform 2 of Treacle protein OS=Homo sapiens OX=9606 GN=TCOF1;sp|Q13428-8|TCOF_HUMAN Isoform 8 of Treacle protein OS=Homo sapiens OX=9606 GN=TCOF1;sp|Q13428-6|TCOF_HUMAN Isoform 6 of Treacle protein OS=Homo sapiens OX=9606 GN=TCOF1;s	2702.2	1679	3453.8	2676.8	145570	159650	72633	136950	23780	22820	35917	29564	1	1	961.01	1	19737	13139	6299.9	3402.8	53811	54211	2818.8
sp|Q0VF49-2|K2012_HUMAN Isoform 2 of Uncharacterized protein KIAA2012 OS=Homo sapiens OX=9606 GN=KIAA2012;sp|Q0VF49|K2012_HUMAN Uncharacterized protein KIAA2012 OS=Homo sapiens OX=9606 GN=KIAA2012 PE=2 SV=2	1	1	1	1	1	2627.1	1	1	1	1	1	1	1640.3	1685.4	2769.7	1	1	1506.7	1	896.57	49241	1	2401.2
sp|P27487|DPP4_HUMAN Dipeptidyl peptidase 4 OS=Homo sapiens OX=9606 GN=DPP4 PE=1 SV=2	47147	50335	71174	103940	46970	45986	46274	50612	80485	56343	42366	43369	83472	85290	87714	75830	21555	21732	48215	54739	54314	51881	36554
sp|Q9H299|SH3L3_HUMAN SH3 domain-binding glutamic acid-rich-like protein 3 OS=Homo sapiens OX=9606 GN=SH3BGRL3 PE=1 SV=1	76162	80626	52981	71876	64162	70745	47845	76220	38009	52168	55834	46833	4384.3	4385.3	5410.3	8366.1	18528	18389	37152	33611	11441	15048	43283
sp|P32119|PRDX2_HUMAN Peroxiredoxin-2 OS=Homo sapiens OX=9606 GN=PRDX2 PE=1 SV=5	39139	60688	57757	55096	70771	63183	41709	45806	56227	59354	63455	48676	27251	27687	28915	24218	24108	25058	47975	31808	124490	110080	53197
sp|P35030-5|TRY3_HUMAN Isoform 5 of Trypsin-3 OS=Homo sapiens OX=9606 GN=PRSS3;sp|P35030-3|TRY3_HUMAN Isoform 3 of Trypsin-3 OS=Homo sapiens OX=9606 GN=PRSS3;sp|P35030-2|TRY3_HUMAN Isoform 2 of Trypsin-3 OS=Homo sapiens OX=9606 GN=PRSS3;sp|P35030-4|TRY3_HU	46065	44479	77118	81994	40665	36717	70215	59064	1	81998	47476	54979	68288	66282	79176	82515	49486	48002	49909	51326	53758	52208	33580
sp|P12956|XRCC6_HUMAN X-ray repair cross-complementing protein 6 OS=Homo sapiens OX=9606 GN=XRCC6 PE=1 SV=2;sp|P12956-2|XRCC6_HUMAN Isoform 2 of X-ray repair cross-complementing protein 6 OS=Homo sapiens OX=9606 GN=XRCC6	74668	90733	68803	58224	84171	87064	54575	59177	40177	62583	47255	45325	3812.9	1656.7	2643.7	1	1	7745.1	65318	35522	4383.2	8931.2	59649
sp|Q13310-2|PABP4_HUMAN Isoform 2 of Polyadenylate-binding protein 4 OS=Homo sapiens OX=9606 GN=PABPC4;sp|Q13310|PABP4_HUMAN Polyadenylate-binding protein 4 OS=Homo sapiens OX=9606 GN=PABPC4 PE=1 SV=1;sp|Q13310-3|PABP4_HUMAN Isoform 3 of Polyadenylate-bind	59813	72186	77073	70386	87204	81513	45911	54171	68971	51841	45251	42698	74646	69073	80821	70972	77922	80135	61492	53610	60162	71700	48287
sp|P24821-6|TENA_HUMAN Isoform 6 of Tenascin OS=Homo sapiens OX=9606 GN=TNC;sp|P24821-5|TENA_HUMAN Isoform 5 of Tenascin OS=Homo sapiens OX=9606 GN=TNC;sp|P24821-2|TENA_HUMAN Isoform 2 of Tenascin OS=Homo sapiens OX=9606 GN=TNC;sp|P24821-3|TENA_HUMAN Isofo	1	1	1	1	1	1	1	1	1	1	1	1	1	1	3082	2184.9	2949.4	4097.1	2166.2	2442.1	1	2483	8172.2
sp|P63092|GNAS2_HUMAN Guanine nucleotide-binding protein G(s) subunit alpha isoforms short OS=Homo sapiens OX=9606 GN=GNAS PE=1 SV=1;sp|P63092-4|GNAS2_HUMAN Isoform 4 of Guanine nucleotide-binding protein G(s) subunit alpha isoforms short OS=Homo sapiens O	60116	58816	69798	78525	73585	67699	44041	46622	63119	48848	43319	52563	79470	82528	83206	90916	80540	74156	54304	55899	79074	88214	59696
sp|P43686-2|PRS6B_HUMAN Isoform 2 of 26S proteasome regulatory subunit 6B OS=Homo sapiens OX=9606 GN=PSMC4;sp|P43686|PRS6B_HUMAN 26S proteasome regulatory subunit 6B OS=Homo sapiens OX=9606 GN=PSMC4 PE=1 SV=2	1	1	1	1	1	1	1	1	1	2755.2	1	2972.7	1	1	3292.4	3605.8	2654.6	1	4393.4	4372.8	1758.8	1	3993.6
sp|P15170-2|ERF3A_HUMAN Isoform 2 of Eukaryotic peptide chain release factor GTP-binding subunit ERF3A OS=Homo sapiens OX=9606 GN=GSPT1;sp|P15170-3|ERF3A_HUMAN Isoform 3 of Eukaryotic peptide chain release factor GTP-binding subunit ERF3A OS=Homo sapiens O	35425	47547	62790	62766	42186	43517	43384	42677	56602	57661	50624	46634	64807	61618	64909	75839	52922	49498	51310	56001	44906	51784	47828
sp|Q96RV3-4|PCX1_HUMAN Isoform 4 of Pecanex-like protein 1 OS=Homo sapiens OX=9606 GN=PCNX1;sp|Q96RV3-3|PCX1_HUMAN Isoform 3 of Pecanex-like protein 1 OS=Homo sapiens OX=9606 GN=PCNX1;sp|Q96RV3|PCX1_HUMAN Pecanex-like protein 1 OS=Homo sapiens OX=9606 GN=P	40877	35994	72284	63227	32602	33422	49556	43136	53897	60904	42339	40043	69995	63920	65696	56969	57830	62351	50120	48477	43040	47294	35149
sp|Q8TCU4-3|ALMS1_HUMAN Isoform 3 of Alstrom syndrome protein 1 OS=Homo sapiens OX=9606 GN=ALMS1;sp|Q8TCU4-2|ALMS1_HUMAN Isoform 2 of Alstrom syndrome protein 1 OS=Homo sapiens OX=9606 GN=ALMS1;sp|Q8TCU4|ALMS1_HUMAN Alstrom syndrome protein 1 OS=Homo sapie	1	1	1	1	1	1	1	1	1	1	1	1	1	3002.7	3820.2	3898.5	1866.7	2338.1	3288.6	2616.9	2881.1	2959.3	2088.3
sp|P13693|TCTP_HUMAN Translationally-controlled tumor protein OS=Homo sapiens OX=9606 GN=TPT1 PE=1 SV=1;sp|P13693-2|TCTP_HUMAN Isoform 2 of Translationally-controlled tumor protein OS=Homo sapiens OX=9606 GN=TPT1	98823	92721	65260	59682	115690	106360	41020	49028	27265	28830	81712	59191	1	1	3414	1	16508	15980	39368	32493	26137	21620	52183
sp|P56537|IF6_HUMAN Eukaryotic translation initiation factor 6 OS=Homo sapiens OX=9606 GN=EIF6 PE=1 SV=1;sp|P56537-2|IF6_HUMAN Isoform 2 of Eukaryotic translation initiation factor 6 OS=Homo sapiens OX=9606 GN=EIF6	49114	46512	53137	44116	51380	52843	53890	47962	42909	48151	48978	44723	26367	24058	31737	24787	23248	19874	56954	51802	35925	39245	81197
sp|Q59GN2|R39L5_HUMAN Putative 60S ribosomal protein L39-like 5 OS=Homo sapiens OX=9606 GN=RPL39P5 PE=5 SV=2;sp|P62891|RL39_HUMAN 60S ribosomal protein L39 OS=Homo sapiens OX=9606 GN=RPL39 PE=1 SV=2	46501	45341	74559	74337	50816	41225	69303	57887	43800	45372	31577	37525	47705	35639	43756	54133	14885	18134	33489	30528	24031	26281	23586
sp|Q13838|DX39B_HUMAN Spliceosome RNA helicase DDX39B OS=Homo sapiens OX=9606 GN=DDX39B PE=1 SV=1;sp|Q13838-2|DX39B_HUMAN Isoform 2 of Spliceosome RNA helicase DDX39B OS=Homo sapiens OX=9606 GN=DDX39B;sp|O00148|DX39A_HUMAN ATP-dependent RNA helicase DDX39A	73147	75493	62503	60996	59530	66534	37478	56669	45344	53793	46891	43604	25265	24409	39708	31850	38638	38425	21723	33434	21255	25741	47147
sp|Q68CL5-1|TPGS2_HUMAN Isoform 1 of Tubulin polyglutamylase complex subunit 2 OS=Homo sapiens OX=9606 GN=TPGS2;sp|Q68CL5-4|TPGS2_HUMAN Isoform 4 of Tubulin polyglutamylase complex subunit 2 OS=Homo sapiens OX=9606 GN=TPGS2;sp|Q68CL5|TPGS2_HUMAN Tubulin po	11155	1	1	1	1	1265.5	1	1	1	1	1	1	1676.5	1	2551.2	1	1079.2	1545.2	1	1	76413	18269	1
sp|P50395|GDIB_HUMAN Rab GDP dissociation inhibitor beta OS=Homo sapiens OX=9606 GN=GDI2 PE=1 SV=2;sp|P50395-2|GDIB_HUMAN Isoform 2 of Rab GDP dissociation inhibitor beta OS=Homo sapiens OX=9606 GN=GDI2	62738	76241	33956	34625	91646	98064	45385	38203	49874	35353	53327	60383	1	12137	16573	18747	25551	21393	38900	44175	46414	40986	65988
sp|Q16778|H2B2E_HUMAN Histone H2B type 2-E OS=Homo sapiens OX=9606 GN=HIST2H2BE PE=1 SV=3;sp|P33778|H2B1B_HUMAN Histone H2B type 1-B OS=Homo sapiens OX=9606 GN=HIST1H2BB PE=1 SV=2;sp|P23527|H2B1O_HUMAN Histone H2B type 1-O OS=Homo sapiens OX=9606 GN=HIST1H	28041	36840	26625	20751	22091	30565	88607	79493	27727	19008	38922	26991	22187	20946	51793	47589	87767	108030	63124	69165	43320	49657	711880
sp|P50454|SERPH_HUMAN Serpin H1 OS=Homo sapiens OX=9606 GN=SERPINH1 PE=1 SV=2	50707	57579	40871	47062	59648	60941	48616	46221	17359	59371	58647	42185	22735	27369	19551	14019	29984	46078	44921	50784	28660	28716	42641
sp|P20700|LMNB1_HUMAN Lamin-B1 OS=Homo sapiens OX=9606 GN=LMNB1 PE=1 SV=2	46379	54628	51411	24930	52498	54640	46330	36685	51066	59868	37606	39939	49492	47813	64723	62356	36958	39269	42362	36229	49888	51078	66319
sp|O75131|CPNE3_HUMAN Copine-3 OS=Homo sapiens OX=9606 GN=CPNE3 PE=1 SV=1	1	2900.7	1	1	3592.5	5526.1	1	1	1	3335.6	2953.1	2592.2	1	1	1	1	1	1964.3	1434	2044.8	2220	2047.1	5677.8
sp|P61981|1433G_HUMAN 14-3-3 protein gamma OS=Homo sapiens OX=9606 GN=YWHAG PE=1 SV=2	50606	59091	64518	46208	58310	51451	43322	42366	61268	54338	15232	49230	14505	14669	20003	19418	21574	3733.7	44244	43426	30465	32978	36884
sp|Q13283|G3BP1_HUMAN Ras GTPase-activating protein-binding protein 1 OS=Homo sapiens OX=9606 GN=G3BP1 PE=1 SV=1	61276	81387	53415	37811	87582	86095	41145	42839	46725	36594	39159	57527	1267.4	4017.1	1	806.11	10614	10896	6499.9	28770	13739	21566	37046
sp|Q99459|CDC5L_HUMAN Cell division cycle 5-like protein OS=Homo sapiens OX=9606 GN=CDC5L PE=1 SV=2	1	1	1	1	9317.1	7981.2	4001.2	5835.5	1	1	5168.6	4969.4	1	1	1	1	1	1	1	1	4418	3564.9	5376.2
sp|Q7LBC6-2|KDM3B_HUMAN Isoform 2 of Lysine-specific demethylase 3B OS=Homo sapiens OX=9606 GN=KDM3B;sp|Q7LBC6|KDM3B_HUMAN Lysine-specific demethylase 3B OS=Homo sapiens OX=9606 GN=KDM3B PE=1 SV=2	66893	59694	1	57358	30216	29785	37980	39944	66807	66665	26395	25875	38982	42405	46543	47085	33921	32519	24396	24686	28938	28154	15805
sp|P52907|CAZA1_HUMAN F-actin-capping protein subunit alpha-1 OS=Homo sapiens OX=9606 GN=CAPZA1 PE=1 SV=3	31940	51707	50448	49464	31483	49375	37166	46771	41925	47706	47402	41832	31538	40969	42141	33922	44956	65846	49149	42523	53358	53879	59164
sp|Q12906|ILF3_HUMAN Interleukin enhancer-binding factor 3 OS=Homo sapiens OX=9606 GN=ILF3 PE=1 SV=3;sp|Q12906-7|ILF3_HUMAN Isoform 7 of Interleukin enhancer-binding factor 3 OS=Homo sapiens OX=9606 GN=ILF3;sp|Q12906-5|ILF3_HUMAN Isoform 5 of Interleukin e	75294	92154	84366	78126	87228	96860	47625	54781	56561	22178	36824	44237	7760.5	1	12582	13336	27426	28279	46178	46455	23191	38412	197490
sp|P27348|1433T_HUMAN 14-3-3 protein theta OS=Homo sapiens OX=9606 GN=YWHAQ PE=1 SV=1	30637	40126	5171.7	46071	41609	42893	44731	36562	56107	47416	38778	37179	18603	22422	23727	21078	22596	22083	18747	38879	21897	24295	35812
sp|P06744|G6PI_HUMAN Glucose-6-phosphate isomerase OS=Homo sapiens OX=9606 GN=GPI PE=1 SV=4;sp|P06744-2|G6PI_HUMAN Isoform 2 of Glucose-6-phosphate isomerase OS=Homo sapiens OX=9606 GN=GPI	233470	242110	16366	21779	190160	199180	11943	26516	25648	21661	83015	91854	1189.1	1	2831.9	1	10839	4430.4	12391	3232	5605.6	16417	135550
sp|Q13765|NACA_HUMAN Nascent polypeptide-associated complex subunit alpha OS=Homo sapiens OX=9606 GN=NACA PE=1 SV=1;sp|E9PAV3-2|NACAM_HUMAN Isoform skNAC-2 of Nascent polypeptide-associated complex subunit alpha, muscle-specific form OS=Homo sapiens OX=960	54059	51399	35518	58612	49073	46004	37917	63704	42661	22301	54191	37016	9601.4	8121.8	10577	22970	18589	12752	23683	22212	13961	22021	36623
sp|P62316|SMD2_HUMAN Small nuclear ribonucleoprotein Sm D2 OS=Homo sapiens OX=9606 GN=SNRPD2 PE=1 SV=1;sp|P62316-2|SMD2_HUMAN Isoform 2 of Small nuclear ribonucleoprotein Sm D2 OS=Homo sapiens OX=9606 GN=SNRPD2	47359	57634	54203	43861	52574	48370	63084	42424	27670	37867	11776	74891	19780	48189	46366	39343	29750	23764	85665	44391	90270	43585	43562
sp|P24539|AT5F1_HUMAN ATP synthase F(0) complex subunit B1, mitochondrial OS=Homo sapiens OX=9606 GN=ATP5F1 PE=1 SV=2	1	1	2409.4	1	1	1163.6	1859.8	1988.8	3797.8	3192.9	2912.2	2976.5	1	1	1	1	1	1	1	1	1	1	2948.4
sp|Q08554-2|DSC1_HUMAN Isoform 1B of Desmocollin-1 OS=Homo sapiens OX=9606 GN=DSC1;sp|Q08554|DSC1_HUMAN Desmocollin-1 OS=Homo sapiens OX=9606 GN=DSC1 PE=1 SV=2	1	4814.4	6296	1473.6	50889	62355	6099.6	2367.4	6253	6968.9	113960	116980	38101	36051	18750	22758	36107	22095	49300	52617	851240	893700	153860
sp|P61956-2|SUMO2_HUMAN Isoform 2 of Small ubiquitin-related modifier 2 OS=Homo sapiens OX=9606 GN=SUMO2;sp|P61956|SUMO2_HUMAN Small ubiquitin-related modifier 2 OS=Homo sapiens OX=9606 GN=SUMO2 PE=1 SV=3;sp|Q6EEV6|SUMO4_HUMAN Small ubiquitin-related modif	60859	51463	62599	47822	40899	44018	54225	57504	30911	28501	40563	40776	4995.1	1	7378.1	6115.5	9863.1	13734	6274.6	12509	15093	13309	27416
sp|P13667|PDIA4_HUMAN Protein disulfide-isomerase A4 OS=Homo sapiens OX=9606 GN=PDIA4 PE=1 SV=2	94808	95924	64825	61306	83171	112950	53677	45616	29109	21169	50110	51263	2532.6	1	4680.8	1	3317.6	5636.3	25387	13984	13793	12950	32061
sp|Q15084-3|PDIA6_HUMAN Isoform 3 of Protein disulfide-isomerase A6 OS=Homo sapiens OX=9606 GN=PDIA6;sp|Q15084|PDIA6_HUMAN Protein disulfide-isomerase A6 OS=Homo sapiens OX=9606 GN=PDIA6 PE=1 SV=1;sp|Q15084-4|PDIA6_HUMAN Isoform 4 of Protein disulfide-isom	44044	46982	50428	61331	51939	52736	44092	39581	50303	48793	38018	28661	19781	15607	20832	9039.8	15610	15712	38502	36091	16782	11816	31957
sp|Q92922|SMRC1_HUMAN SWI/SNF complex subunit SMARCC1 OS=Homo sapiens OX=9606 GN=SMARCC1 PE=1 SV=3;sp|Q8TAQ2-2|SMRC2_HUMAN Isoform 2 of SWI/SNF complex subunit SMARCC2 OS=Homo sapiens OX=9606 GN=SMARCC2;sp|Q8TAQ2-3|SMRC2_HUMAN Isoform 3 of SWI/SNF complex	1	704.65	1	1	1	2264.9	5109.6	7469.8	1	1	1	1	3022.7	1	1	1	1	1	2974.6	4576.8	1766.8	206.88	3335.5
sp|O00154-4|BACH_HUMAN Isoform 4 of Cytosolic acyl coenzyme A thioester hydrolase OS=Homo sapiens OX=9606 GN=ACOT7;sp|O00154-2|BACH_HUMAN Isoform 2 of Cytosolic acyl coenzyme A thioester hydrolase OS=Homo sapiens OX=9606 GN=ACOT7;sp|O00154-3|BACH_HUMAN Iso	46203	52803	56146	54770	61082	64492	33824	45232	51836	35617	32950	48718	20359	20674	26522	21811	20526	25001	30590	46235	31625	26068	41290
sp|O60841|IF2P_HUMAN Eukaryotic translation initiation factor 5B OS=Homo sapiens OX=9606 GN=EIF5B PE=1 SV=4	1	8390.5	3972.2	2701.7	60313	77708	73392	114140	6267	1991	29952	22385	5550	1	1	1	8416.4	33407	1	4586	37822	17175	1754.7
sp|Q96AV8|E2F7_HUMAN Transcription factor E2F7 OS=Homo sapiens OX=9606 GN=E2F7 PE=1 SV=3;sp|Q96AV8-3|E2F7_HUMAN Isoform 3 of Transcription factor E2F7 OS=Homo sapiens OX=9606 GN=E2F7;sp|Q96AV8-2|E2F7_HUMAN Isoform 2 of Transcription factor E2F7 OS=Homo sap	1	1	1	1	875.77	1	1	1	1	1	1	1	2513.8	1	1	13778	4333.5	4136.3	1324.9	1	3540.7	6283.7	1484.7
sp|Q9UKM9-2|RALY_HUMAN Isoform 1 of RNA-binding protein Raly OS=Homo sapiens OX=9606 GN=RALY;sp|Q9UKM9|RALY_HUMAN RNA-binding protein Raly OS=Homo sapiens OX=9606 GN=RALY PE=1 SV=1	6419.7	5977.4	2362.4	1	5115	3886.4	7277	7326.7	1687.4	1	2350	3602.8	6830.1	5129.4	18852	17259	23772	24188	20347	14312	12348	16160	152160
sp|O94906-2|PRP6_HUMAN Isoform 2 of Pre-mRNA-processing factor 6 OS=Homo sapiens OX=9606 GN=PRPF6;sp|O94906|PRP6_HUMAN Pre-mRNA-processing factor 6 OS=Homo sapiens OX=9606 GN=PRPF6 PE=1 SV=1	1	1	1	1	3163.2	2881.3	4814.7	3615.6	1	1	3615.6	1	1	1	1	1	1038.3	1	3080.7	1	3174.2	2775.9	2573.2
sp|Q01518-2|CAP1_HUMAN Isoform 2 of Adenylyl cyclase-associated protein 1 OS=Homo sapiens OX=9606 GN=CAP1;sp|Q01518|CAP1_HUMAN Adenylyl cyclase-associated protein 1 OS=Homo sapiens OX=9606 GN=CAP1 PE=1 SV=5	52564	47769	36524	36832	68339	72483	39156	42273	42317	43332	35847	35464	2943.7	1	5255.9	1	6020	5344.1	31361	31522	17834	10008	32309
sp|P60981|DEST_HUMAN Destrin OS=Homo sapiens OX=9606 GN=DSTN PE=1 SV=3;sp|P60981-2|DEST_HUMAN Isoform 2 of Destrin OS=Homo sapiens OX=9606 GN=DSTN	52959	49020	52358	52983	54479	50562	31584	45368	40272	34178	42612	42550	33765	39487	42050	34274	39110	32382	32589	37388	42371	39134	30115
sp|Q14019|COTL1_HUMAN Coactosin-like protein OS=Homo sapiens OX=9606 GN=COTL1 PE=1 SV=3	57091	62713	42233	48674	61446	62259	54150	55708	20823	19831	43841	39419	1	1	1	1	10101	9415.6	20365	17415	3651.8	4645.5	32450
sp|P25787|PSA2_HUMAN Proteasome subunit alpha type-2 OS=Homo sapiens OX=9606 GN=PSMA2 PE=1 SV=2	1	5139.9	1	1	4576.9	3713.8	1	1	1	1	1	1	1	1	1	1	1	1	1	1	3688	4561	2940.2
sp|P27824-2|CALX_HUMAN Isoform 2 of Calnexin OS=Homo sapiens OX=9606 GN=CANX;sp|P27824|CALX_HUMAN Calnexin OS=Homo sapiens OX=9606 GN=CANX PE=1 SV=2;sp|P27824-3|CALX_HUMAN Isoform 3 of Calnexin OS=Homo sapiens OX=9606 GN=CANX	44436	17729	30255	32864	46166	54321	20935	43278	42948	54398	38740	33217	1	5618.8	1353.4	768.09	25592	13174	47999	60159	14005	8777.2	32155
sp|P27695|APEX1_HUMAN DNA-(apurinic or apyrimidinic site) lyase OS=Homo sapiens OX=9606 GN=APEX1 PE=1 SV=2	1	1120.7	1	1	1	1	1	1	1	1	1	1	1	1	1	1	1	1	3867.1	2569.1	1	1	4629.6
sp|P23284|PPIB_HUMAN Peptidyl-prolyl cis-trans isomerase B OS=Homo sapiens OX=9606 GN=PPIB PE=1 SV=2	127990	109180	36817	9136.8	72319	108730	32309	39589	2828.8	7034.2	69881	73867	2443.4	2820.3	1	1989.2	4598.5	1	4125.6	2038.6	4878.1	1231.6	11117
sp|O00159-2|MYO1C_HUMAN Isoform 2 of Unconventional myosin-Ic OS=Homo sapiens OX=9606 GN=MYO1C;sp|O00159-3|MYO1C_HUMAN Isoform 3 of Unconventional myosin-Ic OS=Homo sapiens OX=9606 GN=MYO1C;sp|O00159|MYO1C_HUMAN Unconventional myosin-Ic OS=Homo sapiens OX=	1	1	1	1	1	1299.7	783.51	1	1646.2	1	1	1	680.89	2361.1	10029	6505.8	2617.8	7126.1	1599.6	1770.1	2382.2	867.06	10554
sp|Q13247-3|SRSF6_HUMAN Isoform SRP55-3 of Serine/arginine-rich splicing factor 6 OS=Homo sapiens OX=9606 GN=SRSF6;sp|Q13247|SRSF6_HUMAN Serine/arginine-rich splicing factor 6 OS=Homo sapiens OX=9606 GN=SRSF6 PE=1 SV=2	76108	65113	56225	69074	68250	65403	60772	45011	39425	30054	5644.8	41423	29694	25089	35643	40260	38208	28908	35238	37805	25817	29152	55965
sp|P24534|EF1B_HUMAN Elongation factor 1-beta OS=Homo sapiens OX=9606 GN=EEF1B2 PE=1 SV=3	72395	30237	35638	28973	33351	43036	32593	33059	47630	30477	39714	38009	11603	11530	7415	17183	4066.8	21035	39358	23308	11884	11772	27822
sp|P12273|PIP_HUMAN Prolactin-inducible protein OS=Homo sapiens OX=9606 GN=PIP PE=1 SV=1	1	1385.2	1	1	1	3660.9	1	1	1	1373.1	3582	2010.4	1842.8	792.09	1	1697.9	13494	14265	178.21	3435.4	1	2186.9	5135.3
sp|Q14974|IMB1_HUMAN Importin subunit beta-1 OS=Homo sapiens OX=9606 GN=KPNB1 PE=1 SV=2	35037	33917	14414	36326	42126	40612	29356	35576	41829	55384	29672	28406	3221.1	1	1	9841.6	21133	9351.5	42346	50099	9872.8	9889	18349
sp|Q9Y266|NUDC_HUMAN Nuclear migration protein nudC OS=Homo sapiens OX=9606 GN=NUDC PE=1 SV=1	76812	50817	25544	49690	74254	46020	45804	35962	29728	24392	48648	35208	8682.3	5710.7	8978	1933	3409.2	10255	16506	12162	10200	3846.7	27744
sp|P39687|AN32A_HUMAN Acidic leucine-rich nuclear phosphoprotein 32 family member A OS=Homo sapiens OX=9606 GN=ANP32A PE=1 SV=1	83706	70135	64923	61718	67083	12298	60588	47597	12452	18530	46721	32979	12352	1	1	1	7629.4	6685.6	22029	13923	5765.8	12211	25265
sp|O75083|WDR1_HUMAN WD repeat-containing protein 1 OS=Homo sapiens OX=9606 GN=WDR1 PE=1 SV=4	102650	140610	77390	48005	134510	113770	38878	42143	16697	9623.3	62452	48057	871.85	1	1	1305	4259.9	1	18405	22869	2725.2	7494	51647
sp|Q5T3I0-3|GPTC4_HUMAN Isoform 3 of G patch domain-containing protein 4 OS=Homo sapiens OX=9606 GN=GPATCH4;sp|Q5T3I0|GPTC4_HUMAN G patch domain-containing protein 4 OS=Homo sapiens OX=9606 GN=GPATCH4 PE=1 SV=2;sp|Q5T3I0-2|GPTC4_HUMAN Isoform 2 of G patch	1	1	1	1	9038.9	8201.1	1	1	1	1	1	2126.7	1	1	1	1580.8	1	1	3903.1	2201.9	1	1615.5	1342.6
sp|P48556|PSMD8_HUMAN 26S proteasome non-ATPase regulatory subunit 8 OS=Homo sapiens OX=9606 GN=PSMD8 PE=1 SV=2	1	1	1	1	1	1	1	1	1	1	1	1	1	1	1	1	6594.7	2381.3	3034	2249.1	1	1	3035.8
sp|P12236|ADT3_HUMAN ADP/ATP translocase 3 OS=Homo sapiens OX=9606 GN=SLC25A6 PE=1 SV=4;sp|P12235|ADT1_HUMAN ADP/ATP translocase 1 OS=Homo sapiens OX=9606 GN=SLC25A4 PE=1 SV=4	33543	32724	43602	43394	37812	38217	31646	24510	47784	43508	32074	34739	45616	49278	50919	55681	66394	85551	57345	51439	33576	36670	42677
sp|Q92620|PRP16_HUMAN Pre-mRNA-splicing factor ATP-dependent RNA helicase PRP16 OS=Homo sapiens OX=9606 GN=DHX38 PE=1 SV=2	1	1	1	1	2489.1	1	1	1	1996.2	1	3031.1	1	4578.3	4312.4	1530.9	1	1	1	2542.7	1	3187	1310.4	1
sp|Q93045|STMN2_HUMAN Stathmin-2 OS=Homo sapiens OX=9606 GN=STMN2 PE=1 SV=3;sp|Q93045-2|STMN2_HUMAN Isoform 2 of Stathmin-2 OS=Homo sapiens OX=9606 GN=STMN2	54380	56064	53006	55612	47626	39784	49296	46005	30425	28329	26543	31043	1	4544.3	5938.5	5859.4	9998.4	8120.7	16698	20090	13142	12089	32005
sp|O15160-2|RPAC1_HUMAN Isoform 2 of DNA-directed RNA polymerases I and III subunit RPAC1 OS=Homo sapiens OX=9606 GN=POLR1C;sp|O15160|RPAC1_HUMAN DNA-directed RNA polymerases I and III subunit RPAC1 OS=Homo sapiens OX=9606 GN=POLR1C PE=1 SV=1	1	1	1	1	3209.6	7441	1	3208.5	1	1	2413.4	2432.5	1	1	1	1	2152	2080.1	1908.1	1	2201.4	1	1821.3
sp|Q15517|CDSN_HUMAN Corneodesmosin OS=Homo sapiens OX=9606 GN=CDSN PE=1 SV=3	1	1336	1	1	19004	23522	1	1	1	1	43328	40838	3844.8	1850.7	3820	4278.6	5470	10166	18514	17330	272660	344120	32139
sp|Q9Y265|RUVB1_HUMAN RuvB-like 1 OS=Homo sapiens OX=9606 GN=RUVBL1 PE=1 SV=1;sp|Q9Y265-2|RUVB1_HUMAN Isoform 2 of RuvB-like 1 OS=Homo sapiens OX=9606 GN=RUVBL1	49863	43402	45524	33541	50744	57812	34543	43217	6707.8	43199	39705	42487	20386	22833	31160	25888	31479	35840	33978	12148	21568	26063	33828
sp|Q92896|GSLG1_HUMAN Golgi apparatus protein 1 OS=Homo sapiens OX=9606 GN=GLG1 PE=1 SV=2;sp|Q92896-3|GSLG1_HUMAN Isoform 3 of Golgi apparatus protein 1 OS=Homo sapiens OX=9606 GN=GLG1;sp|Q92896-2|GSLG1_HUMAN Isoform 2 of Golgi apparatus protein 1 OS=Homo	47279	36801	1	56966	26113	40374	21767	20900	44413	71586	29708	19275	154470	50783	65427	1	56496	1	1	39079	32521	60100	1
sp|Q9NQR4|NIT2_HUMAN Omega-amidase NIT2 OS=Homo sapiens OX=9606 GN=NIT2 PE=1 SV=1	1	1	1	1	3469.9	5579.3	1	1	1	1	1	1	1	1	1	1	1	1	1	1749.6	1540.6	1	1472
sp|Q99584|S10AD_HUMAN Protein S100-A13 OS=Homo sapiens OX=9606 GN=S100A13 PE=1 SV=1	57011	74670	36564	35478	59063	43243	53790	41380	28417	11078	33033	38552	1	2741.8	5187.9	1	21512	16078	25846	24244	12056	22157	23469
sp|P38159|RBMX_HUMAN RNA-binding motif protein, X chromosome OS=Homo sapiens OX=9606 GN=RBMX PE=1 SV=3;sp|P38159-2|RBMX_HUMAN Isoform 2 of RNA-binding motif protein, X chromosome OS=Homo sapiens OX=9606 GN=RBMX;sp|Q96E39|RMXL1_HUMAN RNA binding motif prote	52774	46915	12916	26699	51785	56817	44530	66946	26215	23305	24145	20216	22795	31890	78473	77061	89804	88997	113740	87223	86610	80750	638570
sp|Q15417-3|CNN3_HUMAN Isoform 3 of Calponin-3 OS=Homo sapiens OX=9606 GN=CNN3;sp|Q15417|CNN3_HUMAN Calponin-3 OS=Homo sapiens OX=9606 GN=CNN3 PE=1 SV=1;sp|Q15417-2|CNN3_HUMAN Isoform 2 of Calponin-3 OS=Homo sapiens OX=9606 GN=CNN3	37959	36081	42160	48259	18034	39882	37804	18802	45180	29094	34798	37554	42684	49562	47177	39361	17776	39484	33993	29335	37698	42327	22921
sp|Q16629-3|SRSF7_HUMAN Isoform 3 of Serine/arginine-rich splicing factor 7 OS=Homo sapiens OX=9606 GN=SRSF7;sp|Q16629-2|SRSF7_HUMAN Isoform 2 of Serine/arginine-rich splicing factor 7 OS=Homo sapiens OX=9606 GN=SRSF7;sp|Q16629-4|SRSF7_HUMAN Isoform 4 of S	63235	47747	41480	63561	41357	59269	52512	13405	29823	26714	43085	35708	50431	58974	69229	74618	66162	68514	49609	38208	47791	39257	101110
sp|Q00059|TFAM_HUMAN Transcription factor A, mitochondrial OS=Homo sapiens OX=9606 GN=TFAM PE=1 SV=1;sp|Q00059-2|TFAM_HUMAN Isoform 2 of Transcription factor A, mitochondrial OS=Homo sapiens OX=9606 GN=TFAM	5562.6	7783.2	1	3273.5	67675	67968	63767	68419	1	5493.5	29287	33984	1	1	3936.4	1	6019.6	5938	4577.4	4291.3	32154	8615.9	1655.9
sp|Q99729-3|ROAA_HUMAN Isoform 3 of Heterogeneous nuclear ribonucleoprotein A/B OS=Homo sapiens OX=9606 GN=HNRNPAB;sp|Q99729-2|ROAA_HUMAN Isoform 2 of Heterogeneous nuclear ribonucleoprotein A/B OS=Homo sapiens OX=9606 GN=HNRNPAB;sp|Q99729-4|ROAA_HUMAN Iso	65312	72241	33090	51592	73089	83016	40171	55549	17080	19956	27889	39961	4059.6	6163.1	16670	15940	31547	27450	38886	48352	24365	20892	145360
sp|Q9Y5M8|SRPRB_HUMAN Signal recognition particle receptor subunit beta OS=Homo sapiens OX=9606 GN=SRPRB PE=1 SV=3	1	1	1	1	1429.9	2694.3	1	1	1	1	1	1	1	1	1	1	1	1	1357	1177.6	1	1	707.97
sp|P31944|CASPE_HUMAN Caspase-14 OS=Homo sapiens OX=9606 GN=CASP14 PE=1 SV=2	1	1	2697.9	1891.2	8007.3	4629.8	1	1	1	1	14949	4043.8	2538.9	2762.1	612.94	1	11905	4041.9	1	7643.5	45580	98631	34726
sp|Q15185-3|TEBP_HUMAN Isoform 3 of Prostaglandin E synthase 3 OS=Homo sapiens OX=9606 GN=PTGES3;sp|Q15185-4|TEBP_HUMAN Isoform 4 of Prostaglandin E synthase 3 OS=Homo sapiens OX=9606 GN=PTGES3;sp|Q15185|TEBP_HUMAN Prostaglandin E synthase 3 OS=Homo sapien	57325	77018	35845	29974	35371	30837	38679	35942	29623	30332	27611	33455	5260.5	4712.8	7393.9	5098.2	1388.2	5090.3	23650	24819	14762	10310	8606.2
sp|Q9H8S9|MOB1A_HUMAN MOB kinase activator 1A OS=Homo sapiens OX=9606 GN=MOB1A PE=1 SV=4;sp|Q7L9L4|MOB1B_HUMAN MOB kinase activator 1B OS=Homo sapiens OX=9606 GN=MOB1B PE=1 SV=3;sp|Q7L9L4-2|MOB1B_HUMAN Isoform 2 of MOB kinase activator 1B OS=Homo sapiens O	7336.7	8967.8	9709.4	9051.6	14429	2604.8	587750	625380	759260	870210	615860	560740	1008300	1074900	887600	920960	597930	571490	591530	587520	828530	886500	470480
sp|P09104-2|ENOG_HUMAN Isoform 2 of Gamma-enolase OS=Homo sapiens OX=9606 GN=ENO2;sp|P09104|ENOG_HUMAN Gamma-enolase OS=Homo sapiens OX=9606 GN=ENO2 PE=1 SV=3	1	5751.1	1	1	1193.1	19104	78454	1	285.56	113310	1	1	1	1	1	1	1	1	1	1	1	1	355.6
sp|O76021|RL1D1_HUMAN Ribosomal L1 domain-containing protein 1 OS=Homo sapiens OX=9606 GN=RSL1D1 PE=1 SV=3	1	7548.4	1	1	13063	8485.4	10322	12446	3961.5	7200.3	1	8181.3	16964	14275	16765	15659	26278	24667	34616	34014	25032	19713	156030
sp|P12081-4|SYHC_HUMAN Isoform 4 of Histidine--tRNA ligase, cytoplasmic OS=Homo sapiens OX=9606 GN=HARS;sp|P12081|SYHC_HUMAN Histidine--tRNA ligase, cytoplasmic OS=Homo sapiens OX=9606 GN=HARS PE=1 SV=2;sp|P12081-3|SYHC_HUMAN Isoform 3 of Histidine--tRNA l	53597	74594	55405	59797	72921	93216	56280	52233	9812.9	3629	26612	41656	2434.3	7339.9	1	8041.4	4976.9	10783	10562	10551	11238	3282.3	18639
sp|Q92688-2|AN32B_HUMAN Isoform 2 of Acidic leucine-rich nuclear phosphoprotein 32 family member B OS=Homo sapiens OX=9606 GN=ANP32B;sp|Q92688|AN32B_HUMAN Acidic leucine-rich nuclear phosphoprotein 32 family member B OS=Homo sapiens OX=9606 GN=ANP32B PE=1	108990	78279	66971	46671	52338	66841	47813	51212	10610	12571	42311	24222	1	1	1	1	5537	7356.6	23421	11343	6728.5	4254.9	26049
sp|P43487-2|RANG_HUMAN Isoform 2 of Ran-specific GTPase-activating protein OS=Homo sapiens OX=9606 GN=RANBP1;sp|P43487|RANG_HUMAN Ran-specific GTPase-activating protein OS=Homo sapiens OX=9606 GN=RANBP1 PE=1 SV=1	52975	55016	31171	41793	49550	40658	52168	50714	20050	6556.4	29265	27561	1	1672.9	3875.1	1603.1	5785.1	7378.9	24372	21750	12336	9289.9	24941
sp|P47813|IF1AX_HUMAN Eukaryotic translation initiation factor 1A, X-chromosomal OS=Homo sapiens OX=9606 GN=EIF1AX PE=1 SV=2;sp|O14602|IF1AY_HUMAN Eukaryotic translation initiation factor 1A, Y-chromosomal OS=Homo sapiens OX=9606 GN=EIF1AY PE=1 SV=4	29024	55243	24974	46218	42673	40311	50504	43583	14460	17434	30200	30129	1	1409.6	2245	1	7325.9	6072.9	20502	27355	4299	18808	14183
sp|Q16891-3|MIC60_HUMAN Isoform 3 of MICOS complex subunit MIC60 OS=Homo sapiens OX=9606 GN=IMMT;sp|Q16891-2|MIC60_HUMAN Isoform 2 of MICOS complex subunit MIC60 OS=Homo sapiens OX=9606 GN=IMMT;sp|Q16891-4|MIC60_HUMAN Isoform 4 of MICOS complex subunit MIC	24039	31251	33936	18313	26395	32184	23772	32312	47365	32468	22260	26229	41976	41502	24397	33506	29942	42749	43174	40447	31226	33084	34146
sp|Q13867|BLMH_HUMAN Bleomycin hydrolase OS=Homo sapiens OX=9606 GN=BLMH PE=1 SV=1	2475.4	8778.5	1	1	12748	11696	1761.7	1	2266.5	1	25658	27736	4943.8	12896	1	1	4316.5	4273.3	2538.1	2397.7	90561	70528	45018
sp|Q5T749|KPRP_HUMAN Keratinocyte proline-rich protein OS=Homo sapiens OX=9606 GN=KPRP PE=1 SV=1	1	7924.7	7463.4	8033.1	15140	41893	1	1	1	1487.5	76188	53923	29250	32595	2655.2	1	32062	12067	30519	49659	229230	249720	124860
sp|P58546|MTPN_HUMAN Myotrophin OS=Homo sapiens OX=9606 GN=MTPN PE=1 SV=2	6596	55771	16136	38454	49034	57795	32659	35945	22532	20384	32365	36279	17685	12806	20564	19054	22457	14371	28190	22794	20892	24451	25131
sp|P14174|MIF_HUMAN Macrophage migration inhibitory factor OS=Homo sapiens OX=9606 GN=MIF PE=1 SV=4	38145	86133	28685	30394	73983	69883	9938.5	22986	26347	26713	47204	45586	1	1	3680.7	4043.5	1	7255.8	14108	7460.2	32766	28630	35571
sp|P36542-2|ATPG_HUMAN Isoform Heart of ATP synthase subunit gamma, mitochondrial OS=Homo sapiens OX=9606 GN=ATP5F1C;sp|P36542|ATPG_HUMAN ATP synthase subunit gamma, mitochondrial OS=Homo sapiens OX=9606 GN=ATP5F1C PE=1 SV=1	22504	17921	31218	25774	26449	30476	28022	27709	34645	43475	23304	20734	24697	29238	34618	34601	29854	33811	24582	28712	27162	24749	24290
sp|P51149|RAB7A_HUMAN Ras-related protein Rab-7a OS=Homo sapiens OX=9606 GN=RAB7A PE=1 SV=1	31111	32134	19517	29713	61157	35550	17914	38825	44397	46927	9550.1	19415	1	1884.8	5337.3	5011.5	12170	2908.2	36991	39673	4627	7669.8	35980
sp|Q9Y3Y2-4|CHTOP_HUMAN Isoform 3 of Chromatin target of PRMT1 protein OS=Homo sapiens OX=9606 GN=CHTOP;sp|Q9Y3Y2|CHTOP_HUMAN Chromatin target of PRMT1 protein OS=Homo sapiens OX=9606 GN=CHTOP PE=1 SV=2;sp|Q9Y3Y2-3|CHTOP_HUMAN Isoform 2 of Chromatin target	38976	46912	44759	46326	38126	38488	26250	28709	31626	23177	33251	31915	55385	48199	71303	73225	38717	39054	36007	34052	49807	48675	43882
sp|Q9P2R3|ANFY1_HUMAN Rabankyrin-5 OS=Homo sapiens OX=9606 GN=ANKFY1 PE=1 SV=2;sp|Q9P2R3-2|ANFY1_HUMAN Isoform 2 of Rabankyrin-5 OS=Homo sapiens OX=9606 GN=ANKFY1;sp|Q9P2R3-4|ANFY1_HUMAN Isoform 4 of Rabankyrin-5 OS=Homo sapiens OX=9606 GN=ANKFY1	1	2758.4	1	1	1	1	1749	1	1	1	2302.4	7335.2	59139	44118	36949	41249	56384	59052	44428	58447	42148	52655	60251
sp|Q3ZCM7|TBB8_HUMAN Tubulin beta-8 chain OS=Homo sapiens OX=9606 GN=TUBB8 PE=1 SV=2	34823	17138	516.74	6015.2	5993.7	10680	16064	9181.9	21092	35345	40781	1225	18583	29433	24490	13516	1	23329	54720	57765	30808	1	1
sp|Q96GU1-2|PAGE5_HUMAN Isoform 2 of P antigen family member 5 OS=Homo sapiens OX=9606 GN=PAGE5;sp|Q96GU1|PAGE5_HUMAN P antigen family member 5 OS=Homo sapiens OX=9606 GN=PAGE5 PE=1 SV=2	34091	33399	33866	28948	34998	27623	17206	42603	31172	17534	30465	32803	1	1	1	1	11565	7536.1	28190	11024	2446.7	16058	32565
sp|Q86V81|THOC4_HUMAN THO complex subunit 4 OS=Homo sapiens OX=9606 GN=ALYREF PE=1 SV=3	57547	49729	47961	48695	41399	44597	36117	27735	27689	27267	26054	26830	13747	10211	26689	16748	23160	12413	33964	45412	64725	72194	29831
sp|Q14257|RCN2_HUMAN Reticulocalbin-2 OS=Homo sapiens OX=9606 GN=RCN2 PE=1 SV=1;sp|Q14257-2|RCN2_HUMAN Isoform 2 of Reticulocalbin-2 OS=Homo sapiens OX=9606 GN=RCN2	1	10349	1	12106	15270	13612	1	21379	1	2268.8	7065.4	11689	33028	19369	23410	26432	54930	33334	25844	33073	14194	13651	28526
sp|P20290-2|BTF3_HUMAN Isoform 2 of Transcription factor BTF3 OS=Homo sapiens OX=9606 GN=BTF3;sp|P20290|BTF3_HUMAN Transcription factor BTF3 OS=Homo sapiens OX=9606 GN=BTF3 PE=1 SV=1	31579	41881	22284	34147	37836	34555	38057	35464	18862	8915.4	33482	36220	7889.8	1	2467.6	1	5184.9	9656.1	16960	17977	12939	10416	20364
sp|O15042|SR140_HUMAN U2 snRNP-associated SURP motif-containing protein OS=Homo sapiens OX=9606 GN=U2SURP PE=1 SV=2;sp|O15042-2|SR140_HUMAN Isoform 2 of U2 snRNP-associated SURP motif-containing protein OS=Homo sapiens OX=9606 GN=U2SURP;sp|O15042-3|SR140_H	2347.2	18693	11427	45997	22036	30339	11928	15641	15594	18387	29043	15810	49243	73063	68699	62600	62047	75445	49459	63360	58378	68821	29962
sp|P62913-2|RL11_HUMAN Isoform 2 of 60S ribosomal protein L11 OS=Homo sapiens OX=9606 GN=RPL11	4298.1	8635.4	9301.5	1	11787	10265	7686.1	9395.7	7180.2	5772.1	7089.7	8430	8633.6	12381	12188	13964	5280.3	6936	10462	9529.8	15039	12923	9878.8
sp|Q5D862|FILA2_HUMAN Filaggrin-2 OS=Homo sapiens OX=9606 GN=FLG2 PE=1 SV=1;	11262	13650	27427	18918	50779	33193	18670	11673	12860	10106	56734	56492	75247	118470	10627	13731	54215	50793	41088	38909	999130	1082500	182030
sp|Q16576|RBBP7_HUMAN Histone-binding protein RBBP7 OS=Homo sapiens OX=9606 GN=RBBP7 PE=1 SV=1;sp|Q16576-2|RBBP7_HUMAN Isoform 2 of Histone-binding protein RBBP7 OS=Homo sapiens OX=9606 GN=RBBP7	11530	51019	31629	17473	48324	48600	34295	38651	19489	17573	24218	31081	6306.3	12025	14140	13961	6303.3	1	20915	23558	17767	18950	24078
sp|Q12933-3|TRAF2_HUMAN Isoform 3 of TNF receptor-associated factor 2 OS=Homo sapiens OX=9606 GN=TRAF2;sp|Q12933|TRAF2_HUMAN TNF receptor-associated factor 2 OS=Homo sapiens OX=9606 GN=TRAF2 PE=1 SV=2;sp|Q12933-4|TRAF2_HUMAN Isoform 4 of TNF receptor-assoc	1	1	1	1	1	1	1	1	1	1	1	1	41842	43311	44678	38128	34782	38406	121280	154300	148360	160380	47306
sp|Q15046|SYK_HUMAN Lysine--tRNA ligase OS=Homo sapiens OX=9606 GN=KARS PE=1 SV=3;sp|Q15046-2|SYK_HUMAN Isoform Mitochondrial of Lysine--tRNA ligase OS=Homo sapiens OX=9606 GN=KARS	22021	39376	29177	25987	33588	29583	19132	22405	32595	38629	24830	26051	9556.1	12766	13945	17103	14646	17607	21976	24370	17385	15283	28186
sp|O43242|PSMD3_HUMAN 26S proteasome non-ATPase regulatory subunit 3 OS=Homo sapiens OX=9606 GN=PSMD3 PE=1 SV=2;sp|O43242-2|PSMD3_HUMAN Isoform 2 of 26S proteasome non-ATPase regulatory subunit 3 OS=Homo sapiens OX=9606 GN=PSMD3	16321	25759	27095	31591	30939	19925	24917	20989	42650	32213	19502	22205	16738	22589	29310	17662	21517	14802	36338	35719	16792	22702	31615
sp|P49006|MRP_HUMAN MARCKS-related protein OS=Homo sapiens OX=9606 GN=MARCKSL1 PE=1 SV=2	11830	30024	30721	11316	32767	31147	25980	29861	33330	38821	17256	14594	3237	2947.7	4567.2	3481.6	5412.5	5295.9	25761	27060	13590	8961.1	24498
sp|P40925-2|MDHC_HUMAN Isoform 2 of Malate dehydrogenase, cytoplasmic OS=Homo sapiens OX=9606 GN=MDH1;sp|P40925|MDHC_HUMAN Malate dehydrogenase, cytoplasmic OS=Homo sapiens OX=9606 GN=MDH1 PE=1 SV=4;sp|P40925-3|MDHC_HUMAN Isoform 3 of Malate dehydrogenase,	62023	80338	28715	12479	96323	88886	26630	26563	9775.9	9566.3	28661	57654	1	744.95	3378.5	1	4361	1	10722	9435.8	10499	10009	18947
sp|O60506-4|HNRPQ_HUMAN Isoform 4 of Heterogeneous nuclear ribonucleoprotein Q OS=Homo sapiens OX=9606 GN=SYNCRIP;sp|O60506-3|HNRPQ_HUMAN Isoform 3 of Heterogeneous nuclear ribonucleoprotein Q OS=Homo sapiens OX=9606 GN=SYNCRIP;sp|O60506-2|HNRPQ_HUMAN Isof	54737	50300	26620	22521	40739	32368	26828	31344	27855	9094.7	33689	29344	14525	11481	17206	21968	26006	27919	26490	29276	16759	15398	64878
sp|Q7Z406|MYH14_HUMAN Myosin-14 OS=Homo sapiens OX=9606 GN=MYH14 PE=1 SV=2;sp|Q7Z406-6|MYH14_HUMAN Isoform 6 of Myosin-14 OS=Homo sapiens OX=9606 GN=MYH14;sp|Q7Z406-2|MYH14_HUMAN Isoform 2 of Myosin-14 OS=Homo sapiens OX=9606 GN=MYH14;sp|Q7Z406-4|MYH14_HUM	8230.5	1125.6	1	1	7040	1	1	613.33	9166.8	1	6066.1	4252	8060.1	10889	9430.6	10398	13498	879.25	8300.5	6619.5	64944	53270	8222
sp|P51572|BAP31_HUMAN B-cell receptor-associated protein 31 OS=Homo sapiens OX=9606 GN=BCAP31 PE=1 SV=3;sp|P51572-2|BAP31_HUMAN Isoform 2 of B-cell receptor-associated protein 31 OS=Homo sapiens OX=9606 GN=BCAP31	21869	9240.5	27515	10133	22084	31732	19916	27199	26330	38310	21127	22088	1	1	1	4507.7	1	4715.8	23589	17662	1	1	18072
sp|Q9Y490|TLN1_HUMAN Talin-1 OS=Homo sapiens OX=9606 GN=TLN1 PE=1 SV=3	17508	25628	32197	40890	50846	40249	33623	5977	42729	31496	15585	25231	14531	5412.8	6748.1	8799.1	10232	12867	34068	39415	9270.9	14486	47420
sp|P34897-3|GLYM_HUMAN Isoform 3 of Serine hydroxymethyltransferase, mitochondrial OS=Homo sapiens OX=9606 GN=SHMT2;sp|P34897|GLYM_HUMAN Serine hydroxymethyltransferase, mitochondrial OS=Homo sapiens OX=9606 GN=SHMT2 PE=1 SV=3;sp|P34897-2|GLYM_HUMAN Isofor	54838	83265	42568	33874	62387	45330	27370	30180	13272	12827	34817	33845	1	1	1	1	3430	4459.2	19710	18220	4256.7	1744.5	27560
sp|P47756-2|CAPZB_HUMAN Isoform 2 of F-actin-capping protein subunit beta OS=Homo sapiens OX=9606 GN=CAPZB;sp|P47756|CAPZB_HUMAN F-actin-capping protein subunit beta OS=Homo sapiens OX=9606 GN=CAPZB PE=1 SV=4	30189	31179	27825	32584	34260	40880	24937	24011	17331	28507	30051	27366	26483	22155	27100	18462	31044	28488	31640	34002	46312	42835	40464
sp|Q15287-3|RNPS1_HUMAN Isoform 3 of RNA-binding protein with serine-rich domain 1 OS=Homo sapiens OX=9606 GN=RNPS1;sp|Q15287-2|RNPS1_HUMAN Isoform 2 of RNA-binding protein with serine-rich domain 1 OS=Homo sapiens OX=9606 GN=RNPS1;sp|Q15287|RNPS1_HUMAN RN	30658	40531	25952	40604	28559	35192	18114	21331	25183	22777	35263	28982	46355	51464	65186	72690	57388	48976	42270	35519	44804	44902	66979
sp|Q8N1N4|K2C78_HUMAN Keratin, type II cytoskeletal 78 OS=Homo sapiens OX=9606 GN=KRT78 PE=1 SV=2;;;sp|Q8N1N4-2|K2C78_HUMAN Isoform 2 of Keratin, type II cytoskeletal 78 OS=Homo sapiens OX=9606 GN=KRT78	1	769.49	6350.4	1	38858	47677	13319	6021.9	10504	1977.6	114030	102440	32482	22865	1	1	18328	666.31	58927	79693	170040	208870	96763
sp|Q16637-4|SMN_HUMAN Isoform SMN-delta57 of Survival motor neuron protein OS=Homo sapiens OX=9606 GN=SMN1;sp|Q16637-2|SMN_HUMAN Isoform SMN-delta5 of Survival motor neuron protein OS=Homo sapiens OX=9606 GN=SMN1;sp|Q16637-3|SMN_HUMAN Isoform SMN-delta7 of	1	8567.9	1	1	1	2769.5	4736.8	6373.8	1	4236.4	7085.5	1	14053	10579	1	13170	1	9898.9	16197	18699	2044.4	508.85	13472
sp|Q92804-2|RBP56_HUMAN Isoform Short of TATA-binding protein-associated factor 2N OS=Homo sapiens OX=9606 GN=TAF15;sp|Q92804|RBP56_HUMAN TATA-binding protein-associated factor 2N OS=Homo sapiens OX=9606 GN=TAF15 PE=1 SV=1	2740.8	8100.5	1	1	4061.3	4823.2	1	1	1	1	2260	1	1	1	13572	11917	5103	4640.4	10235	9002.6	8703.1	9911.7	24354
sp|Q9BXP5-5|SRRT_HUMAN Isoform 5 of Serrate RNA effector molecule homolog OS=Homo sapiens OX=9606 GN=SRRT;sp|Q9BXP5-4|SRRT_HUMAN Isoform 4 of Serrate RNA effector molecule homolog OS=Homo sapiens OX=9606 GN=SRRT;sp|Q9BXP5-2|SRRT_HUMAN Isoform 2 of Serrate	1	1084.3	1017.7	1	10330	3402.6	1	1	1007.4	15818	58458	73827	3227	3433.7	3193.1	3044.5	2259.6	18291	37316	44398	1046.7	5045.2	1
sp|Q16740|CLPP_HUMAN ATP-dependent Clp protease proteolytic subunit, mitochondrial OS=Homo sapiens OX=9606 GN=CLPP PE=1 SV=1	4727	3429.9	1	1	3298.7	3733.9	1	1572.8	1	1	4878.9	6339.7	6228.7	4253.2	6155.6	1	786.21	4411.8	5591.5	5807.5	2229.3	4973.5	5651.5
sp|Q9UBR2|CATZ_HUMAN Cathepsin Z OS=Homo sapiens OX=9606 GN=CTSZ PE=1 SV=1	32174	32488	34321	1	25735	27950	34658	25009	22092	18852	23107	22960	18768	21316	16016	23325	1	16486	20469	18409	10970	17657	11909
sp|Q01804-5|OTUD4_HUMAN Isoform 2 of OTU domain-containing protein 4 OS=Homo sapiens OX=9606 GN=OTUD4	1904	1717.1	1383	4966.4	5688.8	718.77	3882.2	1488.9	10278	1	4060.3	2962.8	14780	33547	13711	13813	7027.5	20916	13914	1414.4	19101	28154	6638.2
sp|Q15369|ELOC_HUMAN Elongin-C OS=Homo sapiens OX=9606 GN=ELOC PE=1 SV=1;sp|Q15369-2|ELOC_HUMAN Isoform 2 of Elongin-C OS=Homo sapiens OX=9606 GN=ELOC	12976	18436	12188	10258	31989	21072	23796	31954	21658	18906	22542	26431	8891	5795.4	7009.9	9672.2	7353.3	14078	15161	19328	15029	14348	13923
sp|Q92841-1|DDX17_HUMAN Isoform 2 of Probable ATP-dependent RNA helicase DDX17 OS=Homo sapiens OX=9606 GN=DDX17;sp|Q92841-3|DDX17_HUMAN Isoform 4 of Probable ATP-dependent RNA helicase DDX17 OS=Homo sapiens OX=9606 GN=DDX17;sp|Q92841-2|DDX17_HUMAN Isoform	20646	35575	32675	29455	38578	36315	28054	20645	30441	36672	18391	10720	22152	3818.7	23630	8135	7500.9	27521	41019	30968	38468	34326	24083
sp|Q8IY81|SPB1_HUMAN pre-rRNA processing protein FTSJ3 OS=Homo sapiens OX=9606 GN=FTSJ3 PE=1 SV=2	1	4878.8	1	6301.9	19792	24808	16795	17266	11067	9878.1	7402.4	6895.1	20062	18076	26315	26343	22101	16413	31213	27644	19887	16409	64100
sp|Q13347|EIF3I_HUMAN Eukaryotic translation initiation factor 3 subunit I OS=Homo sapiens OX=9606 GN=EIF3I PE=1 SV=1	25679	34597	36683	21744	36656	39503	29470	18637	27072	34793	25340	8402.1	18595	19363	26860	21248	25432	16756	33891	30392	20644	20258	39651
sp|Q96AG4|LRC59_HUMAN Leucine-rich repeat-containing protein 59 OS=Homo sapiens OX=9606 GN=LRRC59 PE=1 SV=1	19697	19542	18796	11754	16415	23199	27857	23790	23618	25355	23344	19669	1480.1	1	1	3995.2	11895	5665.6	22527	22323	7832.5	7383.2	5183.1
sp|P62820|RAB1A_HUMAN Ras-related protein Rab-1A OS=Homo sapiens OX=9606 GN=RAB1A PE=1 SV=3;sp|P62820-3|RAB1A_HUMAN Isoform 3 of Ras-related protein Rab-1A OS=Homo sapiens OX=9606 GN=RAB1A;sp|P62820-2|RAB1A_HUMAN Isoform 2 of Ras-related protein Rab-1A OS=	25079	20463	19681	24186	29123	21657	17362	20658	31603	28156	23831	18642	4295	2173.4	6796.1	5512.3	11172	12315	21618	26898	11789	11098	25062
sp|Q9NZB2-4|F120A_HUMAN Isoform D of Constitutive coactivator of PPAR-gamma-like protein 1 OS=Homo sapiens OX=9606 GN=FAM120A;sp|Q9NZB2|F120A_HUMAN Constitutive coactivator of PPAR-gamma-like protein 1 OS=Homo sapiens OX=9606 GN=FAM120A PE=1 SV=2;sp|Q9NZB2	1	13095	1	9679	10545	10077	1	1	7291.3	1	3805.9	1	1	3905.2	5181.8	5409.9	1	9016.4	7390.9	8041.9	9291.7	8494.6	26811
sp|P32969|RL9_HUMAN 60S ribosomal protein L9 OS=Homo sapiens OX=9606 GN=RPL9 PE=1 SV=1	43464	48673	44607	55087	55131	45394	19625	15794	33696	25566	15246	28155	18717	25316	40841	30547	37031	45953	26907	42120	69105	54997	30370
sp|Q9UJZ1-2|STML2_HUMAN Isoform 2 of Stomatin-like protein 2, mitochondrial OS=Homo sapiens OX=9606 GN=STOML2;sp|Q9UJZ1|STML2_HUMAN Stomatin-like protein 2, mitochondrial OS=Homo sapiens OX=9606 GN=STOML2 PE=1 SV=1	20386	18470	28651	32463	17551	17306	18828	24695	28036	27662	14423	23426	41140	43485	17898	4018	37401	32549	37802	40303	12270	25036	33598
sp|Q8N9Q2|SR1IP_HUMAN Protein SREK1IP1 OS=Homo sapiens OX=9606 GN=SREK1IP1 PE=1 SV=1	8334.5	19807	28204	35716	21024	18866	23562	25145	26419	24376	18714	18575	25158	29273	25150	27704	23143	21023	21224	23637	27655	28046	18712
sp|Q71DI3|H32_HUMAN Histone H3.2 OS=Homo sapiens OX=9606 GN=HIST2H3A PE=1 SV=3;sp|P84243|H33_HUMAN Histone H3.3 OS=Homo sapiens OX=9606 GN=H3F3A PE=1 SV=2;sp|P68431|H31_HUMAN Histone H3.1 OS=Homo sapiens OX=9606 GN=HIST1H3A PE=1 SV=2;sp|Q16695|H31T_HUMAN H	355070	184670	166850	158840	134030	141900	596760	579860	193190	152610	188650	198410	157810	159650	421620	506320	627280	666770	615570	598380	391570	525610	1303600
sp|Q71UI9|H2AV_HUMAN Histone H2A.V OS=Homo sapiens OX=9606 GN=H2AFV PE=1 SV=3;sp|P0C0S5|H2AZ_HUMAN Histone H2A.Z OS=Homo sapiens OX=9606 GN=H2AFZ PE=1 SV=2;sp|Q71UI9-3|H2AV_HUMAN Isoform 3 of Histone H2A.V OS=Homo sapiens OX=9606 GN=H2AFV;sp|Q71UI9-4|H2AV_	10997	7848.6	1	1	12725	14507	53070	40699	4665.7	8507.7	14950	14683	4465.7	1	12104	14915	49661	26551	25819	10399	6738	20398	197680
sp|Q02413|DSG1_HUMAN Desmoglein-1 OS=Homo sapiens OX=9606 GN=DSG1 PE=1 SV=2	69772	13781	10173	5177	226330	258590	14927	10593	70531	52796	745770	676600	162720	157890	101810	87492	214750	228090	344850	406340	2346700	1092900	655160
sp|P49321-2|NASP_HUMAN Isoform 2 of Nuclear autoantigenic sperm protein OS=Homo sapiens OX=9606 GN=NASP;sp|P49321-4|NASP_HUMAN Isoform 4 of Nuclear autoantigenic sperm protein OS=Homo sapiens OX=9606 GN=NASP;sp|P49321|NASP_HUMAN Nuclear autoantigenic sperm	23418	17597	24407	25240	25523	27013	20455	22351	26807	26987	19727	19945	9037.9	7506.9	11634	6536.2	8481.2	7885.6	20465	17973	10413	10805	18168
sp|P16070|CD44_HUMAN CD44 antigen OS=Homo sapiens OX=9606 GN=CD44 PE=1 SV=3;sp|P16070-18|CD44_HUMAN Isoform 18 of CD44 antigen OS=Homo sapiens OX=9606 GN=CD44;sp|P16070-5|CD44_HUMAN Isoform 5 of CD44 antigen OS=Homo sapiens OX=9606 GN=CD44;sp|P16070-7|CD44	22250	22297	17882	24611	26241	27843	27721	23300	23899	29036	17243	13850	5844.9	2674.9	8665.6	9873.6	11649	7175.9	17402	18299	3862.5	7645.3	81875
sp|P16152|CBR1_HUMAN Carbonyl reductase [NADPH] 1 OS=Homo sapiens OX=9606 GN=CBR1 PE=1 SV=3;sp|P16152-2|CBR1_HUMAN Isoform 2 of Carbonyl reductase [NADPH] 1 OS=Homo sapiens OX=9606 GN=CBR1	33619	46249	23413	33547	34125	40470	25494	20226	12933	17319	29379	29630	17228	16727	20873	2709.8	19265	21967	25092	28202	28358	27402	31744
sp|P62877|RBX1_HUMAN E3 ubiquitin-protein ligase RBX1 OS=Homo sapiens OX=9606 GN=RBX1 PE=1 SV=1	1	3501.3	1	1	5980.6	7551.1	1	1	3770.6	5626.4	3179.2	3423.8	1	1	2436.4	2550.8	1	1	4729.7	4716.1	1689.9	3245.4	7067
sp|P67870|CSK2B_HUMAN Casein kinase II subunit beta OS=Homo sapiens OX=9606 GN=CSNK2B PE=1 SV=1	18772	25406	8695.2	22047	25468	25849	7503.1	36651	22832	21501	20802	22312	5090	5049.2	38858	37895	17751	29344	18131	21850	26908	29380	17524
sp|P29372-5|3MG_HUMAN Isoform 4 of DNA-3-methyladenine glycosylase OS=Homo sapiens OX=9606 GN=MPG;sp|P29372-4|3MG_HUMAN Isoform 3 of DNA-3-methyladenine glycosylase OS=Homo sapiens OX=9606 GN=MPG;sp|P29372-2|3MG_HUMAN Isoform 2 of DNA-3-methyladenine glyco	1	8705.6	10157	1	6531.5	8319.7	1	1	6371	1	7385.4	5316.2	8329.8	12985	9938.6	7961.4	15061	8079.6	10056	13795	14772	22412	4356.7
sp|P51148|RAB5C_HUMAN Ras-related protein Rab-5C OS=Homo sapiens OX=9606 GN=RAB5C PE=1 SV=2;sp|P51148-2|RAB5C_HUMAN Isoform 2 of Ras-related protein Rab-5C OS=Homo sapiens OX=9606 GN=RAB5C	11572	15067	6048.3	6507	40879	30959	7155	25700	20798	34668	30214	12871	978.47	1	2255.3	1	7867.1	2750.1	33706	26031	5730.6	5344.9	15286
sp|Q08211|DHX9_HUMAN ATP-dependent RNA helicase A OS=Homo sapiens OX=9606 GN=DHX9 PE=1 SV=4	35957	25490	25535	30873	65474	51914	30372	32770	19539	24277	13001	11170	13241	3170	21448	7916.9	33916	43710	69109	55403	44683	27770	462400
sp|P00491|PNPH_HUMAN Purine nucleoside phosphorylase OS=Homo sapiens OX=9606 GN=PNP PE=1 SV=2	3681.8	7967.8	1	1	6162.5	10881	1	1	2251.9	2775.1	9523.6	4539.3	1	1	1	1	1	1	2910.4	4100.6	5067.9	1326	9169.1
sp|Q71UM5|RS27L_HUMAN 40S ribosomal protein S27-like OS=Homo sapiens OX=9606 GN=RPS27L PE=1 SV=3	16809	18206	29495	27811	23090	24095	19797	25741	25417	24202	9000.6	25505	31107	32355	30459	29652	26267	27741	23287	21687	38215	35329	17753
sp|Q09028-3|RBBP4_HUMAN Isoform 3 of Histone-binding protein RBBP4 OS=Homo sapiens OX=9606 GN=RBBP4;sp|Q09028|RBBP4_HUMAN Histone-binding protein RBBP4 OS=Homo sapiens OX=9606 GN=RBBP4 PE=1 SV=3;sp|Q09028-2|RBBP4_HUMAN Isoform 2 of Histone-binding protein	22716	19653	21127	26075	26026	24942	30507	27315	8275.5	14074	24648	23215	15308	2947.5	15857	13184	13500	10987	13456	10433	8559.2	12066	18445
sp|Q9Y3B4|SF3B6_HUMAN Splicing factor 3B subunit 6 OS=Homo sapiens OX=9606 GN=SF3B6 PE=1 SV=1	605.27	8879.5	4798.8	608.87	7266.9	9790	15500	15055	18132	24033	10825	10427	37905	41285	28291	33186	45482	45960	30815	27047	18125	12274	28201
sp|Q9HB71|CYBP_HUMAN Calcyclin-binding protein OS=Homo sapiens OX=9606 GN=CACYBP PE=1 SV=2;sp|Q9HB71-2|CYBP_HUMAN Isoform 2 of Calcyclin-binding protein OS=Homo sapiens OX=9606 GN=CACYBP	18606	32140	18730	15703	29095	27530	27748	26138	17341	10848	29116	16501	5121.3	4842.6	1	7183.2	12165	12202	23617	26109	5288.1	7195.2	27914
sp|Q14978|NOLC1_HUMAN Nucleolar and coiled-body phosphoprotein 1 OS=Homo sapiens OX=9606 GN=NOLC1 PE=1 SV=2;sp|Q14978-3|NOLC1_HUMAN Isoform 3 of Nucleolar and coiled-body phosphoprotein 1 OS=Homo sapiens OX=9606 GN=NOLC1;sp|Q14978-2|NOLC1_HUMAN Isoform Bet	17160	12892	12543	17394	16803	19257	16132	34069	3115.1	12905	37165	23960	6805.5	3328.5	14221	14859	13602	16951	21441	21632	11592	17474	37067
sp|P37235|HPCL1_HUMAN Hippocalcin-like protein 1 OS=Homo sapiens OX=9606 GN=HPCAL1 PE=1 SV=3	1	1	1	1	905.45	1	1	1	1	2426.6	2423.7	2287.8	1	1	1	1	1	1	7467.1	8512.8	1	1	12347
sp|Q9Y3F4|STRAP_HUMAN Serine-threonine kinase receptor-associated protein OS=Homo sapiens OX=9606 GN=STRAP PE=1 SV=1;sp|Q9Y3F4-2|STRAP_HUMAN Isoform 2 of Serine-threonine kinase receptor-associated protein OS=Homo sapiens OX=9606 GN=STRAP	31723	43132	13722	36819	43892	21943	19356	21442	17065	14299	19299	34864	3764.6	11903	8358.7	14207	12459	1034.4	35479	46588	13814	14546	35723
sp|Q86Y46|K2C73_HUMAN Keratin, type II cytoskeletal 73 OS=Homo sapiens OX=9606 GN=KRT73 PE=1 SV=1;;sp|Q7RTS7|K2C74_HUMAN Keratin, type II cytoskeletal 74 OS=Homo sapiens OX=9606 GN=KRT74 PE=1 SV=2;;sp|Q86Y46-2|K2C73_HUMAN Isoform 2 of Keratin, type II cyto	17278	5654.4	14321	36614	17034	30779	9482.2	18809	9532.4	34118	78272	119420	190450	188660	16830	38030	61058	55388	58757	121240	112490	33590	32884
sp|Q5JTH9-2|RRP12_HUMAN Isoform 2 of RRP12-like protein OS=Homo sapiens OX=9606 GN=RRP12;sp|Q5JTH9-3|RRP12_HUMAN Isoform 3 of RRP12-like protein OS=Homo sapiens OX=9606 GN=RRP12;sp|Q5JTH9|RRP12_HUMAN RRP12-like protein OS=Homo sapiens OX=9606 GN=RRP12 PE=1	2060.3	4783.7	6483.1	3787.2	22188	20734	18411	10434	7654.7	6627.8	4299.4	7849.2	5991.7	2747.5	4750.7	4060.1	7567.2	6623.2	7757.4	11775	19768	23357	14706
sp|Q8WUA2|PPIL4_HUMAN Peptidyl-prolyl cis-trans isomerase-like 4 OS=Homo sapiens OX=9606 GN=PPIL4 PE=1 SV=1	7189.8	8355	1	1	3322.3	5384.1	1	5913	5671	7615.7	6506.9	9843.4	11761	13730	14415	16171	7135.4	31336	12491	12136	17400	19669	7787.7
sp|Q9NWH9|SLTM_HUMAN SAFB-like transcription modulator OS=Homo sapiens OX=9606 GN=SLTM PE=1 SV=2	1	5312.6	1	1	3661.4	5134.1	2040.8	1	1	1	3378	2057.8	2116.6	6650.4	8478.6	9704.7	7095.1	4774.1	7056.6	7948.8	9143.2	9388.5	33812
sp|P17931|LEG3_HUMAN Galectin-3 OS=Homo sapiens OX=9606 GN=LGALS3 PE=1 SV=5	11023	5230.5	1	1	6832.2	4897.2	2885.8	2803.3	1	7707	5598.8	6494.1	9576	7328.2	10815	7560.9	2464.6	1	12506	6793	20592	21293	10820
sp|P54136|SYRC_HUMAN Arginine--tRNA ligase, cytoplasmic OS=Homo sapiens OX=9606 GN=RARS PE=1 SV=2;sp|P54136-2|SYRC_HUMAN Isoform Monomeric of Arginine--tRNA ligase, cytoplasmic OS=Homo sapiens OX=9606 GN=RARS	17891	21612	19112	7188.9	38810	59616	11152	11215	31097	26860	14068	26239	16665	14996	23425	34078	27845	31150	37835	34901	28054	27375	31985
sp|P49773|HINT1_HUMAN Histidine triad nucleotide-binding protein 1 OS=Homo sapiens OX=9606 GN=HINT1 PE=1 SV=2	27372	36386	18558	20401	33147	18987	31257	13697	27136	17835	13166	16527	6924.5	5454.1	7007.2	10683	8704.1	1	15091	25801	8554.6	4870.4	29666
sp|P01857|IGHG1_HUMAN Immunoglobulin heavy constant gamma 1 OS=Homo sapiens OX=9606 GN=IGHG1 PE=1 SV=1;sp|P01860|IGHG3_HUMAN Immunoglobulin heavy constant gamma 3 OS=Homo sapiens OX=9606 GN=IGHG3 PE=1 SV=2	1	1	1	1	1	1	1	1	1	1	60222	58593	1	1	1	1	4396.2	1	4199.5	1	1	1	1
sp|O75396|SC22B_HUMAN Vesicle-trafficking protein SEC22b OS=Homo sapiens OX=9606 GN=SEC22B PE=1 SV=4	9427.6	8167.1	7729	1	3301.3	6602.1	3588.5	6159.4	1	1	1	1	8969.4	9218.5	10654	2956.4	10810	1	5566.8	231.39	1	1	4919.1
sp|P19105|ML12A_HUMAN Myosin regulatory light chain 12A OS=Homo sapiens OX=9606 GN=MYL12A PE=1 SV=2;sp|O14950|ML12B_HUMAN Myosin regulatory light chain 12B OS=Homo sapiens OX=9606 GN=MYL12B PE=1 SV=2	19389	20987	21615	20389	19339	20202	14038	18535	23365	22659	20449	18624	25836	25420	24222	24280	35071	37729	25153	31286	22262	22519	14529
sp|Q14980-4|NUMA1_HUMAN Isoform 4 of Nuclear mitotic apparatus protein 1 OS=Homo sapiens OX=9606 GN=NUMA1;sp|Q14980-3|NUMA1_HUMAN Isoform 3 of Nuclear mitotic apparatus protein 1 OS=Homo sapiens OX=9606 GN=NUMA1;sp|Q14980-2|NUMA1_HUMAN Isoform 2 of Nuclear	1	20746	3825.5	1	5032.5	3359.4	1	1	6707.6	3506.7	17970	16628	27461	20722	4963.6	8271.8	37563	2592	15828	5739.8	5078.1	11797	22622
sp|P62491-2|RB11A_HUMAN Isoform 2 of Ras-related protein Rab-11A OS=Homo sapiens OX=9606 GN=RAB11A;sp|Q15907-2|RB11B_HUMAN Isoform 2 of Ras-related protein Rab-11B OS=Homo sapiens OX=9606 GN=RAB11B;sp|P62491|RB11A_HUMAN Ras-related protein Rab-11A OS=Homo	15625	26484	25939	1	10144	27883	22003	21730	21596	24233	9777.7	15210	4586.7	1	1	1	5141.6	1	25563	16796	6452.6	9986.3	21496
sp|P30048-2|PRDX3_HUMAN Isoform 2 of Thioredoxin-dependent peroxide reductase, mitochondrial OS=Homo sapiens OX=9606 GN=PRDX3;sp|P30048|PRDX3_HUMAN Thioredoxin-dependent peroxide reductase, mitochondrial OS=Homo sapiens OX=9606 GN=PRDX3 PE=1 SV=3	37847	10796	12805	8021	16934	16983	12922	15425	18364	16221	25387	24394	10738	12162	11353	7010.6	17599	14863	20089	18358	11040	10606	16491
sp|Q14444-2|CAPR1_HUMAN Isoform 2 of Caprin-1 OS=Homo sapiens OX=9606 GN=CAPRIN1;sp|Q14444|CAPR1_HUMAN Caprin-1 OS=Homo sapiens OX=9606 GN=CAPRIN1 PE=1 SV=2	18250	22047	21503	22514	24927	17506	22786	16686	19213	18443	18019	16965	9332.5	9135.5	14369	7523	12205	12010	16101	11205	11361	14081	11576
sp|Q9P258|RCC2_HUMAN Protein RCC2 OS=Homo sapiens OX=9606 GN=RCC2 PE=1 SV=2	26193	45565	28182	31058	48744	46983	18155	22581	28297	23488	4032.5	15220	19511	17236	21054	22287	12471	14247	22686	23621	21690	20809	19265
sp|P20340-4|RAB6A_HUMAN Isoform 4 of Ras-related protein Rab-6A OS=Homo sapiens OX=9606 GN=RAB6A;sp|Q9NRW1-2|RAB6B_HUMAN Isoform 2 of Ras-related protein Rab-6B OS=Homo sapiens OX=9606 GN=RAB6B;sp|Q9NRW1|RAB6B_HUMAN Ras-related protein Rab-6B OS=Homo sapie	18904	17724	25507	44104	30431	28878	15464	16676	32517	14248	18257	14021	1	1	4672.5	9728.6	1	2639.9	17312	11547	7326.2	8795.7	16040
sp|O60762|DPM1_HUMAN Dolichol-phosphate mannosyltransferase subunit 1 OS=Homo sapiens OX=9606 GN=DPM1 PE=1 SV=1	6053.9	4874.1	1	1	7143.1	8645	5771.6	6026.8	10169	10869	6889.9	6158.7	5282.3	7946	8307.7	7911.2	10978	14955	13108	6850.4	13560	12986	13862
sp|Q8WXX5|DNJC9_HUMAN DnaJ homolog subfamily C member 9 OS=Homo sapiens OX=9606 GN=DNAJC9 PE=1 SV=1	3892.8	5563	1	1	9432	5307.1	1	12369	15657	15184	11580	13125	27440	13984	30086	1	13798	14775	18393	5128.6	13490	1	6633.6
sp|Q9UHV9|PFD2_HUMAN Prefoldin subunit 2 OS=Homo sapiens OX=9606 GN=PFDN2 PE=1 SV=1	21052	26485	21481	24565	24654	24786	11267	19106	21278	16413	18595	21945	9275.1	14643	12794	8661.1	1	13128	18060	15959	13706	13636	14763
sp|Q08188|TGM3_HUMAN Protein-glutamine gamma-glutamyltransferase E OS=Homo sapiens OX=9606 GN=TGM3 PE=1 SV=4	1	983.92	1	2714.5	3535.7	12345	1080.5	1979.6	1	1	47297	56985	1618.7	6248.4	2766.3	4013.7	2501.4	1172.7	8028.3	2120.3	315940	369900	26659
sp|P14923|PLAK_HUMAN Junction plakoglobin OS=Homo sapiens OX=9606 GN=JUP PE=1 SV=3	5989.3	4935.6	22484	7839.3	66201	66199	23594	5600.3	6094.9	8655.4	607450	569900	103030	111640	6207.6	5154.2	21618	43061	255590	258350	672280	655340	45889
sp|Q86U42-2|PABP2_HUMAN Isoform 2 of Polyadenylate-binding protein 2 OS=Homo sapiens OX=9606 GN=PABPN1;sp|Q86U42|PABP2_HUMAN Polyadenylate-binding protein 2 OS=Homo sapiens OX=9606 GN=PABPN1 PE=1 SV=3;sp|Q92843-2|B2CL2_HUMAN Isoform 3 of Bcl-2-like protein	26736	27557	21753	27616	25601	21004	20240	13799	15086	19131	18491	19837	32950	30886	41091	49629	29326	30807	17555	17332	19959	19163	28203
sp|Q96AE4|FUBP1_HUMAN Far upstream element-binding protein 1 OS=Homo sapiens OX=9606 GN=FUBP1 PE=1 SV=3;sp|Q96AE4-2|FUBP1_HUMAN Isoform 2 of Far upstream element-binding protein 1 OS=Homo sapiens OX=9606 GN=FUBP1	12686	22425	13272	15135	48575	57087	3258.4	14775	33029	22235	12307	20895	1	846.54	1	1	2436	2108.6	6365.3	10329	1	2129.3	11929
sp|O95639|CPSF4_HUMAN Cleavage and polyadenylation specificity factor subunit 4 OS=Homo sapiens OX=9606 GN=CPSF4 PE=1 SV=1;sp|O95639-3|CPSF4_HUMAN Isoform 3 of Cleavage and polyadenylation specificity factor subunit 4 OS=Homo sapiens OX=9606 GN=CPSF4;sp|O9	1	5709.4	7194.2	1	7470.2	7954.2	1	3259.4	3420.9	1	3809.6	1	4323.4	2220.9	4601.4	18961	9492.5	11466	7292.9	2339.3	14591	12003	1
sp|Q9Y5B9|SP16H_HUMAN FACT complex subunit SPT16 OS=Homo sapiens OX=9606 GN=SUPT16H PE=1 SV=1	23816	6706.6	18856	2687.1	38027	53820	19006	6603.4	23876	13983	20885	21216	1	6206.5	8575.9	2884.8	18674	14421	9193.1	5691.5	23813	21372	101440
sp|O00231|PSD11_HUMAN 26S proteasome non-ATPase regulatory subunit 11 OS=Homo sapiens OX=9606 GN=PSMD11 PE=1 SV=3;sp|O00231-2|PSD11_HUMAN Isoform 2 of 26S proteasome non-ATPase regulatory subunit 11 OS=Homo sapiens OX=9606 GN=PSMD11	10657	16510	14538	17753	19473	12658	19659	18391	20598	21386	13536	11674	10933	13205	16911	21273	17934	12883	19510	16310	13535	17262	13189
sp|Q9UNX3|RL26L_HUMAN 60S ribosomal protein L26-like 1 OS=Homo sapiens OX=9606 GN=RPL26L1 PE=1 SV=1	3584.6	4364.4	1	1	1015.8	4263	1	1	1	1	1	1	6364.2	6528.4	6386.7	7629.8	1343.6	5919.9	6042.5	1	8657.6	1	5276.4
sp|P02686-6|MBP_HUMAN Isoform 6 of Myelin basic protein OS=Homo sapiens OX=9606 GN=MBP;sp|P02686-5|MBP_HUMAN Isoform 5 of Myelin basic protein OS=Homo sapiens OX=9606 GN=MBP;sp|P02686-4|MBP_HUMAN Isoform 4 of Myelin basic protein OS=Homo sapiens OX=9606 GN	10313	947.06	20612	24621	13346	719.07	15690	14902	28064	23618	2807.2	17535	15455	15575	11352	12074	1	19050	12532	13410	9323.3	11661	8774.1
sp|P13010|XRCC5_HUMAN X-ray repair cross-complementing protein 5 OS=Homo sapiens OX=9606 GN=XRCC5 PE=1 SV=3	29598	21532	3247.8	11595	28709	30776	17394	16348	13100	24785	15445	14113	1	1	1	6993.7	1	7363.6	19848	7249.7	2460.2	12512	30516
sp|P54819-5|KAD2_HUMAN Isoform 5 of Adenylate kinase 2, mitochondrial OS=Homo sapiens OX=9606 GN=AK2;sp|P54819-2|KAD2_HUMAN Isoform 2 of Adenylate kinase 2, mitochondrial OS=Homo sapiens OX=9606 GN=AK2;sp|P54819|KAD2_HUMAN Adenylate kinase 2, mitochondrial	33940	89369	18511	29256	35198	63160	19255	18519	9267.6	18482	14871	20789	1	1625.7	1	1	1	1984.5	11735	12266	3169.9	2693.4	16607
sp|Q8IWX8|CHERP_HUMAN Calcium homeostasis endoplasmic reticulum protein OS=Homo sapiens OX=9606 GN=CHERP PE=1 SV=3	12262	16169	19601	23542	18486	7883.4	7542.9	24678	17465	16550	20920	11603	61605	65129	51262	43882	46715	51929	62499	55943	42309	50364	45765
sp|Q02539|H11_HUMAN Histone H1.1 OS=Homo sapiens OX=9606 GN=HIST1H1A PE=1 SV=3	1	5336.1	1	4607.3	17281	16716	13952	17055	4446.8	3758.6	9524.4	9515.3	1	3904.5	1	4169.2	4309	9298.3	10337	562.81	5385.7	6011	15459
sp|P38117|ETFB_HUMAN Electron transfer flavoprotein subunit beta OS=Homo sapiens OX=9606 GN=ETFB PE=1 SV=3;sp|P38117-2|ETFB_HUMAN Isoform 2 of Electron transfer flavoprotein subunit beta OS=Homo sapiens OX=9606 GN=ETFB	24163	31194	22657	16307	12495	23508	10905	17919	16592	6055.7	16332	31770	1	4653.9	1	1	1	6846.8	1	1	1	8673.1	1
sp|Q15029-2|U5S1_HUMAN Isoform 2 of 116 kDa U5 small nuclear ribonucleoprotein component OS=Homo sapiens OX=9606 GN=EFTUD2;sp|Q15029-3|U5S1_HUMAN Isoform 3 of 116 kDa U5 small nuclear ribonucleoprotein component OS=Homo sapiens OX=9606 GN=EFTUD2;sp|Q15029|	1	6446.6	1	1	16679	12521	8141.2	8937.7	6760	1	6380.9	5408.1	6803.2	7010.1	2912.4	6751.3	7853	5839.7	8119	7317.8	7195	8390.3	22316
sp|O75319|DUS11_HUMAN RNA/RNP complex-1-interacting phosphatase OS=Homo sapiens OX=9606 GN=DUSP11 PE=1 SV=2	19629	27827	41551	24485	25860	21166	3950.1	17535	18993	17306	20964	19599	32996	41334	31098	43138	20747	20083	14652	24062	29950	20074	19046
sp|Q8IZP2|ST134_HUMAN Putative protein FAM10A4 OS=Homo sapiens OX=9606 GN=ST13P4 PE=5 SV=1;sp|P50502|F10A1_HUMAN Hsc70-interacting protein OS=Homo sapiens OX=9606 GN=ST13 PE=1 SV=2;sp|Q8NFI4|F10A5_HUMAN Putative protein FAM10A5 OS=Homo sapiens OX=9606 GN=S	19633	22854	22956	32936	36902	39621	15839	22819	31014	23918	1	4513.3	1	1	1	4920.7	4580.6	4571.5	22128	2318.1	1	509.92	14641
sp|Q9P1Y6|PHRF1_HUMAN PHD and RING finger domain-containing protein 1 OS=Homo sapiens OX=9606 GN=PHRF1 PE=1 SV=3;sp|Q9P1Y6-3|PHRF1_HUMAN Isoform 3 of PHD and RING finger domain-containing protein 1 OS=Homo sapiens OX=9606 GN=PHRF1;sp|Q9P1Y6-2|PHRF1_HUMAN I	17278	17221	11507	10289	10653	17274	28101	5425.8	24868	1	12155	13276	20261	41593	35906	22344	20486	40482	13806	7465.8	41568	37281	6436.7
sp|Q9NP97|DLRB1_HUMAN Dynein light chain roadblock-type 1 OS=Homo sapiens OX=9606 GN=DYNLRB1 PE=1 SV=3;sp|Q8TF09|DLRB2_HUMAN Dynein light chain roadblock-type 2 OS=Homo sapiens OX=9606 GN=DYNLRB2 PE=1 SV=1	18722	13776	1	19255	14074	15127	22219	12787	16495	13776	14799	17092	11517	13992	9278.2	5598.7	14300	13242	13595	16555	14057	17517	10513
sp|P02656|APOC3_HUMAN Apolipoprotein C-III OS=Homo sapiens OX=9606 GN=APOC3 PE=1 SV=1	483.23	1737.5	1	1	1	1	1	1	17652	16019	1	1	13117	13684	11763	10040	1	144.3	1040	1	1	1	794.84
sp|Q8IX12-2|CCAR1_HUMAN Isoform 2 of Cell division cycle and apoptosis regulator protein 1 OS=Homo sapiens OX=9606 GN=CCAR1;sp|Q8IX12|CCAR1_HUMAN Cell division cycle and apoptosis regulator protein 1 OS=Homo sapiens OX=9606 GN=CCAR1 PE=1 SV=2	1	24712	11410	1	15008	21890	9786.9	5908.9	17744	5508.3	23805	15942	45945	46297	47985	49038	38002	32988	27952	34618	30425	32898	14135
sp|P55084-2|ECHB_HUMAN Isoform 2 of Trifunctional enzyme subunit beta, mitochondrial OS=Homo sapiens OX=9606 GN=HADHB;sp|P55084|ECHB_HUMAN Trifunctional enzyme subunit beta, mitochondrial OS=Homo sapiens OX=9606 GN=HADHB PE=1 SV=3	12519	7375.2	12177	6101.3	19936	15760	28325	23564	8516.7	11100	10859	11131	1	1	1	1	5207.2	5336.8	4776.6	1	4548.4	9496.5	4569.9
sp|O75475|PSIP1_HUMAN PC4 and SFRS1-interacting protein OS=Homo sapiens OX=9606 GN=PSIP1 PE=1 SV=1;sp|O75475-3|PSIP1_HUMAN Isoform 3 of PC4 and SFRS1-interacting protein OS=Homo sapiens OX=9606 GN=PSIP1;sp|O75475-2|PSIP1_HUMAN Isoform 2 of PC4 and SFRS1-in	3465.5	20089	1	8063	18696	28902	28111	25380	6194	6875.3	14029	12611	1	6916.7	2481.5	1	14826	17605	4937.7	7504.6	13520	22597	7392.2
sp|P01834|IGKC_HUMAN Immunoglobulin kappa constant OS=Homo sapiens OX=9606 GN=IGKC PE=1 SV=2	1	1	1	1	1	1	1	1	1	1	42064	50880	1	1	1	1	1	1	1	4924	1	1	1
sp|Q13490|BIRC2_HUMAN Baculoviral IAP repeat-containing protein 2 OS=Homo sapiens OX=9606 GN=BIRC2 PE=1 SV=2;sp|Q13490-2|BIRC2_HUMAN Isoform 2 of Baculoviral IAP repeat-containing protein 2 OS=Homo sapiens OX=9606 GN=BIRC2	1	1	1	1	2098.5	2689.7	1	1	1	2006.3	1	1	167610	167840	148720	229650	127970	106870	305550	257150	259830	403910	165470
sp|P67936|TPM4_HUMAN Tropomyosin alpha-4 chain OS=Homo sapiens OX=9606 GN=TPM4 PE=1 SV=3;sp|P67936-2|TPM4_HUMAN Isoform 2 of Tropomyosin alpha-4 chain OS=Homo sapiens OX=9606 GN=TPM4	22467	41507	30283	29796	25855	36949	21391	8536.9	13426	14013	17036	17587	4361.4	2173.1	1	4583.4	5782.4	6662	14028	11727	5258.5	11208	13537
sp|P05089-2|ARGI1_HUMAN Isoform 2 of Arginase-1 OS=Homo sapiens OX=9606 GN=ARG1;sp|P05089|ARGI1_HUMAN Arginase-1 OS=Homo sapiens OX=9606 GN=ARG1 PE=1 SV=2;sp|P05089-3|ARGI1_HUMAN Isoform 3 of Arginase-1 OS=Homo sapiens OX=9606 GN=ARG1	1	1	6323.7	1	28298	36395	1	1006.4	7201.9	1	38131	35299	11082	11092	4823.9	6095.1	23240	25263	8369.1	9800.4	117030	101470	59388
sp|Q9UMS4|PRP19_HUMAN Pre-mRNA-processing factor 19 OS=Homo sapiens OX=9606 GN=PRPF19 PE=1 SV=1	8706.7	19731	6658.9	12286	102940	102680	67484	80794	13028	19011	47646	35824	4336.4	1	8900.2	5089.9	42829	14111	11999	5417.4	48257	67286	49091
sp|O15144|ARPC2_HUMAN Actin-related protein 2/3 complex subunit 2 OS=Homo sapiens OX=9606 GN=ARPC2 PE=1 SV=1	12161	20533	1	4776.3	15165	17946	4827.5	5736.9	4927.8	2359.1	9356.5	5200.9	1	1	1	1	2618.9	4129.2	4874.2	3028.1	11029	9755.2	10911
sp|P61289|PSME3_HUMAN Proteasome activator complex subunit 3 OS=Homo sapiens OX=9606 GN=PSME3 PE=1 SV=1;sp|P61289-2|PSME3_HUMAN Isoform 2 of Proteasome activator complex subunit 3 OS=Homo sapiens OX=9606 GN=PSME3;sp|P61289-3|PSME3_HUMAN Isoform 3 of Protea	20033	29681	9007.9	16904	33118	31867	9909.4	12067	19428	16494	11925	20691	4033.7	1	4785.4	1	6780	15378	20017	22605	9473.3	9584.2	20459
sp|Q6N021|TET2_HUMAN Methylcytosine dioxygenase TET2 OS=Homo sapiens OX=9606 GN=TET2 PE=1 SV=3	13414	36853	20649	4575.2	21338	14787	13407	18486	27909	17099	35070	38904	70366	70256	110850	92854	59745	48572	64420	63719	79746	71662	30159
sp|P35080-2|PROF2_HUMAN Isoform IIb of Profilin-2 OS=Homo sapiens OX=9606 GN=PFN2;sp|P35080|PROF2_HUMAN Profilin-2 OS=Homo sapiens OX=9606 GN=PFN2 PE=1 SV=3	1	7350.6	10576	17834	11659	10289	14526	14190	17214	23266	11457	8517.7	5865.3	1795.1	3689.6	1	10852	8486.9	6298.2	9470.3	7560.4	1	8094.9
sp|Q16555|DPYL2_HUMAN Dihydropyrimidinase-related protein 2 OS=Homo sapiens OX=9606 GN=DPYSL2 PE=1 SV=1;sp|Q16555-2|DPYL2_HUMAN Isoform 2 of Dihydropyrimidinase-related protein 2 OS=Homo sapiens OX=9606 GN=DPYSL2	18303	20877	14378	17159	19355	18573	19736	16105	17195	11562	16451	7970.7	3660.2	2952.9	3159.9	1	1	8894.8	10079	10155	11545	12760	7603.9
sp|P26583|HMGB2_HUMAN High mobility group protein B2 OS=Homo sapiens OX=9606 GN=HMGB2 PE=1 SV=2	46332	56274	32462	26969	50368	57706	30657	20396	8423.1	9497.6	13730	6171.7	1	1	1	1	2245	1	9609.2	9795.2	4987.1	6686.3	10585
sp|P62191-2|PRS4_HUMAN Isoform 2 of 26S proteasome regulatory subunit 4 OS=Homo sapiens OX=9606 GN=PSMC1;sp|P62191|PRS4_HUMAN 26S proteasome regulatory subunit 4 OS=Homo sapiens OX=9606 GN=PSMC1 PE=1 SV=1	14200	11850	14606	13275	12076	12918	12903	12105	19638	19094	12209	12181	15797	9861.1	10511	11972	5074.1	14402	19911	18314	10899	8831.5	16715
sp|P18085|ARF4_HUMAN ADP-ribosylation factor 4 OS=Homo sapiens OX=9606 GN=ARF4 PE=1 SV=3	16190	10940	22036	14560	18437	2048.4	12534	9534.7	15960	22736	14370	12654	13171	12942	10564	13343	16874	16776	16582	14401	12643	11453	14295
sp|P62942|FKB1A_HUMAN Peptidyl-prolyl cis-trans isomerase FKBP1A OS=Homo sapiens OX=9606 GN=FKBP1A PE=1 SV=2	18144	21575	20367	14378	16058	18420	16490	11464	12617	13248	16773	15650	2941.4	1	4677.9	1	1	2783.6	10411	9424.5	6267.6	3936	11916
sp|Q02978-2|M2OM_HUMAN Isoform 2 of Mitochondrial 2-oxoglutarate/malate carrier protein OS=Homo sapiens OX=9606 GN=SLC25A11;sp|Q02978|M2OM_HUMAN Mitochondrial 2-oxoglutarate/malate carrier protein OS=Homo sapiens OX=9606 GN=SLC25A11 PE=1 SV=3	14855	15265	15264	17691	17303	17031	14973	15230	20908	19845	15113	1	16071	19456	23146	24990	19893	23039	16621	21177	17681	18562	13491
sp|P00505|AATM_HUMAN Aspartate aminotransferase, mitochondrial OS=Homo sapiens OX=9606 GN=GOT2 PE=1 SV=3;sp|P00505-2|AATM_HUMAN Isoform 2 of Aspartate aminotransferase, mitochondrial OS=Homo sapiens OX=9606 GN=GOT2	46290	60770	5583.5	3251.1	53693	32460	9115.8	21145	7242	9539.9	26264	12089	1	1	1	1	1	1360	932.88	1760.5	4221.4	1	14547
sp|P47755|CAZA2_HUMAN F-actin-capping protein subunit alpha-2 OS=Homo sapiens OX=9606 GN=CAPZA2 PE=1 SV=3;sp|P47755-2|CAZA2_HUMAN Isoform 2 of F-actin-capping protein subunit alpha-2 OS=Homo sapiens OX=9606 GN=CAPZA2	1	8677.2	3314	1	7961	6208.8	1	4360.4	1	4142.4	3629.5	1	3702.1	3790.3	3852	4863.4	2620.8	5238.8	5150	5484.7	11289	5688.3	10555
sp|P61088|UBE2N_HUMAN Ubiquitin-conjugating enzyme E2 N OS=Homo sapiens OX=9606 GN=UBE2N PE=1 SV=1;sp|Q5JXB2|UE2NL_HUMAN Putative ubiquitin-conjugating enzyme E2 N-like OS=Homo sapiens OX=9606 GN=UBE2NL PE=1 SV=1	11445	20221	24194	24252	23162	22403	9016.8	19750	12669	20739	9830.1	13144	1	1	1945.7	1	1	2305.7	12646	13859	5162.7	4529.8	9183.3
sp|Q04760-2|LGUL_HUMAN Isoform 2 of Lactoylglutathione lyase OS=Homo sapiens OX=9606 GN=GLO1;sp|Q04760|LGUL_HUMAN Lactoylglutathione lyase OS=Homo sapiens OX=9606 GN=GLO1 PE=1 SV=4	30039	22703	13346	16234	21706	26707	21082	21972	6243.9	6263	12020	17193	1	1	1	1	1	1	6344	5891.2	1877.9	1	9402.6
sp|P16615-5|AT2A2_HUMAN Isoform 5 of Sarcoplasmic/endoplasmic reticulum calcium ATPase 2 OS=Homo sapiens OX=9606 GN=ATP2A2;sp|P16615-2|AT2A2_HUMAN Isoform 2 of Sarcoplasmic/endoplasmic reticulum calcium ATPase 2 OS=Homo sapiens OX=9606 GN=ATP2A2;sp|P16615-	20791	14439	15609	8944.2	21625	27345	1	10855	23448	19843	14677	15689	14139	13106	18979	17995	20351	10770	27152	22853	14923	18170	10574
sp|O00567|NOP56_HUMAN Nucleolar protein 56 OS=Homo sapiens OX=9606 GN=NOP56 PE=1 SV=4	1	4574.5	1	1	22746	17955	1	2142.7	4086.6	3676.7	3650.7	4741.7	2226.2	2230.4	5832.8	4791.5	11684	5793.6	6462.4	18294	12240	17320	240840
sp|P50443|S26A2_HUMAN Sulfate transporter OS=Homo sapiens OX=9606 GN=SLC26A2 PE=1 SV=2	4733.8	8665.6	1	1	3436.9	1566	13738	7516.2	12265	1	8997.4	18470	9981.2	30096	24852	1885.1	46005	21032	19101	19055	1	8423.3	27765
sp|Q9UQ35|SRRM2_HUMAN Serine/arginine repetitive matrix protein 2 OS=Homo sapiens OX=9606 GN=SRRM2 PE=1 SV=2	26265	45355	7812.4	15345	24529	23463	7600.9	9683	18447	13244	16236	14102	58486	66572	121290	124590	98361	94722	38851	41070	85308	58978	127620
sp|O75934|SPF27_HUMAN Pre-mRNA-splicing factor SPF27 OS=Homo sapiens OX=9606 GN=BCAS2 PE=1 SV=1	1	3005.1	1	1	11914	10749	13686	1	4358.9	1	6925.6	6963.9	1	1	2568.9	1	3939.9	4896.1	1	3083.5	8930.6	6037.9	5006.7
sp|P98170|XIAP_HUMAN E3 ubiquitin-protein ligase XIAP OS=Homo sapiens OX=9606 GN=XIAP PE=1 SV=2	1	439.35	1	1	8651.7	7915.3	1	1	12200	10869	1	1	315140	379490	460580	363850	294730	294460	1092000	571390	667120	621730	318160
sp|Q14847|LASP1_HUMAN LIM and SH3 domain protein 1 OS=Homo sapiens OX=9606 GN=LASP1 PE=1 SV=2;sp|Q14847-2|LASP1_HUMAN Isoform 2 of LIM and SH3 domain protein 1 OS=Homo sapiens OX=9606 GN=LASP1;sp|Q14847-3|LASP1_HUMAN Isoform 3 of LIM and SH3 domain protein	11783	16569	8571.7	5721.4	24712	22947	14045	5882.4	20736	9371.3	14279	18771	1	1	5115.8	1	9948.8	9401.8	17072	18357	1	8557.8	23321
sp|Q9H1E3-2|NUCKS_HUMAN Isoform 2 of Nuclear ubiquitous casein and cyclin-dependent kinase substrate 1 OS=Homo sapiens OX=9606 GN=NUCKS1;sp|Q9H1E3|NUCKS_HUMAN Nuclear ubiquitous casein and cyclin-dependent kinase substrate 1 OS=Homo sapiens OX=9606 GN=NUCK	22666	26251	25022	24262	18532	20891	24004	22472	4449.3	5485.2	16360	9062.5	1	1	1	1	2853.7	2213.4	4459.6	7143.5	3570.5	2759.8	12588
sp|P30086|PEBP1_HUMAN Phosphatidylethanolamine-binding protein 1 OS=Homo sapiens OX=9606 GN=PEBP1 PE=1 SV=3	51493	55378	23582	20567	36252	43606	11297	14092	7554.3	1	22268	26462	1	1	1	1	1	1	7800.2	31250	3966.8	15297	22640
sp|P62306|RUXF_HUMAN Small nuclear ribonucleoprotein F OS=Homo sapiens OX=9606 GN=SNRPF PE=1 SV=1	4356.4	1	5831.4	2226.2	7501.1	8451.2	2526.2	3904	3582.5	1	8024.6	2900.4	1	1	2814.7	1443.1	3005.3	2322	4447.8	6613.5	3480.7	3564.3	9388.1
sp|Q9Y6M1-5|IF2B2_HUMAN Isoform 5 of Insulin-like growth factor 2 mRNA-binding protein 2 OS=Homo sapiens OX=9606 GN=IGF2BP2;sp|Q9Y6M1-6|IF2B2_HUMAN Isoform 6 of Insulin-like growth factor 2 mRNA-binding protein 2 OS=Homo sapiens OX=9606 GN=IGF2BP2;sp|Q9Y6M	1	6101.2	3403.7	1	5645.1	5784.1	3415.6	5005.7	7493.2	1	1	3564	5252.8	4661.1	1	5733	5027.9	5887.7	6384.9	5461	5559.5	1	6400.9
sp|Q6PKG0|LARP1_HUMAN La-related protein 1 OS=Homo sapiens OX=9606 GN=LARP1 PE=1 SV=2;sp|Q6PKG0-3|LARP1_HUMAN Isoform 2 of La-related protein 1 OS=Homo sapiens OX=9606 GN=LARP1	14209	14843	18940	31028	19714	16916	11795	11908	13652	14888	14928	14103	24153	19541	30349	27316	15908	17290	12354	19373	15334	20753	12603
sp|O00487|PSDE_HUMAN 26S proteasome non-ATPase regulatory subunit 14 OS=Homo sapiens OX=9606 GN=PSMD14 PE=1 SV=1	3405.4	4604.9	4658	4102.8	9931.7	1	1	1601.3	1834.7	3075.8	2799.9	3434.8	3125	1	3083.1	1	8446.2	1	5371.7	4931.9	12598	10190	8623.6
sp|P46109|CRKL_HUMAN Crk-like protein OS=Homo sapiens OX=9606 GN=CRKL PE=1 SV=1	1	6181.8	5836.2	7057.8	8078.9	9245.7	1	1015.3	7599	10341	10614	6602.7	10034	14395	19583	18160	6737	1	11605	1	10290	11696	1
sp|P37108|SRP14_HUMAN Signal recognition particle 14 kDa protein OS=Homo sapiens OX=9606 GN=SRP14 PE=1 SV=2	32440	29654	4788.3	10428	152670	169960	232390	224220	63627	70530	117950	126570	1505.7	6149.8	6414.2	5571.1	101900	84972	20001	19166	103750	102220	28896
sp|P00367-3|DHE3_HUMAN Isoform 3 of Glutamate dehydrogenase 1, mitochondrial OS=Homo sapiens OX=9606 GN=GLUD1;sp|P49448|DHE4_HUMAN Glutamate dehydrogenase 2, mitochondrial OS=Homo sapiens OX=9606 GN=GLUD2 PE=1 SV=2;sp|P00367|DHE3_HUMAN Glutamate dehydrogen	22256	20029	23978	17723	17897	13737	17442	13424	14909	9700	6343.8	16836	2982.2	5041.6	7798.6	2475.5	5589.1	3819	17975	10544	7739.8	9174	6938.7
sp|Q9BU76-4|MMTA2_HUMAN Isoform 4 of Multiple myeloma tumor-associated protein 2 OS=Homo sapiens OX=9606 GN=MMTAG2;sp|Q9BU76|MMTA2_HUMAN Multiple myeloma tumor-associated protein 2 OS=Homo sapiens OX=9606 GN=MMTAG2 PE=1 SV=1;sp|Q9BU76-3|MMTA2_HUMAN Isoform	5162.4	20403	20132	17042	18662	14616	9400.7	12926	18917	11019	10462	13900	23193	24111	30995	34880	21855	21570	18238	14141	32577	34133	12421
sp|P22087|FBRL_HUMAN rRNA 2-O-methyltransferase fibrillarin OS=Homo sapiens OX=9606 GN=FBL PE=1 SV=2	1	12566	4164.4	1	17386	12683	16361	14528	8165.8	8000.3	7639.7	7015.1	16134	12587	21747	20436	29263	29995	31409	26101	32124	44737	226800
sp|Q02790|FKBP4_HUMAN Peptidyl-prolyl cis-trans isomerase FKBP4 OS=Homo sapiens OX=9606 GN=FKBP4 PE=1 SV=3	18634	15662	12832	5162.9	19445	14218	11421	6889.7	25258	14358	9577.2	8160.9	1	1	1	6912.3	1	4261.2	11534	25432	2107.6	1	4614.8
sp|Q13126|MTAP_HUMAN S-methyl-5-thioadenosine phosphorylase OS=Homo sapiens OX=9606 GN=MTAP PE=1 SV=2;sp|Q13126-4|MTAP_HUMAN Isoform 4 of S-methyl-5-thioadenosine phosphorylase OS=Homo sapiens OX=9606 GN=MTAP;sp|Q13126-3|MTAP_HUMAN Isoform 3 of S-methyl-	18056	52830	5981.4	1	15422	13041	1	20822	3753.5	9076.1	23986	17913	1	1	1	1	1	1	19745	17363	1595.5	1	34595
sp|Q9UMZ3|PTPRQ_HUMAN Phosphatidylinositol phosphatase PTPRQ OS=Homo sapiens OX=9606 GN=PTPRQ PE=1 SV=2	4754.1	6388.4	1	16796	1	3711	7374.8	7886.9	17792	18136	7862	8150.1	20571	16068	22277	18257	39319	1	16936	14666	1	4519	9224.6
sp|Q8IWS0-5|PHF6_HUMAN Isoform 5 of PHD finger protein 6 OS=Homo sapiens OX=9606 GN=PHF6;sp|Q8IWS0-3|PHF6_HUMAN Isoform 3 of PHD finger protein 6 OS=Homo sapiens OX=9606 GN=PHF6;sp|Q8IWS0|PHF6_HUMAN PHD finger protein 6 OS=Homo sapiens OX=9606 GN=PHF6 PE=1	1	1	1	1	16313	16737	26293	23341	3293.4	1890.1	9732.3	10450	1	1	1	1	5751.5	323.05	1150.5	759.02	15040	14659	1
sp|O94776|MTA2_HUMAN Metastasis-associated protein MTA2 OS=Homo sapiens OX=9606 GN=MTA2 PE=1 SV=1;sp|Q13330-2|MTA1_HUMAN Isoform Short of Metastasis-associated protein MTA1 OS=Homo sapiens OX=9606 GN=MTA1;sp|O94776-2|MTA2_HUMAN Isoform 2 of Metastasis-asso	1	3707.4	1	1	1	383.57	1	2352.5	1	3084.6	1	9052.3	1	1	3277.6	1	2660	3414.3	6122.1	8343	2883.8	1	4100.5
sp|O43852|CALU_HUMAN Calumenin OS=Homo sapiens OX=9606 GN=CALU PE=1 SV=2;sp|O43852-3|CALU_HUMAN Isoform 3 of Calumenin OS=Homo sapiens OX=9606 GN=CALU;sp|O43852-5|CALU_HUMAN Isoform 5 of Calumenin OS=Homo sapiens OX=9606 GN=CALU;sp|O43852-2|CALU_HUMAN Isof	9196.7	14723	11748	9445.8	14693	14978	7624.3	11580	28895	8106.5	8819.6	9809.6	6121.6	4095.6	3952.9	1	3852.6	1489.5	8309	11054	5610.1	4920.9	1
sp|P30040|ERP29_HUMAN Endoplasmic reticulum resident protein 29 OS=Homo sapiens OX=9606 GN=ERP29 PE=1 SV=4	15167	36436	9628.1	10068	29742	29223	18666	15633	8748.6	3917.4	10361	17035	1	1	1025.7	1	1	4538.1	8153	8096.4	4485.7	5103.1	17030
sp|Q86VP6|CAND1_HUMAN Cullin-associated NEDD8-dissociated protein 1 OS=Homo sapiens OX=9606 GN=CAND1 PE=1 SV=2;sp|Q86VP6-2|CAND1_HUMAN Isoform 2 of Cullin-associated NEDD8-dissociated protein 1 OS=Homo sapiens OX=9606 GN=CAND1	10741	15747	10412	1	14538	13512	7998.8	12687	15820	21123	8270.1	8276.2	1	4794.2	1	4462.6	8017.8	7876.7	5650.1	13784	6635.4	7980.9	10522
sp|O94992|HEXI1_HUMAN Protein HEXIM1 OS=Homo sapiens OX=9606 GN=HEXIM1 PE=1 SV=1	1	2298.7	1	1	2233.2	1	1	1	1	1	3234.4	4369.9	8050.3	1	2695.3	1	1	1	2688.9	8531.2	1	4372.2	6371.5
sp|Q8NHQ1-2|CEP70_HUMAN Isoform 2 of Centrosomal protein of 70 kDa OS=Homo sapiens OX=9606 GN=CEP70;sp|Q8NHQ1|CEP70_HUMAN Centrosomal protein of 70 kDa OS=Homo sapiens OX=9606 GN=CEP70 PE=1 SV=2;sp|Q8NHQ1-5|CEP70_HUMAN Isoform 5 of Centrosomal protein of 7	13909	19961	24242	13412	11439	11776	17109	18730	18894	15091	12133	9605.8	49866	60322	47901	65794	37895	57052	20654	26950	39115	29891	9212.7
sp|Q9UH99-3|SUN2_HUMAN Isoform 3 of SUN domain-containing protein 2 OS=Homo sapiens OX=9606 GN=SUN2;sp|Q9UH99|SUN2_HUMAN SUN domain-containing protein 2 OS=Homo sapiens OX=9606 GN=SUN2 PE=1 SV=3;sp|Q9UH99-2|SUN2_HUMAN Isoform 2 of SUN domain-containing pro	24807	52258	38520	65557	48281	42915	55044	46389	78902	29120	56394	55184	145220	162850	150120	131290	129040	145700	107500	119240	108550	125810	97514
sp|O14647-2|CHD2_HUMAN Isoform 2 of Chromodomain-helicase-DNA-binding protein 2 OS=Homo sapiens OX=9606 GN=CHD2;sp|O14647|CHD2_HUMAN Chromodomain-helicase-DNA-binding protein 2 OS=Homo sapiens OX=9606 GN=CHD2 PE=1 SV=2	1	8011.5	6331.7	1	4974.4	5880.7	1	5369.9	5086.2	5007.6	7534	1	15068	17622	24453	16709	8131.9	25428	4537.4	6228.8	13964	8996.9	10237
sp|P13674-3|P4HA1_HUMAN Isoform 3 of Prolyl 4-hydroxylase subunit alpha-1 OS=Homo sapiens OX=9606 GN=P4HA1;sp|P13674-2|P4HA1_HUMAN Isoform 2 of Prolyl 4-hydroxylase subunit alpha-1 OS=Homo sapiens OX=9606 GN=P4HA1;sp|P13674|P4HA1_HUMAN Prolyl 4-hydroxylase	6395	8793.9	3708.8	3187.6	8652.4	5403.3	1	1	6994	1	1058.8	5691	14488	6392.5	7943.6	6424.8	3499.9	7578.1	7265.1	5787.3	9589.9	10544	4618.9
sp|Q56A73|SPIN4_HUMAN Spindlin-4 OS=Homo sapiens OX=9606 GN=SPIN4 PE=1 SV=1	1	32763	33969	26077	51543	53721	14707	9534.3	26188	8887.2	12995	1	56869	12349	62193	65686	48720	26176	29772	22651	14503	28656	8886.4
sp|O43809|CPSF5_HUMAN Cleavage and polyadenylation specificity factor subunit 5 OS=Homo sapiens OX=9606 GN=NUDT21 PE=1 SV=1	1	6297.6	3914.7	4352.5	1	3375.7	4575.7	4232	2392.2	5993.5	1	1	3248	1	3805	1	4797.7	4040.4	1	4205.7	2972.7	4100.5	3934.2
sp|P59998|ARPC4_HUMAN Actin-related protein 2/3 complex subunit 4 OS=Homo sapiens OX=9606 GN=ARPC4 PE=1 SV=3;sp|P59998-3|ARPC4_HUMAN Isoform 3 of Actin-related protein 2/3 complex subunit 4 OS=Homo sapiens OX=9606 GN=ARPC4;sp|P59998-2|ARPC4_HUMAN Isoform 2	22203	32397	16877	19929	28262	43030	11449	13055	11659	8756.8	13771	13159	1858.5	4941.4	7578.2	3192.3	2701.4	10386	6993	10927	23310	8431.2	20371
sp|Q14152-2|EIF3A_HUMAN Isoform 2 of Eukaryotic translation initiation factor 3 subunit A OS=Homo sapiens OX=9606 GN=EIF3A;sp|Q14152|EIF3A_HUMAN Eukaryotic translation initiation factor 3 subunit A OS=Homo sapiens OX=9606 GN=EIF3A PE=1 SV=1	9639.9	19008	1	11214	22207	11431	5330.1	12988	13462	15211	8089	16511	1	8046.7	13420	9589.2	8120.8	8826.1	23524	12239	7946.9	7958.2	17306
sp|Q9UJV9|DDX41_HUMAN Probable ATP-dependent RNA helicase DDX41 OS=Homo sapiens OX=9606 GN=DDX41 PE=1 SV=2	8372.6	11028	21689	1	15123	26378	15394	15156	15227	13563	18714	17642	17959	8650.5	16567	19225	13605	34155	15847	14088	29330	30937	13513
sp|Q9NZ01-2|TECR_HUMAN Isoform 2 of Very-long-chain enoyl-CoA reductase OS=Homo sapiens OX=9606 GN=TECR;sp|Q9NZ01|TECR_HUMAN Very-long-chain enoyl-CoA reductase OS=Homo sapiens OX=9606 GN=TECR PE=1 SV=1	1	1	1	1	3067.5	2667.4	1	1	5071.1	1	8010.2	4312.3	1	6147.3	7692.4	1	5703.7	6310.5	3962.4	7706.8	9959.3	10760	5198.2
sp|P02538|K2C6A_HUMAN Keratin, type II cytoskeletal 6A OS=Homo sapiens OX=9606 GN=KRT6A PE=1 SV=3;	39459	34048	6570.1	1	9666.1	13298	22878	16383	14979	9495.4	19159	28234	22905	17861	6687.9	6115.8	31429	44286	23515	29296	67730	83012	29913
sp|P11413|G6PD_HUMAN Glucose-6-phosphate 1-dehydrogenase OS=Homo sapiens OX=9606 GN=G6PD PE=1 SV=4;sp|P11413-3|G6PD_HUMAN Isoform 3 of Glucose-6-phosphate 1-dehydrogenase OS=Homo sapiens OX=9606 GN=G6PD;sp|P11413-2|G6PD_HUMAN Isoform Long of Glucose-6-phos	17031	15600	18505	8541.9	19451	20058	15227	1	17747	5875.7	19649	10703	2632.6	1	812.26	2866.2	2070.6	4215.7	17024	20284	3877.6	12115	17376
sp|P19784|CSK22_HUMAN Casein kinase II subunit alpha OS=Homo sapiens OX=9606 GN=CSNK2A2 PE=1 SV=1	22330	42628	36480	70126	37036	39359	108840	54589	46848	53680	48224	48774	90989	75451	74885	106020	134660	77518	44386	47616	45781	33042	50621
sp|P17980|PRS6A_HUMAN 26S proteasome regulatory subunit 6A OS=Homo sapiens OX=9606 GN=PSMC3 PE=1 SV=3	1	1	1	1	8111.6	10835	1	1	7786.9	6343.1	6794.5	7162.6	7601.1	3190.5	1	6562.5	9185	13425	21424	18140	7370.1	3862.6	8857.7
sp|A0A0A0MS14|HV145_HUMAN Immunoglobulin heavy variable 1-45 OS=Homo sapiens OX=9606 GN=IGHV1-45 PE=3 SV=1	8980	11999	14956	1	11294	9545.7	9928	7612.5	14792	13926	11309	10621	14855	15473	15103	16837	11417	13303	13935	15415	16554	16201	8093.4
sp|P07954-2|FUMH_HUMAN Isoform Cytoplasmic of Fumarate hydratase, mitochondrial OS=Homo sapiens OX=9606 GN=FH;sp|P07954|FUMH_HUMAN Fumarate hydratase, mitochondrial OS=Homo sapiens OX=9606 GN=FH PE=1 SV=3	32105	37874	27366	22462	47741	62054	7223.8	11930	11259	1	15724	21993	1	1	1	1	3095.7	1	11628	17813	5176.7	3022.7	21636
sp|Q15056-2|IF4H_HUMAN Isoform Short of Eukaryotic translation initiation factor 4H OS=Homo sapiens OX=9606 GN=EIF4H;sp|Q15056|IF4H_HUMAN Eukaryotic translation initiation factor 4H OS=Homo sapiens OX=9606 GN=EIF4H PE=1 SV=5	20540	20364	19106	11825	21737	23222	1	16950	13631	14629	6301.7	16527	1	1	1	1	1	1	14743	10043	4567	4721.6	19582
sp|Q13442|HAP28_HUMAN 28 kDa heat- and acid-stable phosphoprotein OS=Homo sapiens OX=9606 GN=PDAP1 PE=1 SV=1	22292	30294	16926	18921	30557	26872	15675	17474	8273.1	6126.7	13046	7392.4	2038.3	1	1	1	1	1	17842	9768.5	4982.6	423.1	9315.5
sp|Q9BUF5|TBB6_HUMAN Tubulin beta-6 chain OS=Homo sapiens OX=9606 GN=TUBB6 PE=1 SV=1	1	1	1	11438	8437.3	1	9534.6	2459.7	15810	13178	1	18898	11449	13884	18416	12075	13638	12234	1	12335	8874	12029	6272.9
sp|Q04941|PLP2_HUMAN Proteolipid protein 2 OS=Homo sapiens OX=9606 GN=PLP2 PE=1 SV=1	16003	13571	1	13348	15681	7898.2	12689	9828.4	18738	17638	1	8851.3	945.68	1	1140.3	1	1	2911.2	1	1	2598.4	1	5710.2
sp|Q969Q0|RL36L_HUMAN 60S ribosomal protein L36a-like OS=Homo sapiens OX=9606 GN=RPL36AL PE=1 SV=3	7417.5	4633.3	13525	14526	1	1	9914.9	13584	12857	7801.9	10464	12786	11562	10950	1	14128	12093	1	11650	10998	13428	13630	4940.9
sp|Q9BRS2|RIOK1_HUMAN Serine/threonine-protein kinase RIO1 OS=Homo sapiens OX=9606 GN=RIOK1 PE=1 SV=2	12607	23931	19378	22344	24475	24559	12384	23181	30385	26335	23267	21123	54321	56214	62923	39416	58072	50639	37211	39193	63731	56111	20663
sp|P63167|DYL1_HUMAN Dynein light chain 1, cytoplasmic OS=Homo sapiens OX=9606 GN=DYNLL1 PE=1 SV=1	10647	17226	18941	8111.2	10903	7998.3	9828.8	9685.2	9462.5	7087	9076.3	17010	4049.4	1	5524.3	1552.2	26752	28694	12893	14128	25487	29356	4552.7
sp|O00232|PSD12_HUMAN 26S proteasome non-ATPase regulatory subunit 12 OS=Homo sapiens OX=9606 GN=PSMD12 PE=1 SV=3;sp|O00232-2|PSD12_HUMAN Isoform 2 of 26S proteasome non-ATPase regulatory subunit 12 OS=Homo sapiens OX=9606 GN=PSMD12	11432	1043.5	1	13257	8627.2	11959	18408	12826	12154	16754	3950.4	2943.7	3839.5	3491.6	2897	4774.8	21126	14021	15350	3351.2	3260.3	3205.3	13033
sp|O60241-4|AGRB2_HUMAN Isoform 4 of Adhesion G protein-coupled receptor B2 OS=Homo sapiens OX=9606 GN=ADGRB2;sp|O60241-3|AGRB2_HUMAN Isoform 3 of Adhesion G protein-coupled receptor B2 OS=Homo sapiens OX=9606 GN=ADGRB2;sp|O60241-2|AGRB2_HUMAN Isoform 2 of	1	463.91	1	1237.6	1	554.17	1	405.88	65745	236.43	552.8	1	402.84	1452300	423.4	1	1	585.98	1	1	1	1549.6	1
sp|Q07666|KHDR1_HUMAN KH domain-containing, RNA-binding, signal transduction-associated protein 1 OS=Homo sapiens OX=9606 GN=KHDRBS1 PE=1 SV=1;sp|Q07666-2|KHDR1_HUMAN Isoform 2 of KH domain-containing, RNA-binding, signal transduction-associated protein 1	1	18621	3826.2	1419	29532	26884	6860.7	13753	9931.2	15529	10167	10314	1	1	5578.1	1	1	1	8279.1	10923	8933.7	7030	20264
sp|P51571|SSRD_HUMAN Translocon-associated protein subunit delta OS=Homo sapiens OX=9606 GN=SSR4 PE=1 SV=1	13302	13541	9004.1	7963.9	14455	22217	15045	10129	23820	2767.5	7878.3	6610.2	1922.8	5557.6	2650.2	4491.7	2480.6	6179.2	16315	14330	13895	17582	8858.6
sp|Q14331|FRG1_HUMAN Protein FRG1 OS=Homo sapiens OX=9606 GN=FRG1 PE=1 SV=1	1	1	1	1	17974	24131	19367	29787	1	5811.5	4110.8	6609.6	1	4590.7	1	1	3896.9	6091.4	3755.1	1	14239	10518	1
sp|P62328|TYB4_HUMAN Thymosin beta-4 OS=Homo sapiens OX=9606 GN=TMSB4X PE=1 SV=2	23416	23810	13819	1	25267	21776	29105	23108	1	1	1	13237	1	1	1	1	1	1	1	1	1	1	5922
sp|Q00341|VIGLN_HUMAN Vigilin OS=Homo sapiens OX=9606 GN=HDLBP PE=1 SV=2	8483.3	13487	9314.5	12103	9239.1	11454	10390	10863	11008	12414	11422	9307.7	10373	8739	11977	12577	11273	8989.1	12927	10922	8192.9	1	9792.7
sp|P08779|K1C16_HUMAN Keratin, type I cytoskeletal 16 OS=Homo sapiens OX=9606 GN=KRT16 PE=1 SV=4;	221920	216910	4028.6	12848	333640	317020	30607	34504	264760	246310	347380	351770	144740	142020	22627	22102	595780	525120	625960	535690	431640	450100	399750
sp|P08195-2|4F2_HUMAN Isoform 2 of 4F2 cell-surface antigen heavy chain OS=Homo sapiens OX=9606 GN=SLC3A2;sp|P08195-3|4F2_HUMAN Isoform 3 of 4F2 cell-surface antigen heavy chain OS=Homo sapiens OX=9606 GN=SLC3A2;sp|P08195|4F2_HUMAN 4F2 cell-surface antigen	5914.4	7475.2	5351.9	7450.4	14209	12627	12095	6979.9	15742	18356	5336.1	6468.4	1	1	1	2151.2	5238.8	1	10803	11220	1	1	5646.7
sp|P25205|MCM3_HUMAN DNA replication licensing factor MCM3 OS=Homo sapiens OX=9606 GN=MCM3 PE=1 SV=3;sp|P25205-2|MCM3_HUMAN Isoform 2 of DNA replication licensing factor MCM3 OS=Homo sapiens OX=9606 GN=MCM3	6552.8	5348.8	1	1	4165.7	8181.6	4223.1	4166.4	1	7526.8	6184.7	1	3268.3	4422.7	5461.7	7410.3	4269.3	6899.2	7244.5	7272.7	4827.3	4814.9	3815.3
sp|Q15717|ELAV1_HUMAN ELAV-like protein 1 OS=Homo sapiens OX=9606 GN=ELAVL1 PE=1 SV=2;sp|Q15717-2|ELAV1_HUMAN Isoform 2 of ELAV-like protein 1 OS=Homo sapiens OX=9606 GN=ELAVL1	14315	11220	10334	8775.7	9525.4	12331	16041	11054	8919.6	12928	10002	5593.7	14271	9974	11532	20795	18588	19304	18043	16480	10343	13651	58772
sp|Q7L0Y3|TM10C_HUMAN tRNA methyltransferase 10 homolog C OS=Homo sapiens OX=9606 GN=TRMT10C PE=1 SV=2	1	1	1	1	19907	22740	20549	22178	4814.9	1	8038.8	8928.8	1	1	1	1	5389.1	4778.5	1	3233.9	16632	14866	1
sp|Q14241|ELOA1_HUMAN Elongin-A OS=Homo sapiens OX=9606 GN=ELOA PE=1 SV=2	1	1	1	1	27441	21110	21125	21837	5339.6	1	5612	10574	1	1	1	1	5277	4983.9	1	1	19026	13513	1
sp|P48047|ATPO_HUMAN ATP synthase subunit O, mitochondrial OS=Homo sapiens OX=9606 GN=ATP5O PE=1 SV=1	10625	19931	24819	7666.7	26302	31080	10713	13533	13804	13590	5338.8	7225.3	5885.7	1	1	1	11369	6533.6	7682.5	11249	5097.4	5632.9	14417
sp|P62805|H4_HUMAN Histone H4 OS=Homo sapiens OX=9606 GN=HIST1H4A PE=1 SV=2	276890	164900	196300	164040	112850	116240	453230	465440	106100	104450	124630	130030	129180	134420	365120	347780	446080	473850	461840	449690	325700	305200	649980
sp|Q9P219|DAPLE_HUMAN Protein Daple OS=Homo sapiens OX=9606 GN=CCDC88C PE=1 SV=3	1	1	17759	15920	1	15965	1	1	17717	1	23107	22875	31892	1	42234	41122	1	1	1	32878	1	32571	1
sp|O00244|ATOX1_HUMAN Copper transport protein ATOX1 OS=Homo sapiens OX=9606 GN=ATOX1 PE=1 SV=1	14400	11128	15540	12589	11723	11290	13304	10396	11103	14126	13355	12940	14136	15476	14741	13083	11493	12758	11582	14824	8749.2	9044.9	11657
sp|O60568|PLOD3_HUMAN Procollagen-lysine,2-oxoglutarate 5-dioxygenase 3 OS=Homo sapiens OX=9606 GN=PLOD3 PE=1 SV=1	16345	21972	5326.6	15103	34487	31219	7485.6	3950	14974	11446	18449	7264.6	4702.2	16215	3170.2	2469.7	21404	36994	20534	7439.5	5822	5625.4	64124
sp|P40939|ECHA_HUMAN Trifunctional enzyme subunit alpha, mitochondrial OS=Homo sapiens OX=9606 GN=HADHA PE=1 SV=2	7165.1	5091.4	1	4026.7	27675	33241	16948	22253	7048.7	4605.1	7860.7	4520.1	1	1	1	1	3977.1	5087.3	6227.7	5224.2	6731.3	11301	3495.2
sp|Q9NQC3-2|RTN4_HUMAN Isoform 2 of Reticulon-4 OS=Homo sapiens OX=9606 GN=RTN4;sp|Q9NQC3-5|RTN4_HUMAN Isoform 5 of Reticulon-4 OS=Homo sapiens OX=9606 GN=RTN4;sp|Q9NQC3|RTN4_HUMAN Reticulon-4 OS=Homo sapiens OX=9606 GN=RTN4 PE=1 SV=2	12389	14964	16328	8642.8	11414	19701	13214	8275	1	21986	12786	6932	1	1	1841.2	1	4087.1	8222.5	25564	12903	1	6795.1	23750
sp|Q8NBJ5|GT251_HUMAN Procollagen galactosyltransferase 1 OS=Homo sapiens OX=9606 GN=COLGALT1 PE=1 SV=1	12154	14596	9502.7	8571.1	8171.6	8911.5	16495	11270	8726.2	10089	9175.5	6915.3	9116	1	1	6722.8	6898.5	9226.5	1	1	6838	1732.7	9337.4
sp|Q01844-2|EWS_HUMAN Isoform EWS-B of RNA-binding protein EWS OS=Homo sapiens OX=9606 GN=EWSR1;sp|Q01844-6|EWS_HUMAN Isoform 6 of RNA-binding protein EWS OS=Homo sapiens OX=9606 GN=EWSR1;sp|Q01844-3|EWS_HUMAN Isoform 3 of RNA-binding protein EWS OS=Homo s	4768.2	15042	4573.8	21457	18290	2148.5	8938	1	2301.5	1639.3	2404	6919.3	1	1	4651.8	2661.8	6699.4	1	5873.5	4696	17196	23740	5672.4
sp|Q9BUJ2-4|HNRL1_HUMAN Isoform 4 of Heterogeneous nuclear ribonucleoprotein U-like protein 1 OS=Homo sapiens OX=9606 GN=HNRNPUL1;sp|Q9BUJ2-2|HNRL1_HUMAN Isoform 2 of Heterogeneous nuclear ribonucleoprotein U-like protein 1 OS=Homo sapiens OX=9606 GN=HNRNP	4464.7	14326	1	11380	36643	34369	9914.6	19126	11434	6892.8	6638.5	7930.2	5787	5441	4564.7	5618.4	7239.7	8194.5	7145.9	9669.9	7673.9	15203	3534.6
sp|P20930|FILA_HUMAN Filaggrin OS=Homo sapiens OX=9606 GN=FLG PE=1 SV=3;	1	3189.1	1	6852.6	25463	26444	3860.6	1460.4	3339.8	923.99	53955	87650	938.92	11119	11596	4543.5	20264	22103	32868	46702	540560	500350	27964
sp|Q99733|NP1L4_HUMAN Nucleosome assembly protein 1-like 4 OS=Homo sapiens OX=9606 GN=NAP1L4 PE=1 SV=1;sp|Q99733-2|NP1L4_HUMAN Isoform 2 of Nucleosome assembly protein 1-like 4 OS=Homo sapiens OX=9606 GN=NAP1L4	3668.8	1	3838.9	3517	10982	7216.8	3220	1	4434.1	5862.4	4027.5	4637.1	1	1303.6	4946	4046.7	1	2747.5	20477	5254.3	6396.1	3988.4	6986.9
sp|Q8IWI9-3|MGAP_HUMAN Isoform 3 of MAX gene-associated protein OS=Homo sapiens OX=9606 GN=MGA;sp|Q8IWI9|MGAP_HUMAN MAX gene-associated protein OS=Homo sapiens OX=9606 GN=MGA PE=1 SV=3;sp|Q8IWI9-4|MGAP_HUMAN Isoform 4 of MAX gene-associated protein OS=Homo	33872	37063	31204	32081	14042	37217	18074	8781.8	59521	42454	46153	42426	94840	109900	139830	128910	86186	64321	54460	67533	87866	107450	53953
sp|P25789|PSA4_HUMAN Proteasome subunit alpha type-4 OS=Homo sapiens OX=9606 GN=PSMA4 PE=1 SV=1	24956	17481	13052	12025	12029	18303	5910.5	6586.5	1	13243	19274	15581	16088	15336	13418	18030	20216	26010	10295	12881	15631	26439	20189
sp|P13073|COX41_HUMAN Cytochrome c oxidase subunit 4 isoform 1, mitochondrial OS=Homo sapiens OX=9606 GN=COX4I1 PE=1 SV=1	1762.4	12389	8094.8	10363	14020	51790	14384	13119	5044.1	15314	6402.7	5919.4	1	1	1	1	1	4024.4	5875.1	6274.6	12080	26754	1230.7
sp|P35580|MYH10_HUMAN Myosin-10 OS=Homo sapiens OX=9606 GN=MYH10 PE=1 SV=3;sp|P35580-5|MYH10_HUMAN Isoform 5 of Myosin-10 OS=Homo sapiens OX=9606 GN=MYH10;sp|P35580-2|MYH10_HUMAN Isoform 2 of Myosin-10 OS=Homo sapiens OX=9606 GN=MYH10;sp|P35580-3|MYH10_HUM	6038.8	17630	8943.7	10231	25153	23986	7236.5	11681	23794	16187	20763	20075	31749	28626	24052	25889	18128	27681	32591	18472	29788	22326	23615
sp|O43684-2|BUB3_HUMAN Isoform 2 of Mitotic checkpoint protein BUB3 OS=Homo sapiens OX=9606 GN=BUB3;sp|O43684|BUB3_HUMAN Mitotic checkpoint protein BUB3 OS=Homo sapiens OX=9606 GN=BUB3 PE=1 SV=1	17709	19261	16221	30621	12977	21034	9109.2	2492.8	16096	9788.5	16923	5325.3	1	3246.9	4645.1	6313.5	4303.3	4451.5	1773	1860.3	2313	5128.3	7084.2
sp|P60201-2|MYPR_HUMAN Isoform DM-20 of Myelin proteolipid protein OS=Homo sapiens OX=9606 GN=PLP1;sp|P60201|MYPR_HUMAN Myelin proteolipid protein OS=Homo sapiens OX=9606 GN=PLP1 PE=1 SV=2	7758.4	1	1	21188	1	11147	8732.1	13275	19806	7830.3	9018.7	1	8874.3	9270.9	7640.9	3772.8	12069	14544	1	6799.5	8855.7	10413	3238.2
sp|P30044-2|PRDX5_HUMAN Isoform Cytoplasmic+peroxisomal of Peroxiredoxin-5, mitochondrial OS=Homo sapiens OX=9606 GN=PRDX5;sp|P30044|PRDX5_HUMAN Peroxiredoxin-5, mitochondrial OS=Homo sapiens OX=9606 GN=PRDX5 PE=1 SV=4;sp|P30044-4|PRDX5_HUMAN Isoform 4 of	19283	22873	14658	16019	25813	25356	13710	15860	9365.7	1	7706.5	12010	1	3609.5	1	1	1	1	8275.7	11679	8338	6501.1	11900
sp|P06753|TPM3_HUMAN Tropomyosin alpha-3 chain OS=Homo sapiens OX=9606 GN=TPM3 PE=1 SV=2	1	20049	1	16911	1	22182	19096	14043	1	13577	1	11835	1	13690	14458	1	1	10760	1	1	1	17000	10722
sp|Q96P63|SPB12_HUMAN Serpin B12 OS=Homo sapiens OX=9606 GN=SERPINB12 PE=1 SV=1;sp|Q96P63-2|SPB12_HUMAN Isoform 2 of Serpin B12 OS=Homo sapiens OX=9606 GN=SERPINB12	1	1	1	1	11066	13604	1	1	1	1	18167	21297	10888	15138	5073.3	1	8055.1	8955.3	15394	15818	21858	15503	10366
sp|P55060-4|XPO2_HUMAN Isoform 4 of Exportin-2 OS=Homo sapiens OX=9606 GN=CSE1L;sp|P55060-3|XPO2_HUMAN Isoform 3 of Exportin-2 OS=Homo sapiens OX=9606 GN=CSE1L;sp|P55060|XPO2_HUMAN Exportin-2 OS=Homo sapiens OX=9606 GN=CSE1L PE=1 SV=3	1	6827.8	9767.1	12117	18802	19923	12468	9458.4	13553	10074	6577.3	6092.5	1	1	1597.1	1	6843.1	9004.5	12080	11808	4972.1	5290.6	16761
sp|Q14061|COX17_HUMAN Cytochrome c oxidase copper chaperone OS=Homo sapiens OX=9606 GN=COX17 PE=1 SV=2	8120.4	8491.1	7390.7	8371.5	6794.8	9985.4	8939	1	1	6408.9	4033.6	3998.4	10443	9053.7	1	9278.9	4818.1	5787.3	8781.9	7617.8	5221.7	7269.2	5540.7
sp|Q9NX63|MIC19_HUMAN MICOS complex subunit MIC19 OS=Homo sapiens OX=9606 GN=CHCHD3 PE=1 SV=1	7878.1	7212.6	8608.9	1	8625.2	9231	9313.7	4803.3	11118	12141	11458	8053.7	8764.3	6716.8	8790.1	8956.6	4708.1	6675.1	10167	11368	6253	1	8513.3
sp|P07339|CATD_HUMAN Cathepsin D OS=Homo sapiens OX=9606 GN=CTSD PE=1 SV=1	3187	1533.8	2002.7	2172.6	10491	5936.8	2506.6	2189.8	2133.4	3831.9	35467	10562	576.67	3286.1	1354.6	1253.4	2458.2	2704.9	5473.9	2940.8	310360	289150	35246
sp|O95573|ACSL3_HUMAN Long-chain-fatty-acid--CoA ligase 3 OS=Homo sapiens OX=9606 GN=ACSL3 PE=1 SV=3	5943.8	6120.5	1	4000.2	6625	8487.2	10166	7892.3	18482	5531.7	11202	3058	7700.7	10109	615.06	5962.8	7889.5	1	18066	19850	4155.7	4425.7	16098
sp|Q9Y2B0|CNPY2_HUMAN Protein canopy homolog 2 OS=Homo sapiens OX=9606 GN=CNPY2 PE=1 SV=1	15068	31349	14768	27058	21541	19367	11259	13239	13259	1	7982.7	10528	1	1	1	1	1	1614.5	4637.3	4295.7	1	1	1478.3
sp|Q9NX58|LYAR_HUMAN Cell growth-regulating nucleolar protein OS=Homo sapiens OX=9606 GN=LYAR PE=1 SV=2	1	4155.1	1	1	29459	22461	12063	21426	5365.2	5170.3	12530	7034.3	1	5593.1	3763.2	1	5081.7	1	6359.4	654.15	11878	10476	4523
sp|P09496-5|CLCA_HUMAN Isoform 5 of Clathrin light chain A OS=Homo sapiens OX=9606 GN=CLTA;sp|P09496-2|CLCA_HUMAN Isoform Non-brain of Clathrin light chain A OS=Homo sapiens OX=9606 GN=CLTA	4664.6	11729	3499.8	4927.3	6628.1	9643.5	7420.4	11013	12551	1	13401	11533	8682.8	11870	6648.1	8790.1	3307.8	3445.6	16603	1	4517.5	3497.8	17229
;sp|Q04695|K1C17_HUMAN Keratin, type I cytoskeletal 17 OS=Homo sapiens OX=9606 GN=KRT17 PE=1 SV=2	37557	18785	1199.2	10817	29968	21326	55789	53046	41734	23667	136440	150570	25375	22783	2187.1	1	99972	114360	24334	23232	66203	63514	75967
sp|P28066|PSA5_HUMAN Proteasome subunit alpha type-5 OS=Homo sapiens OX=9606 GN=PSMA5 PE=1 SV=3	27089	20304	6092	1	34779	31586	5002.9	2489.2	1	3393.9	18344	26061	3429	2195	1150.4	1	6260.7	4527.1	6250.1	6164.4	18142	20795	20771
sp|Q8NFW8-2|NEUA_HUMAN Isoform 2 of N-acylneuraminate cytidylyltransferase OS=Homo sapiens OX=9606 GN=CMAS;sp|Q8NFW8|NEUA_HUMAN N-acylneuraminate cytidylyltransferase OS=Homo sapiens OX=9606 GN=CMAS PE=1 SV=2	1	11056	6921.6	1848.8	5955.9	8152.8	7205.7	6306.6	11388	5762.3	5900.9	7496.8	25084	21902	17508	12648	9889.2	16446	13260	10324	13506	14133	4031.9
sp|Q00688|FKBP3_HUMAN Peptidyl-prolyl cis-trans isomerase FKBP3 OS=Homo sapiens OX=9606 GN=FKBP3 PE=1 SV=1	19374	5753	13145	1	17005	16217	17026	13045	2504.5	3465.5	12517	6496.9	1	1	1	1	1	1	6232.2	1	2449.3	1	5879
sp|O75390|CISY_HUMAN Citrate synthase, mitochondrial OS=Homo sapiens OX=9606 GN=CS PE=1 SV=2	21894	28488	8282.1	8776.8	28273	18662	4526.6	7573.4	11074	7044.9	13252	11157	1	1	2851.1	1	1	3334.4	16187	14019	1	3919.1	23694
sp|P12814-2|ACTN1_HUMAN Isoform 2 of Alpha-actinin-1 OS=Homo sapiens OX=9606 GN=ACTN1;sp|P12814|ACTN1_HUMAN Alpha-actinin-1 OS=Homo sapiens OX=9606 GN=ACTN1 PE=1 SV=2;sp|P12814-3|ACTN1_HUMAN Isoform 3 of Alpha-actinin-1 OS=Homo sapiens OX=9606 GN=ACTN1;sp|	9453.9	17444	14067	9028	14162	7466.2	5815.3	7224.4	17201	10413	13723	1	1	1	1	1	8318.8	1	9870.2	7957.7	1	1	11722
sp|P05204|HMGN2_HUMAN Non-histone chromosomal protein HMG-17 OS=Homo sapiens OX=9606 GN=HMGN2 PE=1 SV=3;sp|Q15651-2|HMGN3_HUMAN Isoform 2 of High mobility group nucleosome-binding domain-containing protein 3 OS=Homo sapiens OX=9606 GN=HMGN3;sp|Q15651|HMGN3	12050	15624	13612	11834	14151	13522	15909	17154	6182	1	7353.2	6908	1	1	1	1	1	1	7405.7	7675.7	1965.3	1	4848.1
sp|O43399-2|TPD54_HUMAN Isoform 2 of Tumor protein D54 OS=Homo sapiens OX=9606 GN=TPD52L2;sp|O43399-4|TPD54_HUMAN Isoform 4 of Tumor protein D54 OS=Homo sapiens OX=9606 GN=TPD52L2;sp|O43399|TPD54_HUMAN Tumor protein D54 OS=Homo sapiens OX=9606 GN=TPD52L2 P	17139	9032.7	10876	20514	14944	15223	9612.6	8343.6	9557.7	9713.2	7896.7	8323.1	1	1	1	1	1901.7	1	6928.7	6631.7	2087.2	1205.6	7924.2
sp|Q9Y2S6|TMA7_HUMAN Translation machinery-associated protein 7 OS=Homo sapiens OX=9606 GN=TMA7 PE=1 SV=1	10706	15759	10558	12899	13372	13726	13088	15333	5076.8	1	9410.6	10304	1	1	1	1	1	1	12177	12650	1	1	7846.2
sp|Q9P2J5|SYLC_HUMAN Leucine--tRNA ligase, cytoplasmic OS=Homo sapiens OX=9606 GN=LARS PE=1 SV=2;sp|Q9P2J5-2|SYLC_HUMAN Isoform 2 of Leucine--tRNA ligase, cytoplasmic OS=Homo sapiens OX=9606 GN=LARS;sp|Q9P2J5-3|SYLC_HUMAN Isoform 3 of Leucine--tRNA ligase,	8379.4	8316.4	7522	8825.7	9170.9	7778.1	8771.4	7064.4	12479	10873	5494.8	8260.9	4448.1	3919.1	5116.2	1	6646.9	5023.7	9019.2	4327.7	5100.9	4775.8	5292.5
sp|O95232|LC7L3_HUMAN Luc7-like protein 3 OS=Homo sapiens OX=9606 GN=LUC7L3 PE=1 SV=2	3042.7	5191.1	4037.8	1	1	4084.4	6274.6	5964.3	4077.8	1	3186.5	5076.4	11835	5320	4558.7	4134	3655.3	7609.7	4361.8	4209.3	5417.5	3298.9	1
sp|Q13547|HDAC1_HUMAN Histone deacetylase 1 OS=Homo sapiens OX=9606 GN=HDAC1 PE=1 SV=1;sp|Q92769-3|HDAC2_HUMAN Isoform 2 of Histone deacetylase 2 OS=Homo sapiens OX=9606 GN=HDAC2;sp|Q92769|HDAC2_HUMAN Histone deacetylase 2 OS=Homo sapiens OX=9606 GN=HDAC2	10768	24255	14748	12160	29914	34045	12299	8315	18826	19168	1633.7	21222	23871	24857	19375	30704	37179	32072	25763	28104	30466	29600	23616
sp|Q01813|PFKAP_HUMAN ATP-dependent 6-phosphofructokinase, platelet type OS=Homo sapiens OX=9606 GN=PFKP PE=1 SV=2;sp|Q01813-2|PFKAP_HUMAN Isoform 2 of ATP-dependent 6-phosphofructokinase, platelet type OS=Homo sapiens OX=9606 GN=PFKP	7775.4	11532	11135	13482	11819	5142.9	8658.5	5955.3	14010	13345	6218.9	3664.3	4432.4	11552	1	4239.4	5636.6	6196.6	5239.2	5951.7	10239	8617.4	8898.4
sp|Q49A26-5|GLYR1_HUMAN Isoform 5 of Putative oxidoreductase GLYR1 OS=Homo sapiens OX=9606 GN=GLYR1;sp|Q49A26-4|GLYR1_HUMAN Isoform 4 of Putative oxidoreductase GLYR1 OS=Homo sapiens OX=9606 GN=GLYR1;sp|Q49A26-2|GLYR1_HUMAN Isoform 2 of Putative oxidoreduc	6466.2	14606	9398.6	6185.6	8130.6	8067.5	10112	9782.9	11343	13425	7842.3	11388	37785	26706	28766	21480	21308	37493	17799	18444	24731	24283	20337
sp|Q9NVP1|DDX18_HUMAN ATP-dependent RNA helicase DDX18 OS=Homo sapiens OX=9606 GN=DDX18 PE=1 SV=2	1	1	1	1	17745	16609	16456	18079	1	3908.1	6449	6710	1	1	1	1	5502.6	6334.2	5244.7	3196.6	3224.2	7022.1	39228
sp|P52815|RM12_HUMAN 39S ribosomal protein L12, mitochondrial OS=Homo sapiens OX=9606 GN=MRPL12 PE=1 SV=2	5689	12010	15104	4048.7	18107	18665	8646.7	5797	6424.7	8006.6	8868.9	13642	1123.1	2425	1	2684.5	7597.2	1	9036.6	4623.8	1	5810	7607.2
sp|P37837|TALDO_HUMAN Transaldolase OS=Homo sapiens OX=9606 GN=TALDO1 PE=1 SV=2	26923	24368	1	6652	22827	26853	6403.3	6123.8	1	2585.7	16542	19711	1	1	1	1	1	1	1	2841.8	15444	3124.5	2960.1
sp|Q13011|ECH1_HUMAN Delta(3,5)-Delta(2,4)-dienoyl-CoA isomerase, mitochondrial OS=Homo sapiens OX=9606 GN=ECH1 PE=1 SV=2	12522	13470	7402.9	7695.8	11008	13166	8709.3	6991.1	9296.5	8404.3	10130	7769.3	1	1	1	1	4753.6	5275.7	10648	8817.6	2514.8	2063	9944.7
sp|O00483|NDUA4_HUMAN Cytochrome c oxidase subunit NDUFA4 OS=Homo sapiens OX=9606 GN=NDUFA4 PE=1 SV=1	9334.7	1	6666.9	5432.2	7475.8	7561.6	6340	7885.9	9472.5	10372	8672	8430.7	4944.1	5079.3	1	2855.6	7754	5430.6	9453.4	4835.4	1	5905.4	8353.6
sp|Q8IYB3-2|SRRM1_HUMAN Isoform 2 of Serine/arginine repetitive matrix protein 1 OS=Homo sapiens OX=9606 GN=SRRM1;sp|Q8IYB3|SRRM1_HUMAN Serine/arginine repetitive matrix protein 1 OS=Homo sapiens OX=9606 GN=SRRM1 PE=1 SV=2	4645.2	7397.4	7343.7	4651.3	6731.2	6092.4	25392	31665	10620	5016.7	11620	22904	1	4302.4	4186.4	3665.9	10518	11312	4080.3	4348.4	17372	18057	9184.9
sp|P17096-2|HMGA1_HUMAN Isoform HMG-Y of High mobility group protein HMG-I/HMG-Y OS=Homo sapiens OX=9606 GN=HMGA1	5564	20550	8870.2	11378	20655	17094	20806	17250	2538.5	1	3406.7	6575	1	1	1	1	1	1	5010.8	1	10826	8243.3	18227
sp|P53396|ACLY_HUMAN ATP-citrate synthase OS=Homo sapiens OX=9606 GN=ACLY PE=1 SV=3;sp|P53396-2|ACLY_HUMAN Isoform 2 of ATP-citrate synthase OS=Homo sapiens OX=9606 GN=ACLY;sp|P53396-3|ACLY_HUMAN Isoform 3 of ATP-citrate synthase OS=Homo sapiens OX=9606 GN	1	4910.4	1	1	2437.4	4713.6	2519.1	1	4020	2270.2	1	2110.8	1	1	1	1	1064.5	1	3928.4	4666.8	1854.6	4014.1	10174
sp|Q13200-2|PSMD2_HUMAN Isoform 2 of 26S proteasome non-ATPase regulatory subunit 2 OS=Homo sapiens OX=9606 GN=PSMD2;sp|Q13200-3|PSMD2_HUMAN Isoform 3 of 26S proteasome non-ATPase regulatory subunit 2 OS=Homo sapiens OX=9606 GN=PSMD2;sp|Q13200|PSMD2_HUMAN	1	7377.7	1	1	7891.4	6475.3	15866	1	10875	12105	4977.9	6336.7	3057.1	1	1	21778	16541	21486	6335.7	8273.5	9153	2305.9	7212.9
sp|Q7RTV0|PHF5A_HUMAN PHD finger-like domain-containing protein 5A OS=Homo sapiens OX=9606 GN=PHF5A PE=1 SV=1	1	11013	5810	7115.7	9096.8	7797.3	7663	1	1	6823.1	1	3992.8	7098.7	6305.2	8801	20874	9245.4	9126.5	14422	10248	16508	21046	15840
sp|Q15650|TRIP4_HUMAN Activating signal cointegrator 1 OS=Homo sapiens OX=9606 GN=TRIP4 PE=1 SV=4	1	1	1	1	1	1	1	1	1	1	1	49853	1	1	1	1	1	1	1	1	1	1	1
sp|Q9P2E9-3|RRBP1_HUMAN Isoform 2 of Ribosome-binding protein 1 OS=Homo sapiens OX=9606 GN=RRBP1;sp|Q9P2E9|RRBP1_HUMAN Ribosome-binding protein 1 OS=Homo sapiens OX=9606 GN=RRBP1 PE=1 SV=5	11413	11778	10250	8609.4	15247	22034	19206	16191	17799	22960	14733	13351	9580.2	11550	13503	14280	8054.4	7837.2	14918	10511	18303	15884	13339
sp|Q9H0S4-2|DDX47_HUMAN Isoform 2 of Probable ATP-dependent RNA helicase DDX47 OS=Homo sapiens OX=9606 GN=DDX47;sp|Q9H0S4|DDX47_HUMAN Probable ATP-dependent RNA helicase DDX47 OS=Homo sapiens OX=9606 GN=DDX47 PE=1 SV=1	1	1363.2	1	1	16642	17366	8865.6	24778	2400.5	1	6280.1	7047.7	1	1	1	1	1	11118	1	1	14395	15107	4141.9
sp|P10515|ODP2_HUMAN Dihydrolipoyllysine-residue acetyltransferase component of pyruvate dehydrogenase complex, mitochondrial OS=Homo sapiens OX=9606 GN=DLAT PE=1 SV=3	1	4304.8	1	1	3415.1	3127.1	1	1	1	1	2581	1	9404.7	4944.5	10270	3439.4	10105	4098.4	4367.3	3412.4	2648.4	3338.8	1
sp|Q9UJS0|CMC2_HUMAN Calcium-binding mitochondrial carrier protein Aralar2 OS=Homo sapiens OX=9606 GN=SLC25A13 PE=1 SV=2;sp|Q9UJS0-2|CMC2_HUMAN Isoform 2 of Calcium-binding mitochondrial carrier protein Aralar2 OS=Homo sapiens OX=9606 GN=SLC25A13	1	1	7523.7	6632.5	6798.1	6398.8	7915.9	6305.1	6955.5	14523	7806.6	8456.6	17513	14174	13435	10481	18217	17184	17321	18723	4719	7646	8744.1
sp|Q9P291|ARMX1_HUMAN Armadillo repeat-containing X-linked protein 1 OS=Homo sapiens OX=9606 GN=ARMCX1 PE=1 SV=1	1	67675	89507	70167	36221	37164	90225	79728	121600	132080	75606	68073	169510	152980	172720	150850	116370	144240	107210	106040	74680	83236	60001
sp|P49189|AL9A1_HUMAN 4-trimethylaminobutyraldehyde dehydrogenase OS=Homo sapiens OX=9606 GN=ALDH9A1 PE=1 SV=3;sp|P49189-2|AL9A1_HUMAN Isoform 2 of 4-trimethylaminobutyraldehyde dehydrogenase OS=Homo sapiens OX=9606 GN=ALDH9A1	1	11121	1	4980.1	6012.2	3856.6	7901.8	1	22924	4670.2	7823.3	4989.8	8901.2	9447	1	8082.2	3471.3	1	1	5769.3	19157	2737.2	5391
sp|P61160|ARP2_HUMAN Actin-related protein 2 OS=Homo sapiens OX=9606 GN=ACTR2 PE=1 SV=1;sp|P61160-2|ARP2_HUMAN Isoform 2 of Actin-related protein 2 OS=Homo sapiens OX=9606 GN=ACTR2	14232	13773	1	18194	33048	40452	4711.6	6472.2	5905.9	7529.6	6798.3	16348	3217.5	1	6165.3	5942.6	5166.2	4180.9	12565	8879	9111.9	8453.6	24967
sp|P60468|SC61B_HUMAN Protein transport protein Sec61 subunit beta OS=Homo sapiens OX=9606 GN=SEC61B PE=1 SV=2	5265	7344.4	11753	1	10212	9757.1	7863.8	7493.1	9375	10405	6306.7	5937.4	4362.4	4393.1	3604.6	5170	4807.3	3518	7406.5	8987.6	7700.6	6477.2	7917.8
sp|Q9BPZ2|SPI2B_HUMAN Spindlin-2B OS=Homo sapiens OX=9606 GN=SPIN2B PE=1 SV=1;sp|Q99865|SPI2A_HUMAN Spindlin-2A OS=Homo sapiens OX=9606 GN=SPIN2A PE=1 SV=3	14171	20819	32205	28427	15431	15061	15257	16708	28919	21720	18330	17827	22496	33917	49593	52812	37665	37458	37739	32932	48529	46529	19937
sp|P49755|TMEDA_HUMAN Transmembrane emp24 domain-containing protein 10 OS=Homo sapiens OX=9606 GN=TMED10 PE=1 SV=2	8066.1	3800.7	1	2584.5	7430.8	6165.8	5137.7	8713.7	7767.9	9428.2	9822.4	6221.2	1	1	1	1	1	2898.5	7374.1	1	4933.5	8622	5630
sp|O43290|SNUT1_HUMAN U4/U6.U5 tri-snRNP-associated protein 1 OS=Homo sapiens OX=9606 GN=SART1 PE=1 SV=1	1	1	1	1	19373	18733	11315	8877	1	1	15073	11681	6552.6	1	1	7379.4	9770.8	1	1	5874.4	13684	11013	1
sp|Q15008|PSMD6_HUMAN 26S proteasome non-ATPase regulatory subunit 6 OS=Homo sapiens OX=9606 GN=PSMD6 PE=1 SV=1;sp|Q15008-4|PSMD6_HUMAN Isoform 4 of 26S proteasome non-ATPase regulatory subunit 6 OS=Homo sapiens OX=9606 GN=PSMD6	4488.6	1	1	1	10498	8369.5	5141.5	14284	6621.6	8602.8	6801.6	5060.6	1	3994.2	5269.9	1864.5	6095.3	10868	14362	14527	1995.3	7513.3	6649.2
sp|P51665|PSMD7_HUMAN 26S proteasome non-ATPase regulatory subunit 7 OS=Homo sapiens OX=9606 GN=PSMD7 PE=1 SV=2	13170	6426.4	8024.8	1	11448	11347	5241.5	8036.1	9927.9	14156	5688.6	3382	1	6608.5	3649.8	6686.6	1944.1	1	11547	9201.2	1	1	14740
sp|O15355|PPM1G_HUMAN Protein phosphatase 1G OS=Homo sapiens OX=9606 GN=PPM1G PE=1 SV=1	13003	13114	10199	13878	24791	27723	2164.2	11132	5110.6	8751.9	9532.9	9507.9	1	3829.3	4292.1	4883.6	5536.3	4699.9	7897.8	24830	4389.2	1152.3	14604
sp|Q9Y696|CLIC4_HUMAN Chloride intracellular channel protein 4 OS=Homo sapiens OX=9606 GN=CLIC4 PE=1 SV=4	17144	19560	7514	11838	17592	19035	8420.8	8026.5	8118.8	8312.4	6706.7	6573.4	1	1	1	1	1	1	6399.6	6873.5	1	1	12348
sp|P13647|K2C5_HUMAN Keratin, type II cytoskeletal 5 OS=Homo sapiens OX=9606 GN=KRT5 PE=1 SV=3;	410650	478820	560650	561970	1027900	1098400	603700	526400	515530	527500	1313300	1359400	1373200	1405900	511610	509900	749650	760300	1037900	1067400	2820800	2692700	1030500
sp|Q93077|H2A1C_HUMAN Histone H2A type 1-C OS=Homo sapiens OX=9606 GN=HIST1H2AC PE=1 SV=3;sp|Q7L7L0|H2A3_HUMAN Histone H2A type 3 OS=Homo sapiens OX=9606 GN=HIST3H2A PE=1 SV=3;sp|P04908|H2A1B_HUMAN Histone H2A type 1-B/E OS=Homo sapiens OX=9606 GN=HIST1H2A	5253.2	10853	1	6295.4	12114	13186	20247	27801	7103.1	1	8461.2	7194.4	11547	7379.7	15862	18332	43288	45097	24284	25730	22677	22584	218300
sp|P02462-2|CO4A1_HUMAN Isoform 2 of Collagen alpha-1(IV) chain OS=Homo sapiens OX=9606 GN=COL4A1;sp|P02462|CO4A1_HUMAN Collagen alpha-1(IV) chain OS=Homo sapiens OX=9606 GN=COL4A1 PE=1 SV=3;sp|P29400|CO4A5_HUMAN Collagen alpha-5(IV) chain OS=Homo sapiens	5658.9	10193	18814	21386	12141	14256	13358	14112	20776	18049	15357	16166	31670	29499	23347	20855	27514	22350	17535	19307	11759	10954	12090
sp|Q9Y4E8|UBP15_HUMAN Ubiquitin carboxyl-terminal hydrolase 15 OS=Homo sapiens OX=9606 GN=USP15 PE=1 SV=3;sp|Q9Y4E8-2|UBP15_HUMAN Isoform 2 of Ubiquitin carboxyl-terminal hydrolase 15 OS=Homo sapiens OX=9606 GN=USP15;sp|Q9Y4E8-3|UBP15_HUMAN Isoform 3 of Ub	13720	33327	18557	21935	17382	24498	26636	26752	36347	35992	44529	50969	129030	135760	152900	139270	101480	135790	94824	88234	111720	107370	86050
sp|Q6KB66-2|K2C80_HUMAN Isoform 2 of Keratin, type II cytoskeletal 80 OS=Homo sapiens OX=9606 GN=KRT80;sp|Q6KB66|K2C80_HUMAN Keratin, type II cytoskeletal 80 OS=Homo sapiens OX=9606 GN=KRT80 PE=1 SV=2;;sp|Q6KB66-3|K2C80_HUMAN Isoform 3 of Keratin, type II	1	8009.4	2751.7	1	15630	13163	1	1	1	4060.8	21181	19958	16172	3958.1	1	1	1	7900.3	11118	9414.7	195100	170030	38245
sp|P08727|K1C19_HUMAN Keratin, type I cytoskeletal 19 OS=Homo sapiens OX=9606 GN=KRT19 PE=1 SV=4;;	1	1	1	1	818.02	5653.6	30519	14514	1	1	1	1	315.06	1	865.64	1007.9	1	1092.3	925.32	3748.1	16030	730.05	30959
sp|P00492|HPRT_HUMAN Hypoxanthine-guanine phosphoribosyltransferase OS=Homo sapiens OX=9606 GN=HPRT1 PE=1 SV=2	14740	11842	4513.4	5142.5	13427	14600	6183.9	2407.8	1	4569.5	9721.8	3153.8	3749.2	3288.6	4239.7	2758.3	4112.4	3590.5	8960.1	5229	7397.1	8800.3	10852
sp|P04792|HSPB1_HUMAN Heat shock protein beta-1 OS=Homo sapiens OX=9606 GN=HSPB1 PE=1 SV=2	51676	49117	36507	29788	44027	58288	49147	70008	75092	79430	84387	76658	61697	61384	56169	53766	74731	78975	80542	100710	246720	340760	72642
sp|P55769|NH2L1_HUMAN NHP2-like protein 1 OS=Homo sapiens OX=9606 GN=SNU13 PE=1 SV=3	9778.6	7094.9	3349.7	1	1	6537.6	13004	8823	4483.7	4095.5	6033.1	7287.3	5405.2	1	6389.1	3146.2	1	7892.2	10162	6744.8	8436.1	9421.2	36926
sp|P53621|COPA_HUMAN Coatomer subunit alpha OS=Homo sapiens OX=9606 GN=COPA PE=1 SV=2;sp|P53621-2|COPA_HUMAN Isoform 2 of Coatomer subunit alpha OS=Homo sapiens OX=9606 GN=COPA	6518.5	7203.7	5715.4	7802.7	8641.2	14027	6445.5	5413.5	9644.9	15002	2495.8	4703.1	1	1	3885.8	1	8058.2	1	7421.8	4703.7	3643.3	2021.2	6194.6
sp|Q9UPQ9-1|TNR6B_HUMAN Isoform 2 of Trinucleotide repeat-containing gene 6B protein OS=Homo sapiens OX=9606 GN=TNRC6B;sp|Q9UPQ9|TNR6B_HUMAN Trinucleotide repeat-containing gene 6B protein OS=Homo sapiens OX=9606 GN=TNRC6B PE=1 SV=4;sp|Q9UPQ9-2|TNR6B_HUMAN	43255	55969	41576	41949	47735	42412	21364	23360	64584	16901	32247	38694	87264	86828	115580	130730	42843	25898	80554	70505	67202	88545	43614
sp|O43776|SYNC_HUMAN Asparagine--tRNA ligase, cytoplasmic OS=Homo sapiens OX=9606 GN=NARS PE=1 SV=1	27470	29569	2976	4969.5	31988	30822	1921.6	6628.3	4604.6	7376.9	15325	7527.9	2343.5	1	1946.4	1	5597.5	6383.3	7233.8	17868	733.12	1	17950
sp|P04843|RPN1_HUMAN Dolichyl-diphosphooligosaccharide--protein glycosyltransferase subunit 1 OS=Homo sapiens OX=9606 GN=RPN1 PE=1 SV=1	16345	8766.1	9302.4	18167	12702	16009	4169.2	5414.7	11318	8329.5	6276.3	7551.3	1	1	2989.3	1	2861.8	4391.6	6709.4	9886.3	5906.5	1	8021.4
sp|P0DOY3|IGLC3_HUMAN Immunoglobulin lambda constant 3 OS=Homo sapiens OX=9606 GN=IGLC3 PE=1 SV=1;sp|P0DOY2|IGLC2_HUMAN Immunoglobulin lambda constant 2 OS=Homo sapiens OX=9606 GN=IGLC2 PE=1 SV=1;sp|P0CG04|IGLC1_HUMAN Immunoglobulin lambda constant 1 OS=Ho	1	1	1	1	1	1	1	1	1	1	21321	21711	1	1	1	1	1	1174.7	1	1073.9	1094.2	1	1
sp|O14828-2|SCAM3_HUMAN Isoform 2 of Secretory carrier-associated membrane protein 3 OS=Homo sapiens OX=9606 GN=SCAMP3;sp|O14828|SCAM3_HUMAN Secretory carrier-associated membrane protein 3 OS=Homo sapiens OX=9606 GN=SCAMP3 PE=1 SV=3	1	5015.9	4509.2	4955.1	5915.3	1	5209.4	2434.8	6898.3	16494	6462.1	5374.8	1	1	1	1	4254.5	6053.6	1	1	4615.7	3795.6	4723.9
;sp|P07477|TRY1_HUMAN Trypsin-1 OS=Homo sapiens OX=9606 GN=PRSS1 PE=1 SV=1;sp|Q8NHM4|TRY6_HUMAN Putative trypsin-6 OS=Homo sapiens OX=9606 GN=PRSS3P2 PE=5 SV=2	1	1	9914.1	1	1	1	8020.6	7267.2	9114.2	2940.2	12252	5644.1	5838.6	8185.2	8455.7	1	1	1	1	1	731.16	8317.9	1
sp|Q9NZI8|IF2B1_HUMAN Insulin-like growth factor 2 mRNA-binding protein 1 OS=Homo sapiens OX=9606 GN=IGF2BP1 PE=1 SV=2;sp|Q9NZI8-2|IF2B1_HUMAN Isoform 2 of Insulin-like growth factor 2 mRNA-binding protein 1 OS=Homo sapiens OX=9606 GN=IGF2BP1	18684	19453	16486	10400	21037	30882	23741	22894	21861	16446	19557	20022	32891	28363	35994	38499	50174	45726	48093	50785	17774	19262	59762
sp|P27816-5|MAP4_HUMAN Isoform 5 of Microtubule-associated protein 4 OS=Homo sapiens OX=9606 GN=MAP4;sp|P27816-4|MAP4_HUMAN Isoform 4 of Microtubule-associated protein 4 OS=Homo sapiens OX=9606 GN=MAP4;sp|P27816-2|MAP4_HUMAN Isoform 2 of Microtubule-associ	8863.9	12678	6927.6	9551.1	8416.1	7754.1	5419.1	7072.1	11619	4925.1	7682.3	4788.6	5831.4	9234.7	8694.6	11611	7561.3	7551.2	10874	10690	6930.2	9709.8	7345.4
sp|P26639|SYTC_HUMAN Threonine--tRNA ligase, cytoplasmic OS=Homo sapiens OX=9606 GN=TARS PE=1 SV=3;sp|P26639-2|SYTC_HUMAN Isoform 2 of Threonine--tRNA ligase, cytoplasmic OS=Homo sapiens OX=9606 GN=TARS	4858.2	7630.1	6670.2	5900.8	20069	24945	5423.8	7728.7	8935.8	8210	7375.5	3623.4	1	1	1	1	1	3540.9	4235.4	7575.3	2191.2	5889.1	6445.4
sp|P60900|PSA6_HUMAN Proteasome subunit alpha type-6 OS=Homo sapiens OX=9606 GN=PSMA6 PE=1 SV=1	13873	17595	5796.1	4732.1	23468	14295	7383.6	5926.1	1	1	16805	10766	1745.4	3548.3	1	1	1	4612.7	1	1	18083	20467	14367
sp|O15145|ARPC3_HUMAN Actin-related protein 2/3 complex subunit 3 OS=Homo sapiens OX=9606 GN=ARPC3 PE=1 SV=3	12245	8894.3	8803.7	5983.2	7750.9	9053.7	5761.8	4848.8	5386.4	5413.6	10930	7502.4	1999.3	3966.5	4850.5	4200.6	4177.2	1	6558.2	6605.5	5268.5	4549.3	9488
sp|P55884|EIF3B_HUMAN Eukaryotic translation initiation factor 3 subunit B OS=Homo sapiens OX=9606 GN=EIF3B PE=1 SV=3;sp|P55884-2|EIF3B_HUMAN Isoform 2 of Eukaryotic translation initiation factor 3 subunit B OS=Homo sapiens OX=9606 GN=EIF3B	8753.3	11152	3410.5	11092	16275	13327	5952.1	6904.8	6684.8	8077.4	6060.3	6058.3	1	1	1	1	1	1	5961	1	4125.4	3339.2	5590.7
sp|P30520|PURA2_HUMAN Adenylosuccinate synthetase isozyme 2 OS=Homo sapiens OX=9606 GN=ADSS PE=1 SV=3	13930	10571	7664.2	6762.8	1	6424.5	6083.2	8266.7	5333	4680.6	6748.3	8486.1	1	1	1	1	1	1	4539.1	5961.5	2971.7	4943.4	8558.1
sp|P31947-2|1433S_HUMAN Isoform 2 of 14-3-3 protein sigma OS=Homo sapiens OX=9606 GN=SFN;sp|P31947|1433S_HUMAN 14-3-3 protein sigma OS=Homo sapiens OX=9606 GN=SFN PE=1 SV=1	1	1	53151	1	43473	1	17860	1	21135	1	1	1	1	1	3610.5	1	1	1	1122.8	1	48642	195190	1
sp|Q16514-2|TAF12_HUMAN Isoform TAFII15 of Transcription initiation factor TFIID subunit 12 OS=Homo sapiens OX=9606 GN=TAF12;sp|Q16514|TAF12_HUMAN Transcription initiation factor TFIID subunit 12 OS=Homo sapiens OX=9606 GN=TAF12 PE=1 SV=1	6476.1	9029.5	8460.4	9563.8	5541.7	7481.3	9138.6	9095.3	10672	9774.2	1	9970	20036	22924	25328	14951	14176	8727.6	13555	12519	25435	25866	10108
sp|P26447|S10A4_HUMAN Protein S100-A4 OS=Homo sapiens OX=9606 GN=S100A4 PE=1 SV=1	27859	30473	9970.8	11641	21985	22329	7438.2	14597	1	796.01	8637.8	7123.7	1	1	1	1	1	1	1	2589.7	4469.6	1	5991.5
sp|Q13148-4|TADBP_HUMAN Isoform 2 of TAR DNA-binding protein 43 OS=Homo sapiens OX=9606 GN=TARDBP;sp|Q13148|TADBP_HUMAN TAR DNA-binding protein 43 OS=Homo sapiens OX=9606 GN=TARDBP PE=1 SV=1	5015.6	11533	11164	11611	12535	9548.7	11034	1	10921	6872.9	4635.9	4842.9	4420.3	1	6885.6	4226.2	3481.4	4031.2	11117	10509	5593.3	1	17072
sp|P22102-2|PUR2_HUMAN Isoform Short of Trifunctional purine biosynthetic protein adenosine-3 OS=Homo sapiens OX=9606 GN=GART;sp|P22102|PUR2_HUMAN Trifunctional purine biosynthetic protein adenosine-3 OS=Homo sapiens OX=9606 GN=GART PE=1 SV=1	26069	26943	1	1	27037	22239	1	6705.1	1	8892.2	16662	5823.1	1	4462.9	1	1	3607.2	11892	8009.8	8903.8	1701.7	5924.5	5046.9
sp|P62195-2|PRS8_HUMAN Isoform 2 of 26S proteasome regulatory subunit 8 OS=Homo sapiens OX=9606 GN=PSMC5;sp|P62195|PRS8_HUMAN 26S proteasome regulatory subunit 8 OS=Homo sapiens OX=9606 GN=PSMC5 PE=1 SV=1	5621.7	8804.5	9930.8	11479	4630.3	12769	6356.3	5889.2	11699	3947.9	3873.9	5919.3	12972	4869.9	4959.7	1517.7	23339	17844	21343	20301	3905.2	8402.6	24158
sp|O75369-6|FLNB_HUMAN Isoform 6 of Filamin-B OS=Homo sapiens OX=9606 GN=FLNB;sp|O75369-3|FLNB_HUMAN Isoform 3 of Filamin-B OS=Homo sapiens OX=9606 GN=FLNB;sp|O75369-2|FLNB_HUMAN Isoform 2 of Filamin-B OS=Homo sapiens OX=9606 GN=FLNB;sp|O75369-9|FLNB_HUMAN	12957	12959	787.69	1	846.49	8801.8	3901	4028.4	10637	2182.7	7743.1	9058.4	2811.6	1	2424.2	2657.8	4030.6	5118.9	4342.4	10849	1	2118.4	13209
sp|P35813-3|PPM1A_HUMAN Isoform 3 of Protein phosphatase 1A OS=Homo sapiens OX=9606 GN=PPM1A	7687.6	10401	1	1	9151.6	9758.8	8983.9	8158.8	10254	1	10115	1	10340	10179	11567	13297	10033	9339.6	9447.8	11418	12290	12290	5907.6
sp|P15559-3|NQO1_HUMAN Isoform 3 of NAD(P)H dehydrogenase [quinone] 1 OS=Homo sapiens OX=9606 GN=NQO1;sp|P15559-2|NQO1_HUMAN Isoform 2 of NAD(P)H dehydrogenase [quinone] 1 OS=Homo sapiens OX=9606 GN=NQO1;sp|P15559|NQO1_HUMAN NAD(P)H dehydrogenase [quinone]	8938.1	8465.6	1	10385	1	7845	5257.9	5236.7	9482.5	5367.8	4238.3	7656	646.54	1	1	1	1	2136.8	3873.2	4444.1	2326	1998.8	3007.4
sp|P63000|RAC1_HUMAN Ras-related C3 botulinum toxin substrate 1 OS=Homo sapiens OX=9606 GN=RAC1 PE=1 SV=1;sp|P63000-2|RAC1_HUMAN Isoform B of Ras-related C3 botulinum toxin substrate 1 OS=Homo sapiens OX=9606 GN=RAC1;sp|P15153|RAC2_HUMAN Ras-related C3 bot	4698.7	13214	1	6330.8	15950	18383	1	6642.6	8679.1	7332.4	7607.4	6696.2	1	1	1	1	4554.9	1	7337.1	9149.8	3669.4	2849.4	12227
sp|P23458|JAK1_HUMAN Tyrosine-protein kinase JAK1 OS=Homo sapiens OX=9606 GN=JAK1 PE=1 SV=2	17753	50193	44354	35692	19324	38828	49700	45790	56572	70628	48863	53427	140140	135900	143840	142030	130240	120800	101940	83153	119890	101000	67797
sp|Q99878|H2A1J_HUMAN Histone H2A type 1-J OS=Homo sapiens OX=9606 GN=HIST1H2AJ PE=1 SV=3;sp|Q96KK5|H2A1H_HUMAN Histone H2A type 1-H OS=Homo sapiens OX=9606 GN=HIST1H2AH PE=1 SV=3;sp|Q9BTM1|H2AJ_HUMAN Histone H2A.J OS=Homo sapiens OX=9606 GN=H2AFJ PE=1 SV=	482130	292670	300920	306330	286310	290560	679520	744950	297900	321080	333560	356290	390570	372850	745430	695620	1559300	1641700	1077100	922930	801390	796020	7979700
sp|P11166|GTR1_HUMAN Solute carrier family 2, facilitated glucose transporter member 1 OS=Homo sapiens OX=9606 GN=SLC2A1 PE=1 SV=2	2485.9	2986.5	3327.1	1	5865.5	6387.4	1	1660.8	4248.4	5566.9	1	1	3404.1	3042.2	3399.6	5679.6	1	3108.6	4350.2	5252.2	2512	3950.7	4369.4
sp|Q15149-7|PLEC_HUMAN Isoform 7 of Plectin OS=Homo sapiens OX=9606 GN=PLEC;sp|Q15149-8|PLEC_HUMAN Isoform 8 of Plectin OS=Homo sapiens OX=9606 GN=PLEC;sp|Q15149-9|PLEC_HUMAN Isoform 9 of Plectin OS=Homo sapiens OX=9606 GN=PLEC;sp|Q15149-5|PLEC_HUMAN Isofo	7455.6	1015.5	6621	9961.3	5340	9484.3	8785.6	3885.7	8455.5	18039	5706.5	4214.2	30190	40066	33014	22892	43038	43884	20321	20252	31754	45629	11664
sp|O14737|PDCD5_HUMAN Programmed cell death protein 5 OS=Homo sapiens OX=9606 GN=PDCD5 PE=1 SV=3;sp|O14737-2|PDCD5_HUMAN Isoform 2 of Programmed cell death protein 5 OS=Homo sapiens OX=9606 GN=PDCD5	7463.2	19259	7816.1	12358	14684	16543	5334.8	12508	8948.3	1362.4	1	6933.7	1	1	1	1	1	1	10360	6297.2	1	1	7862.9
sp|P39656|OST48_HUMAN Dolichyl-diphosphooligosaccharide--protein glycosyltransferase 48 kDa subunit OS=Homo sapiens OX=9606 GN=DDOST PE=1 SV=4;sp|P39656-3|OST48_HUMAN Isoform 3 of Dolichyl-diphosphooligosaccharide--protein glycosyltransferase 48 kDa subuni	4464.1	5938.6	1	2547	26485	25841	3028	6677.3	7065.8	7215.4	4497.3	6574.9	2334.9	1	1	1	3840.9	2618.3	6099.4	5910.4	6120.3	6123.7	4920.1
sp|P11586|C1TC_HUMAN C-1-tetrahydrofolate synthase, cytoplasmic OS=Homo sapiens OX=9606 GN=MTHFD1 PE=1 SV=3	5210.6	5689.7	4721.3	1	6233.3	8521.5	1	7568.6	6930.9	4360.8	10543	5279.4	1	4648.4	1	1	7819.1	7794.8	7082.7	11335	2605.4	1	5425.1
sp|Q02952-3|AKA12_HUMAN Isoform 3 of A-kinase anchor protein 12 OS=Homo sapiens OX=9606 GN=AKAP12;sp|Q02952-2|AKA12_HUMAN Isoform 2 of A-kinase anchor protein 12 OS=Homo sapiens OX=9606 GN=AKAP12;sp|Q02952|AKA12_HUMAN A-kinase anchor protein 12 OS=Homo sap	1	11092	12651	5838.7	13482	11183	8904.3	1	6968.8	6605	8136.2	4004	3306.2	3737.4	2945	3650.3	19536	7090.2	12372	5255.3	2974.6	2952.3	4738.9
sp|Q16186|ADRM1_HUMAN Proteasomal ubiquitin receptor ADRM1 OS=Homo sapiens OX=9606 GN=ADRM1 PE=1 SV=2	1	2398.9	1	1	3378.9	1620.8	1	1	3693.5	1	1	1965.6	1	1	1	1	886.8	1	2527.4	3313.7	3409	2107.4	3710.8
sp|P60228|EIF3E_HUMAN Eukaryotic translation initiation factor 3 subunit E OS=Homo sapiens OX=9606 GN=EIF3E PE=1 SV=1	12631	14286	10975	1	17261	9080.6	1	1	9693.3	12454	6126.8	6155	4689.8	6486.1	6528.8	5611.8	1	1	9916.1	8204.9	1	6056.5	6997
sp|Q9Y4L1|HYOU1_HUMAN Hypoxia up-regulated protein 1 OS=Homo sapiens OX=9606 GN=HYOU1 PE=1 SV=1;sp|Q9Y4L1-2|HYOU1_HUMAN Isoform 2 of Hypoxia up-regulated protein 1 OS=Homo sapiens OX=9606 GN=HYOU1	10172	15281	1	9678.5	16293	17417	7588.9	6318.1	1346.5	5147.8	6607.5	7219	1	1	1	1	1	1	9724.7	5089.8	1	1	5007.4
sp|P21980|TGM2_HUMAN Protein-glutamine gamma-glutamyltransferase 2 OS=Homo sapiens OX=9606 GN=TGM2 PE=1 SV=2;sp|P21980-2|TGM2_HUMAN Isoform 2 of Protein-glutamine gamma-glutamyltransferase 2 OS=Homo sapiens OX=9606 GN=TGM2	3611	7818.3	4666.6	1	19398	6469.7	4899.6	4739.2	4172.3	8554.7	6442.5	5243.2	1	1	2386.9	1	1	1	4733.6	3400.2	414.05	1	7514.2
sp|P54727|RD23B_HUMAN UV excision repair protein RAD23 homolog B OS=Homo sapiens OX=9606 GN=RAD23B PE=1 SV=1	4140	7817	1	1	9237.4	9660.4	1	5995.1	8885.3	4737.9	8611.2	5452.1	1	1	1	1	1	1	3341.2	3506	1	2223.4	3848.9
sp|P04040|CATA_HUMAN Catalase OS=Homo sapiens OX=9606 GN=CAT PE=1 SV=3	23805	4339.8	8820.9	5768.5	17842	16989	1	3760	6459.4	5518.8	38870	26486	17021	10909	11671	6049.5	10664	11984	13491	11405	32258	50280	34809
sp|P13804-2|ETFA_HUMAN Isoform 2 of Electron transfer flavoprotein subunit alpha, mitochondrial OS=Homo sapiens OX=9606 GN=ETFA;sp|P13804|ETFA_HUMAN Electron transfer flavoprotein subunit alpha, mitochondrial OS=Homo sapiens OX=9606 GN=ETFA PE=1 SV=1	31935	34667	7084.7	3590.4	34004	30684	1	4208.6	3092.1	3937.9	12139	10232	1	1	1	1	5621.4	1	9416.5	2937	1	1	25879
sp|Q9NVA2|SEP11_HUMAN Septin-11 OS=Homo sapiens OX=9606 GN=SEPT11 PE=1 SV=3;sp|Q9NVA2-2|SEP11_HUMAN Isoform 2 of Septin-11 OS=Homo sapiens OX=9606 GN=SEPT11	5478	6529.8	5573	7495.2	10173	6647.1	6277.6	1	7370.8	7445.7	5906.4	6176.7	1	1	3739.5	3405.7	5092	1	6054.9	7039.1	1	1	6674.3
sp|E9PRG8|CK098_HUMAN Uncharacterized protein C11orf98 OS=Homo sapiens OX=9606 GN=C11orf98 PE=4 SV=1	9018.4	8392.9	10134	12893	25207	24721	29163	31756	15019	16820	17174	17972	11330	10235	13733	13711	19428	19178	10596	10570	21814	22680	7814.1
sp|Q9Y285-2|SYFA_HUMAN Isoform 2 of Phenylalanine--tRNA ligase alpha subunit OS=Homo sapiens OX=9606 GN=FARSA;sp|Q9Y285|SYFA_HUMAN Phenylalanine--tRNA ligase alpha subunit OS=Homo sapiens OX=9606 GN=FARSA PE=1 SV=3	4245.6	4573.6	1	4120	1	1791.4	1	3760.9	6076	10381	5891.1	6112.5	3991.7	4976.1	5741.6	1	3337.3	1	5411.6	1	2500.7	2797.6	2765.3
sp|Q02880-2|TOP2B_HUMAN Isoform Beta-1 of DNA topoisomerase 2-beta OS=Homo sapiens OX=9606 GN=TOP2B;sp|Q02880|TOP2B_HUMAN DNA topoisomerase 2-beta OS=Homo sapiens OX=9606 GN=TOP2B PE=1 SV=3	1	1	1	1	24092	7222.3	7494.1	9945.8	1	3691.5	11074	1	8581.5	9263.7	1	1	7397.7	16276	1	1	15553	14305	5836.6
sp|P05976-2|MYL1_HUMAN Isoform MLC3 of Myosin light chain 1/3, skeletal muscle isoform OS=Homo sapiens OX=9606 GN=MYL1;sp|P05976|MYL1_HUMAN Myosin light chain 1/3, skeletal muscle isoform OS=Homo sapiens OX=9606 GN=MYL1 PE=2 SV=3;sp|P08590|MYL3_HUMAN Myosi	10856	10454	3189.1	3404.7	1	6871	11089	11186	10144	11218	1	12061	11795	13323	13844	9942.5	7707	10439	10380	13192	12567	15124	14462
sp|P06702|S10A9_HUMAN Protein S100-A9 OS=Homo sapiens OX=9606 GN=S100A9 PE=1 SV=1	9450.2	13946	4568.1	6796.3	12737	14210	337320	335220	15157	14784	20803	20293	40506	38046	5373.4	3075.3	35896	40441	12716	13528	172740	210390	20014
sp|P47929|LEG7_HUMAN Galectin-7 OS=Homo sapiens OX=9606 GN=LGALS7 PE=1 SV=2	1	1	1	1	570.17	1	1	1	1	1	21075	10521	1	1	1	1	318.26	1	1760.3	1	1155600	1148600	2119.9
sp|P49915-2|GUAA_HUMAN Isoform 2 of GMP synthase [glutamine-hydrolyzing] OS=Homo sapiens OX=9606 GN=GMPS;sp|P49915|GUAA_HUMAN GMP synthase [glutamine-hydrolyzing] OS=Homo sapiens OX=9606 GN=GMPS PE=1 SV=1	6691	8653.1	1	6036.3	8854.7	10706	1	13380	6536.5	5667.8	5814.7	1	4536.9	5335.3	5278.8	6283.1	7030.3	1	6884.3	3599	5073.4	6052.1	7245.4
sp|P20618|PSB1_HUMAN Proteasome subunit beta type-1 OS=Homo sapiens OX=9606 GN=PSMB1 PE=1 SV=2	6794.5	11858	1	1	9602.8	9305.4	1	1	11797	7412.4	6335.9	5664.2	1	1	1	1	1	1	3284.3	2327.4	5328.1	1	2957.5
sp|P49588|SYAC_HUMAN Alanine--tRNA ligase, cytoplasmic OS=Homo sapiens OX=9606 GN=AARS PE=1 SV=2;sp|P49588-2|SYAC_HUMAN Isoform 2 of Alanine--tRNA ligase, cytoplasmic OS=Homo sapiens OX=9606 GN=AARS	10040	10967	5704.4	11668	15319	12833	6974.3	5469.1	11251	1	1823.2	5692.8	1	1	1	1	1	1	1629.6	5794.5	3570	2764.3	1
sp|P28072|PSB6_HUMAN Proteasome subunit beta type-6 OS=Homo sapiens OX=9606 GN=PSMB6 PE=1 SV=4	19227	12579	6008.4	1	19275	10875	1	6577.8	1	1	10477	14003	1	2111.5	1	1	3265.5	1	4782.2	1	11332	11783	8098.5
sp|P46926|GNPI1_HUMAN Glucosamine-6-phosphate isomerase 1 OS=Homo sapiens OX=9606 GN=GNPDA1 PE=1 SV=1;sp|P46926-2|GNPI1_HUMAN Isoform 2 of Glucosamine-6-phosphate isomerase 1 OS=Homo sapiens OX=9606 GN=GNPDA1;sp|Q8TDQ7-3|GNPI2_HUMAN Isoform 3 of Glucosamin	5621.9	5339.6	4118.3	6297.7	21072	11187	4976	3647	6184.9	7034.5	8748.9	1	7831.9	9688.4	5027.6	10272	9490.4	1	899.65	9292.4	4375.1	4595	745.33
sp|P00738-2|HPT_HUMAN Isoform 2 of Haptoglobin OS=Homo sapiens OX=9606 GN=HP;sp|P00738|HPT_HUMAN Haptoglobin OS=Homo sapiens OX=9606 GN=HP PE=1 SV=1;sp|P00739|HPTR_HUMAN Haptoglobin-related protein OS=Homo sapiens OX=9606 GN=HPR PE=2 SV=2;sp|P00739-2|HPTR_	9303.4	13685	10769	13175	1427.7	5298.2	7734.6	7518.7	1	1	8252.2	6939.8	12605	11313	23401	22309	1	5896	15129	1	1	1	1
sp|P35625|TIMP3_HUMAN Metalloproteinase inhibitor 3 OS=Homo sapiens OX=9606 GN=TIMP3 PE=1 SV=2	1463.3	9607.8	13858	9947.4	12526	12830	11277	19441	8343.7	11001	12890	10212	14989	18702	19852	18790	19689	20234	14143	15300	23893	24949	12852
sp|P11177|ODPB_HUMAN Pyruvate dehydrogenase E1 component subunit beta, mitochondrial OS=Homo sapiens OX=9606 GN=PDHB PE=1 SV=3;sp|P11177-2|ODPB_HUMAN Isoform 2 of Pyruvate dehydrogenase E1 component subunit beta, mitochondrial OS=Homo sapiens OX=9606 GN=PD	1345.7	6730.6	1	11357	8210.9	5086.3	2945	1457.5	7554.6	7645.2	4629.2	5987.8	1	1	1	1	4536.4	5238.6	13297	9985.8	1	1	9557.1
sp|P31151|S10A7_HUMAN Protein S100-A7 OS=Homo sapiens OX=9606 GN=S100A7 PE=1 SV=4;sp|Q86SG5|S1A7A_HUMAN Protein S100-A7A OS=Homo sapiens OX=9606 GN=S100A7A PE=1 SV=3	1	1	1	1	1	195.5	17408	12773	1	1	1	1	1	1	1	1	1	1	1	1	29397	27790	1649.2
sp|P00403|COX2_HUMAN Cytochrome c oxidase subunit 2 OS=Homo sapiens OX=9606 GN=MT-CO2 PE=1 SV=1	7241.3	6105.4	1	5451.8	7361.4	9015.2	4866.2	7047.6	1	6943.4	5774.8	5403.7	1072.5	1	1	1	631.41	1	7405.2	7135.8	1	4912.6	5654.5
sp|O43390-4|HNRPR_HUMAN Isoform 4 of Heterogeneous nuclear ribonucleoprotein R OS=Homo sapiens OX=9606 GN=HNRNPR;sp|O43390|HNRPR_HUMAN Heterogeneous nuclear ribonucleoprotein R OS=Homo sapiens OX=9606 GN=HNRNPR PE=1 SV=1;sp|O43390-2|HNRPR_HUMAN Isoform 2 o	18802	15842	13625	13410	7539.5	7746.1	14464	9271.1	7420.1	13645	12704	13126	13918	19391	16618	20130	1	23114	25334	21850	10338	7432	91693
sp|P28074|PSB5_HUMAN Proteasome subunit beta type-5 OS=Homo sapiens OX=9606 GN=PSMB5 PE=1 SV=3;sp|P28074-3|PSB5_HUMAN Isoform 3 of Proteasome subunit beta type-5 OS=Homo sapiens OX=9606 GN=PSMB5;sp|P28074-2|PSB5_HUMAN Isoform 2 of Proteasome subunit beta t	18559	25162	3566.7	1	23567	24134	4180.3	1	1958.6	1	12960	10452	1	1	1	4073.7	833.18	1	2192.2	1531.6	8819.9	10621	10551
sp|Q99879|H2B1M_HUMAN Histone H2B type 1-M OS=Homo sapiens OX=9606 GN=HIST1H2BM PE=1 SV=3;sp|Q99877|H2B1N_HUMAN Histone H2B type 1-N OS=Homo sapiens OX=9606 GN=HIST1H2BN PE=1 SV=3;sp|Q93079|H2B1H_HUMAN Histone H2B type 1-H OS=Homo sapiens OX=9606 GN=HIST1H	358160	307550	270070	264420	298040	303390	761020	797090	285840	302920	349010	364830	320600	328740	686740	733280	1426700	1250200	922770	913320	665030	617540	6856200
sp|Q99613-2|EIF3C_HUMAN Isoform 2 of Eukaryotic translation initiation factor 3 subunit C OS=Homo sapiens OX=9606 GN=EIF3C;sp|Q99613|EIF3C_HUMAN Eukaryotic translation initiation factor 3 subunit C OS=Homo sapiens OX=9606 GN=EIF3C PE=1 SV=1;sp|B5ME19|EIFCL	1	1	1	1	7271	15425	1	1	13104	8485.6	6211.8	819.28	5392	1298.1	1	5416.2	1	3498.1	3999.2	7507.8	4344.8	4691.2	1
sp|P50402|EMD_HUMAN Emerin OS=Homo sapiens OX=9606 GN=EMD PE=1 SV=1	3556.6	1	2775.7	1	3489.1	3901.2	1	1	6430	1	3795.6	3659.4	3449.1	4409.3	5370.4	5870.6	4257.8	4394.1	1	12102	2349.6	3739.5	6025.1
sp|Q9NYL9|TMOD3_HUMAN Tropomodulin-3 OS=Homo sapiens OX=9606 GN=TMOD3 PE=1 SV=1	4706.5	1	6081	4722.6	5344.1	5475.2	1	4136.9	8865	4790.4	5105.2	5486.6	6707.8	8974.3	11040	5183.8	6871.6	7504.4	7086.8	1	8211	7053.8	6374.1
sp|Q8IUG5-2|MY18B_HUMAN Isoform 2 of Unconventional myosin-XVIIIb OS=Homo sapiens OX=9606 GN=MYO18B;sp|Q8IUG5|MY18B_HUMAN Unconventional myosin-XVIIIb OS=Homo sapiens OX=9606 GN=MYO18B PE=1 SV=2;sp|Q8IUG5-3|MY18B_HUMAN Isoform 3 of Unconventional myosin-XV	5224.8	8493	12522	8723.1	1	20779	5984.7	8480.6	8472.3	10925	15016	35444	22823	28118	11816	1	23578	22751	1	28307	30234	29699	1
sp|P30153|2AAA_HUMAN Serine/threonine-protein phosphatase 2A 65 kDa regulatory subunit A alpha isoform OS=Homo sapiens OX=9606 GN=PPP2R1A PE=1 SV=4	5564.8	5026.7	1	1	10047	12358	1	3062.9	6112.3	5681.1	3486.7	9438.2	3392.5	1255.4	1	1	4006.1	6965.7	16202	20065	7053.8	4119.5	17250
sp|A0A0C4DH68|KV224_HUMAN Immunoglobulin kappa variable 2-24 OS=Homo sapiens OX=9606 GN=IGKV2-24 PE=3 SV=1	7254.7	8521	8501.5	9538.1	4256.5	1	5029.8	1	7522.4	7718.6	7428.5	1	14287	10224	10444	1	8894.4	9536.1	1	6647.6	8888.9	8366.6	6699.5
sp|O15372|EIF3H_HUMAN Eukaryotic translation initiation factor 3 subunit H OS=Homo sapiens OX=9606 GN=EIF3H PE=1 SV=1	1	3433.5	1	1	5782.6	4356.6	1	1	7992.2	7812	5922.7	5672.8	1	1	1	1	1	1	5681.1	6978.6	1	2613.5	1
sp|P41252|SYIC_HUMAN Isoleucine--tRNA ligase, cytoplasmic OS=Homo sapiens OX=9606 GN=IARS PE=1 SV=2	4429.7	3367.7	3395.1	2600.9	4804.5	4378.7	5908.1	3915.4	3631.1	6386.2	3155.8	3937.9	5305.4	4982.9	3881.9	1	3092.2	1	4091	1	4822.3	3777.5	4499.1
sp|Q14157-4|UBP2L_HUMAN Isoform 4 of Ubiquitin-associated protein 2-like OS=Homo sapiens OX=9606 GN=UBAP2L;sp|Q14157-1|UBP2L_HUMAN Isoform 2 of Ubiquitin-associated protein 2-like OS=Homo sapiens OX=9606 GN=UBAP2L;sp|Q14157-3|UBP2L_HUMAN Isoform 3 of Ubiqu	1	3742	1	3618.7	4653.3	1188.6	4154.7	2632.1	9528	3717.8	3481.3	3355.5	1	279.35	1	1	2544.3	1	3570.3	1	511.47	3431.4	1
sp|P20674|COX5A_HUMAN Cytochrome c oxidase subunit 5A, mitochondrial OS=Homo sapiens OX=9606 GN=COX5A PE=1 SV=2	1	2806.2	1	1	12944	2092.3	1	5075.2	9596.8	1311.4	6073.3	4751.6	1	1	1	1	1	1	7629.4	4044.8	1	1412.2	536.03
sp|P42025|ACTY_HUMAN Beta-centractin OS=Homo sapiens OX=9606 GN=ACTR1B PE=1 SV=1;sp|P61163|ACTZ_HUMAN Alpha-centractin OS=Homo sapiens OX=9606 GN=ACTR1A PE=1 SV=1	6518.3	8837.6	1	1	1	10942	6056.8	1	6727	7790	1	6157.8	4433.3	2903.1	5755.1	8945.1	5594.2	6071.8	6919.3	6484.1	10234	7151.9	7076
sp|P48681|NEST_HUMAN Nestin OS=Homo sapiens OX=9606 GN=NES PE=1 SV=2	1	5043.4	3818	1	10806	24315	12759	5512.3	1554.6	3837.2	1	3051	10078	6125.9	5428.8	11337	27415	25194	71316	42141	7011.1	1634.5	538100
sp|Q15691|MARE1_HUMAN Microtubule-associated protein RP/EB family member 1 OS=Homo sapiens OX=9606 GN=MAPRE1 PE=1 SV=3	5370.7	9006.2	1	8040.9	6158.7	9762.6	5822.8	5110.4	7396.8	1	4743.4	3362.9	1	1	1	1	1	1	1	1	1	1	9410.2
sp|Q03393|PTPS_HUMAN 6-pyruvoyl tetrahydrobiopterin synthase OS=Homo sapiens OX=9606 GN=PTS PE=1 SV=1	22599	51498	57821	60701	56508	55205	51618	44450	55554	46846	53295	55026	116850	121240	118240	142550	98252	85353	75524	71776	101760	99814	60228
sp|Q96TA1-2|NIBL1_HUMAN Isoform 2 of Niban-like protein 1 OS=Homo sapiens OX=9606 GN=FAM129B;sp|Q96TA1|NIBL1_HUMAN Niban-like protein 1 OS=Homo sapiens OX=9606 GN=FAM129B PE=1 SV=3	1	4068.4	6096.8	1	6921.2	4178.3	4033.1	4770.4	9937.9	1	3756.7	3316	1	1	1	1	1	1	4597.2	3387.3	1	1	4012.1
sp|Q8N1G4|LRC47_HUMAN Leucine-rich repeat-containing protein 47 OS=Homo sapiens OX=9606 GN=LRRC47 PE=1 SV=1	7052.2	8611.9	3454.9	5304	12493	10524	1	4209.5	2381.5	5472.2	7584.3	5919.3	1	1980.9	1	1	1846.7	5249.2	3716.5	7068.7	4781.9	1	1
sp|P31939-2|PUR9_HUMAN Isoform 2 of Bifunctional purine biosynthesis protein PURH OS=Homo sapiens OX=9606 GN=ATIC;sp|P31939|PUR9_HUMAN Bifunctional purine biosynthesis protein PURH OS=Homo sapiens OX=9606 GN=ATIC PE=1 SV=3	7554.5	5805.5	1	5661.6	8401	6128.7	4549.1	4380.6	6518.9	2676.9	1517.9	5814.2	1	1	1	1	1	1	2298.3	11499	1	1	5641.5
sp|O75874|IDHC_HUMAN Isocitrate dehydrogenase [NADP] cytoplasmic OS=Homo sapiens OX=9606 GN=IDH1 PE=1 SV=2	8768	10990	8228.2	1	10758	9493.9	1	1	1	7015.3	7028.2	5510.4	1	1	1	1	1	1	2943.1	5420.5	3405.7	6865.8	6375.4
sp|P19961|AMY2B_HUMAN Alpha-amylase 2B OS=Homo sapiens OX=9606 GN=AMY2B PE=1 SV=1;sp|P04746|AMYP_HUMAN Pancreatic alpha-amylase OS=Homo sapiens OX=9606 GN=AMY2A PE=1 SV=2;sp|P04745|AMY1_HUMAN Alpha-amylase 1 OS=Homo sapiens OX=9606 GN=AMY1A PE=1 SV=2;sp|P1	13303	10543	1	18820	9080.2	10338	11621	14176	14618	19330	13531	12032	28973	25039	30296	26954	26102	26615	18904	20659	18548	17673	13118
sp|P58107|EPIPL_HUMAN Epiplakin OS=Homo sapiens OX=9606 GN=EPPK1 PE=1 SV=3	8620.7	2286	3585.1	13555	1355.1	1	8634.3	1	1	16322	1	1	1	1	1	1	9049.3	1	1914.3	1	547720	17953	1174
sp|O95202|LETM1_HUMAN Mitochondrial proton/calcium exchanger protein OS=Homo sapiens OX=9606 GN=LETM1 PE=1 SV=1;sp|O95202-2|LETM1_HUMAN Isoform 2 of Mitochondrial proton/calcium exchanger protein OS=Homo sapiens OX=9606 GN=LETM1;sp|O95202-3|LETM1_HUMAN Iso	1	1385.8	1	1	6525.8	4308.4	2232.8	5249	3004.5	8265.6	3521.6	2677.7	1	1	1849.7	1	1465.4	1	3613	6334.5	1194.9	1	3823.6
sp|Q07812-5|BAX_HUMAN Isoform Epsilon of Apoptosis regulator BAX OS=Homo sapiens OX=9606 GN=BAX;sp|Q07812-8|BAX_HUMAN Isoform Sigma of Apoptosis regulator BAX OS=Homo sapiens OX=9606 GN=BAX;sp|Q07812|BAX_HUMAN Apoptosis regulator BAX OS=Homo sapiens OX=960	5245.4	3461.5	1	2296.4	3703.6	2278.1	1	1	8731.9	7634.6	5754.7	2705	1296.4	1	3306.8	1	1	3702.1	8562.3	8433.5	1	1	6431.6
sp|Q96JB6|LOXL4_HUMAN Lysyl oxidase homolog 4 OS=Homo sapiens OX=9606 GN=LOXL4 PE=1 SV=1	16906	17179	7199.6	41349	26312	28800	16109	24357	33045	36169	27556	27361	36324	57791	51758	60615	24135	46535	47919	42738	58448	66691	35337
sp|Q9NVI7-3|ATD3A_HUMAN Isoform 3 of ATPase family AAA domain-containing protein 3A OS=Homo sapiens OX=9606 GN=ATAD3A;sp|Q9NVI7-2|ATD3A_HUMAN Isoform 2 of ATPase family AAA domain-containing protein 3A OS=Homo sapiens OX=9606 GN=ATAD3A;sp|Q9NVI7|ATD3A_HUMA	1	14253	1	13027	8500.6	10266	17603	13393	23662	10663	7239.2	1	20850	15613	18389	3618.8	13771	17018	25228	15688	15797	22706	9190.7
sp|O60925|PFD1_HUMAN Prefoldin subunit 1 OS=Homo sapiens OX=9606 GN=PFDN1 PE=1 SV=2	3833.4	5863.7	6238.9	5752.5	12067	12066	1	6330.3	6217.5	1	4993.3	6980.3	3631.1	1	4621	1	1	1	7920.5	7801.2	5046.8	4958.9	6192.1
sp|P56211-2|ARP19_HUMAN Isoform ARPP-16 of cAMP-regulated phosphoprotein 19 OS=Homo sapiens OX=9606 GN=ARPP19;sp|P56211|ARP19_HUMAN cAMP-regulated phosphoprotein 19 OS=Homo sapiens OX=9606 GN=ARPP19 PE=1 SV=2;sp|O43768-6|ENSA_HUMAN Isoform 6 of Alpha-endos	10578	9978.5	1	6203.2	7230.5	6178.6	4177.7	4670.9	5300.9	5690.6	1	4619.6	1	1	1	1	1	1	1	4316.1	1	1	1
sp|P62495-2|ERF1_HUMAN Isoform 2 of Eukaryotic peptide chain release factor subunit 1 OS=Homo sapiens OX=9606 GN=ETF1;sp|P62495|ERF1_HUMAN Eukaryotic peptide chain release factor subunit 1 OS=Homo sapiens OX=9606 GN=ETF1 PE=1 SV=3	3889.4	5750	1	3598.4	5127.8	5871.8	1	6256.7	6305.6	7893.4	1	3797.8	1	1	1	1	3352.9	1	6684.3	7013.6	1	1	4515.3
sp|Q08J23-3|NSUN2_HUMAN Isoform 3 of tRNA (cytosine(34)-C(5))-methyltransferase OS=Homo sapiens OX=9606 GN=NSUN2;sp|Q08J23-2|NSUN2_HUMAN Isoform 2 of tRNA (cytosine(34)-C(5))-methyltransferase OS=Homo sapiens OX=9606 GN=NSUN2;sp|Q08J23|NSUN2_HUMAN tRNA (cy	4223.3	8043.2	1	1	7184.4	1	3849.5	3741.7	4214.7	4211.4	4240.6	3709.6	1	1	1	1	1	3351.8	4751.2	1	1	1912.1	2822.2
sp|Q07065|CKAP4_HUMAN Cytoskeleton-associated protein 4 OS=Homo sapiens OX=9606 GN=CKAP4 PE=1 SV=2	3614.2	2292.5	7394.6	6550	14471	9764	5251.2	3495.2	1788.5	8621.7	1	4616	1	2880.1	1	1	3776.1	2524.9	4576.6	5478.9	9866.3	12170	1531.8
sp|Q8NFJ5|RAI3_HUMAN Retinoic acid-induced protein 3 OS=Homo sapiens OX=9606 GN=GPRC5A PE=1 SV=2	8344.7	1	18535	11756	12400	14686	14001	1	14115	19813	20019	15355	38704	26806	39327	43618	4854.2	14164	20924	24008	19580	19494	24570
sp|Q16769|QPCT_HUMAN Glutaminyl-peptide cyclotransferase OS=Homo sapiens OX=9606 GN=QPCT PE=1 SV=1;sp|Q16769-2|QPCT_HUMAN Isoform 2 of Glutaminyl-peptide cyclotransferase OS=Homo sapiens OX=9606 GN=QPCT	37713	36739	27554	19887	18251	19909	32479	44682	46205	51356	15227	33112	44305	49600	64503	74637	23059	53304	28348	39651	38405	25588	29084
sp|O00303|EIF3F_HUMAN Eukaryotic translation initiation factor 3 subunit F OS=Homo sapiens OX=9606 GN=EIF3F PE=1 SV=1	4431.6	2826.2	2104.4	1	24749	24187	1211.4	1545.9	6020.6	5874.3	4527.1	4169	1313.3	1	2465.4	4808.8	1	3825.1	11177	10654	1	3640	5429.4
sp|P68402|PA1B2_HUMAN Platelet-activating factor acetylhydrolase IB subunit beta OS=Homo sapiens OX=9606 GN=PAFAH1B2 PE=1 SV=1;sp|P68402-3|PA1B2_HUMAN Isoform 3 of Platelet-activating factor acetylhydrolase IB subunit beta OS=Homo sapiens OX=9606 GN=PAFAH1	9810.3	8913.5	4549.8	5519.6	10636	6837.4	4916.1	5857.2	1	1	7804	4768.4	1	1	1	1	1	1	5294.5	4771.1	1	1	14955
sp|P30084|ECHM_HUMAN Enoyl-CoA hydratase, mitochondrial OS=Homo sapiens OX=9606 GN=ECHS1 PE=1 SV=4	6521.9	7627.8	5415.9	1	1	6271.9	3384.3	5681.1	3410.4	1	5237.2	5632.6	1	1	1	1	1	1	6449.9	4813.1	1	2506.2	3376
sp|Q13938-3|CAYP1_HUMAN Isoform 2 of Calcyphosin OS=Homo sapiens OX=9606 GN=CAPS;sp|Q13938|CAYP1_HUMAN Calcyphosin OS=Homo sapiens OX=9606 GN=CAPS PE=1 SV=1	3131.3	5598.6	8011.7	10526	8500	7835.3	1	8117.7	8038	1	1	6938.7	1	1	1	1	1	1	5940.4	3133.4	16360	17274	3507.1
sp|P52732|KIF11_HUMAN Kinesin-like protein KIF11 OS=Homo sapiens OX=9606 GN=KIF11 PE=1 SV=2	132140	145740	147980	156980	120930	122590	118050	131850	158830	170100	157870	162730	388110	357070	408670	356090	279780	276400	179160	179470	245220	257900	126810
sp|Q7L2H7-2|EIF3M_HUMAN Isoform 2 of Eukaryotic translation initiation factor 3 subunit M OS=Homo sapiens OX=9606 GN=EIF3M;sp|Q7L2H7|EIF3M_HUMAN Eukaryotic translation initiation factor 3 subunit M OS=Homo sapiens OX=9606 GN=EIF3M PE=1 SV=1	5481.5	6710.7	4809.8	4534.7	5447	8491.2	1	4028	6230.6	6882.7	5893.7	1	1	1	1	1	1	1	5546.7	5580.3	1	3579.9	6688.4
sp|Q8NCT3-4|K0895_HUMAN Isoform 4 of Uncharacterized protein KIAA0895 OS=Homo sapiens OX=9606 GN=KIAA0895;sp|Q8NCT3-2|K0895_HUMAN Isoform 2 of Uncharacterized protein KIAA0895 OS=Homo sapiens OX=9606 GN=KIAA0895	26612	26110	1	24854	23814	20578	39892	1	33208	1641.6	35698	35771	30101	29309	1	39990	41169	38253	32379	33922	1	1	33425
sp|P08758|ANXA5_HUMAN Annexin A5 OS=Homo sapiens OX=9606 GN=ANXA5 PE=1 SV=2	11945	21722	1888.1	8505.5	10293	27236	1	1	1	4934.1	9843.7	8196.4	1	1	2800.6	1	6286.7	1	5798.9	5859.8	1	2988.3	18662
sp|P23526|SAHH_HUMAN Adenosylhomocysteinase OS=Homo sapiens OX=9606 GN=AHCY PE=1 SV=4;sp|P23526-2|SAHH_HUMAN Isoform 2 of Adenosylhomocysteinase OS=Homo sapiens OX=9606 GN=AHCY	23917	24332	14433	10054	33641	32047	4424.2	1	1	11346	825.8	6337.9	1	2625.9	2877.9	2497	1	1	10318	10274	13702	12986	16410
sp|Q9Y2V2|CHSP1_HUMAN Calcium-regulated heat-stable protein 1 OS=Homo sapiens OX=9606 GN=CARHSP1 PE=1 SV=2	21193	17655	18663	14428	8460	10938	12301	8893.5	10086	14162	15801	11227	17663	20963	17910	22975	12909	17906	16838	17198	11165	10160	11068
sp|Q15750-2|TAB1_HUMAN Isoform 2 of TGF-beta-activated kinase 1 and MAP3K7-binding protein 1 OS=Homo sapiens OX=9606 GN=TAB1;sp|Q15750|TAB1_HUMAN TGF-beta-activated kinase 1 and MAP3K7-binding protein 1 OS=Homo sapiens OX=9606 GN=TAB1 PE=1 SV=1	12912	11189	10915	1	6625.1	8510.7	1	13231	1	11232	11013	10241	13327	14263	25172	22165	17433	9585	11742	16200	18034	29860	10249
sp|P62304|RUXE_HUMAN Small nuclear ribonucleoprotein E OS=Homo sapiens OX=9606 GN=SNRPE PE=1 SV=1	12149	8793.2	1	1	4070.5	8744.4	7079	1	1	7609.8	1	7971.5	1	3365.4	5912.2	1960.6	5005.6	1	2527.1	2531.8	1355.4	4011.2	6142.3
sp|O15294|OGT1_HUMAN UDP-N-acetylglucosamine--peptide N-acetylglucosaminyltransferase 110 kDa subunit OS=Homo sapiens OX=9606 GN=OGT PE=1 SV=3;sp|O15294-3|OGT1_HUMAN Isoform 1 of UDP-N-acetylglucosamine--peptide N-acetylglucosaminyltransferase 110 kDa subu	16370	26713	29746	25117	24274	27627	29293	5427.7	31916	37159	26660	27334	87280	88441	86659	79404	75389	73549	54453	55356	87232	85262	32104
sp|Q16222-2|UAP1_HUMAN Isoform AGX1 of UDP-N-acetylhexosamine pyrophosphorylase OS=Homo sapiens OX=9606 GN=UAP1;sp|Q3KQV9|UAP1L_HUMAN UDP-N-acetylhexosamine pyrophosphorylase-like protein 1 OS=Homo sapiens OX=9606 GN=UAP1L1 PE=1 SV=2;sp|Q16222-3|UAP1_HUMAN	6487.3	6934.3	4117.3	8959.2	7272.2	6443.7	3853.6	1	4457.9	5600.3	3889	4527.5	1	1	1	1	1	1	4739.4	2425.9	1454.8	1786.1	4782.6
sp|O15143|ARC1B_HUMAN Actin-related protein 2/3 complex subunit 1B OS=Homo sapiens OX=9606 GN=ARPC1B PE=1 SV=3	5779.9	8958	1374.3	6854.8	11267	13707	5694.8	5668.1	5226.8	1	5707.3	1	1	1	2714	4116.4	4432.8	1	1	5087.8	3004.8	1	12123
sp|Q9NYF8-3|BCLF1_HUMAN Isoform 3 of Bcl-2-associated transcription factor 1 OS=Homo sapiens OX=9606 GN=BCLAF1	288790	350730	448010	427690	281870	197000	235830	315360	409120	345470	301800	466320	858060	381120	807670	791240	144100	180850	331700	450600	537350	576130	371150
sp|P46821|MAP1B_HUMAN Microtubule-associated protein 1B OS=Homo sapiens OX=9606 GN=MAP1B PE=1 SV=2	11990	75106	98080	41613	52889	47736	44745	57757	70839	67449	87230	84506	285640	235760	304110	241810	197360	158600	177030	155100	181350	168270	117470
sp|Q8NCE2|MTMRE_HUMAN Myotubularin-related protein 14 OS=Homo sapiens OX=9606 GN=MTMR14 PE=1 SV=2;sp|Q8NCE2-2|MTMRE_HUMAN Isoform 2 of Myotubularin-related protein 14 OS=Homo sapiens OX=9606 GN=MTMR14;sp|Q8NCE2-3|MTMRE_HUMAN Isoform 3 of Myotubularin-relat	169880	176740	189290	161420	116490	132080	147500	167990	201570	222820	204830	235880	508480	505710	549730	523340	430650	421470	334500	337750	406290	402840	248380
sp|P98179|RBM3_HUMAN RNA-binding protein 3 OS=Homo sapiens OX=9606 GN=RBM3 PE=1 SV=1	39169	53145	22200	9272.3	35825	41819	12731	23345	10260	9880.1	8460.3	8650.3	3933.7	3009.2	1	8445	7708.6	1	26539	22932	21090	33179	78474
sp|P04844-2|RPN2_HUMAN Isoform 2 of Dolichyl-diphosphooligosaccharide--protein glycosyltransferase subunit 2 OS=Homo sapiens OX=9606 GN=RPN2;sp|P04844|RPN2_HUMAN Dolichyl-diphosphooligosaccharide--protein glycosyltransferase subunit 2 OS=Homo sapiens OX=96	3268.7	2231.1	1	1	3786	4683.7	1	3626.1	5119.6	5437	4186.1	3399.4	1	1	936.22	1	2596.1	1	9923.8	7678.6	1	1	4823.6
sp|Q96HS1-2|PGAM5_HUMAN Isoform 2 of Serine/threonine-protein phosphatase PGAM5, mitochondrial OS=Homo sapiens OX=9606 GN=PGAM5;sp|Q96HS1|PGAM5_HUMAN Serine/threonine-protein phosphatase PGAM5, mitochondrial OS=Homo sapiens OX=9606 GN=PGAM5 PE=1 SV=2	1	3327.4	9362	10945	8805	10548	1	6900.5	8496.6	1	1	6048.7	1	8964.9	13704	12370	11612	10207	7133.2	8221.9	9916.3	16519	1
sp|Q8IYD2|KLD8A_HUMAN Kelch domain-containing protein 8A OS=Homo sapiens OX=9606 GN=KLHDC8A PE=2 SV=2	1	1	1	1	20757	74240	1	1	1	1	1	21345	1	1	1	1	1	875.05	1	1	93196	23829	464.02
sp|P53667-4|LIMK1_HUMAN Isoform 4 of LIM domain kinase 1 OS=Homo sapiens OX=9606 GN=LIMK1	293.53	3622.8	8045.1	1	1	15941	1	1	17417	1	517.7	3279.3	1	285.62	32836	1	1	171.4	1	671.52	1	1	1
sp|P43243|MATR3_HUMAN Matrin-3 OS=Homo sapiens OX=9606 GN=MATR3 PE=1 SV=2	15173	33434	14761	13506	22852	25826	27151	20104	13252	23324	23876	14324	20614	24897	56018	52824	69927	82802	59650	61579	32100	37767	440200
sp|P19623|SPEE_HUMAN Spermidine synthase OS=Homo sapiens OX=9606 GN=SRM PE=1 SV=1	3505	6705.9	1	1914.7	5488.5	9998	2750.2	3518.6	4032.5	4751.2	5623.5	428.84	1	1	1	1	1	1	5939.3	6441.4	1371.9	1636	4554.6
sp|P21291|CSRP1_HUMAN Cysteine and glycine-rich protein 1 OS=Homo sapiens OX=9606 GN=CSRP1 PE=1 SV=3	16745	948.31	1	3281.2	4039.9	6851.5	1	3481	6224.9	4756.3	1	6632.9	1	1	2898.7	1072.6	1	1	1	4900.6	1	1	1
sp|Q96I25|SPF45_HUMAN Splicing factor 45 OS=Homo sapiens OX=9606 GN=RBM17 PE=1 SV=1	17068	17110	12095	12916	12311	13705	20327	18631	19382	19305	22559	21305	46590	43308	65462	46813	30635	37169	42648	36279	40330	39130	32345
sp|Q15181|IPYR_HUMAN Inorganic pyrophosphatase OS=Homo sapiens OX=9606 GN=PPA1 PE=1 SV=2	4757.7	10909	4906.6	3319.1	18326	17375	3907.1	3378.3	1	4732.5	3983.7	4656.9	1	1978.3	2665.9	2073	1	2369.5	5109.8	4391.1	3523.3	4264.5	4567.1
sp|Q01650|LAT1_HUMAN Large neutral amino acids transporter small subunit 1 OS=Homo sapiens OX=9606 GN=SLC7A5 PE=1 SV=2	7903.9	11813	5138.1	9957.2	6470.7	10191	2704.4	2176.5	13965	1	1749	1	1	1	1	1	1	1	4074.7	3145.4	342.01	2271	3417
sp|Q92973-3|TNPO1_HUMAN Isoform 3 of Transportin-1 OS=Homo sapiens OX=9606 GN=TNPO1;sp|Q92973-2|TNPO1_HUMAN Isoform 2 of Transportin-1 OS=Homo sapiens OX=9606 GN=TNPO1;sp|Q92973|TNPO1_HUMAN Transportin-1 OS=Homo sapiens OX=9606 GN=TNPO1 PE=1 SV=2;sp|O14787	2347.3	4370.5	5550	1511.1	6239.5	3818.3	4391.2	5391.1	7108.5	3061.4	636.62	1	1	1	1	1	1	1194.5	1	1933.9	1	1	1262.7
sp|Q969H8|MYDGF_HUMAN Myeloid-derived growth factor OS=Homo sapiens OX=9606 GN=MYDGF PE=1 SV=1	8424.5	7407.8	6738.9	8431.4	14920	1	1802.5	6484.2	5291	1	1328.8	5633.7	1	1	1	1	2370.8	1	4328.9	4306.9	1	2192.4	4885.2
sp|P46940|IQGA1_HUMAN Ras GTPase-activating-like protein IQGAP1 OS=Homo sapiens OX=9606 GN=IQGAP1 PE=1 SV=1	1	5755.3	3986.5	1756	3913	1	330.86	4778.1	4728.6	8855.8	1722.4	1	1	1	1	1	1	1	5062.6	2894.2	1	1	4066.3
sp|P52209-2|6PGD_HUMAN Isoform 2 of 6-phosphogluconate dehydrogenase, decarboxylating OS=Homo sapiens OX=9606 GN=PGD;sp|P52209|6PGD_HUMAN 6-phosphogluconate dehydrogenase, decarboxylating OS=Homo sapiens OX=9606 GN=PGD PE=1 SV=3	7145	1	4165.5	6481.2	2419.1	14588	1	1	4875.9	4957.2	4135.9	6259	1	1	1	1	1	1	6095.3	4351.3	1	1	1
sp|P41567|EIF1_HUMAN Eukaryotic translation initiation factor 1 OS=Homo sapiens OX=9606 GN=EIF1 PE=1 SV=1;sp|O60739|EIF1B_HUMAN Eukaryotic translation initiation factor 1b OS=Homo sapiens OX=9606 GN=EIF1B PE=1 SV=2	4999.7	8301.2	1	1	7154.9	8942.5	1	1	5162	5405.2	4476.8	5070.1	1	1	1	1	1	1	3587.7	1	1	1	1
sp|P51114|FXR1_HUMAN Fragile X mental retardation syndrome-related protein 1 OS=Homo sapiens OX=9606 GN=FXR1 PE=1 SV=3;sp|P51114-2|FXR1_HUMAN Isoform 2 of Fragile X mental retardation syndrome-related protein 1 OS=Homo sapiens OX=9606 GN=FXR1;sp|P51114-3|F	27859	25144	12457	8672.4	21010	19656	4078.4	9789.8	8130.5	5175.9	10453	12489	37936	33723	46593	36639	24978	25571	10969	12635	16340	17757	11515
sp|Q8WW12-2|PCNP_HUMAN Isoform 2 of PEST proteolytic signal-containing nuclear protein OS=Homo sapiens OX=9606 GN=PCNP;sp|Q8WW12|PCNP_HUMAN PEST proteolytic signal-containing nuclear protein OS=Homo sapiens OX=9606 GN=PCNP PE=1 SV=2	2522.4	4985.9	4741	1	6749	7249	3492.1	1	6654.9	4218.6	2642.2	3000.7	1	1	1	1	1	1	4927.9	3729.3	1	1	4624.3
sp|O75533|SF3B1_HUMAN Splicing factor 3B subunit 1 OS=Homo sapiens OX=9606 GN=SF3B1 PE=1 SV=3	82824	88731	95370	86942	83580	64747	72224	78326	105200	53826	86413	85281	175940	166980	153880	195570	194740	195600	133850	166470	170860	174140	178910
sp|Q9UHD8-4|SEPT9_HUMAN Isoform 4 of Septin-9 OS=Homo sapiens OX=9606 GN=SEPT9;sp|Q9UHD8-9|SEPT9_HUMAN Isoform 9 of Septin-9 OS=Homo sapiens OX=9606 GN=SEPT9;sp|Q9UHD8-3|SEPT9_HUMAN Isoform 3 of Septin-9 OS=Homo sapiens OX=9606 GN=SEPT9;sp|Q9UHD8-8|SEPT9_H	1	1	1	2175.9	3757.6	6893.1	3829.3	4394.5	3046.1	4681.6	3755.1	1	1	1179.7	1	1	2405.2	2559.2	736.65	3848.1	1525.1	1	9749.7
sp|P61626|LYSC_HUMAN Lysozyme C OS=Homo sapiens OX=9606 GN=LYZ PE=1 SV=1	989.78	2182.4	1	1	2767.5	4272.1	1	3021.4	1	1	9365.3	7232.9	905.33	1262.3	1	1	2731.6	1655.7	794.56	1	10393	8501.6	8745.9
sp|Q9UJU6|DBNL_HUMAN Drebrin-like protein OS=Homo sapiens OX=9606 GN=DBNL PE=1 SV=1;sp|Q9UJU6-2|DBNL_HUMAN Isoform 2 of Drebrin-like protein OS=Homo sapiens OX=9606 GN=DBNL;sp|Q9UJU6-3|DBNL_HUMAN Isoform 3 of Drebrin-like protein OS=Homo sapiens OX=9606 GN	1	1	7126.7	3939.4	5108.8	6318.9	5777.8	3246.9	1	4660.2	5915.9	1	1	1	3861.1	4161.4	3718.1	1	10353	8034.1	1	1	4707.5
sp|Q15393|SF3B3_HUMAN Splicing factor 3B subunit 3 OS=Homo sapiens OX=9606 GN=SF3B3 PE=1 SV=4	159030	213840	197640	227960	177940	209330	163720	180200	196340	202190	215440	173530	341790	352320	336010	307110	370600	351160	328930	276590	236440	264870	293510
sp|Q8WWY3|PRP31_HUMAN U4/U6 small nuclear ribonucleoprotein Prp31 OS=Homo sapiens OX=9606 GN=PRPF31 PE=1 SV=2;sp|Q8WWY3-4|PRP31_HUMAN Isoform 4 of U4/U6 small nuclear ribonucleoprotein Prp31 OS=Homo sapiens OX=9606 GN=PRPF31;sp|Q8WWY3-3|PRP31_HUMAN Isoform	360850	345490	433330	426090	286540	291540	381080	393130	497290	541340	483510	522160	1094500	1074100	1172400	1153300	856710	864110	688870	670970	799020	823530	547760
sp|P28838-2|AMPL_HUMAN Isoform 2 of Cytosol aminopeptidase OS=Homo sapiens OX=9606 GN=LAP3;sp|P28838|AMPL_HUMAN Cytosol aminopeptidase OS=Homo sapiens OX=9606 GN=LAP3 PE=1 SV=3	16889	17076	10002	16877	20981	20952	4666.9	4693.7	3431	1	3033.8	3475.5	1	1	1	1	1	1166.6	3525.4	3541.3	1	1309.6	2953
sp|P23409|MYF6_HUMAN Myogenic factor 6 OS=Homo sapiens OX=9606 GN=MYF6 PE=1 SV=1	1	10021	11697	10391	9031.3	8121.8	10074	10970	14258	18977	14398	1	34639	35952	38734	43042	29949	29673	20967	21204	25061	25102	16347
sp|P09661|RU2A_HUMAN U2 small nuclear ribonucleoprotein A OS=Homo sapiens OX=9606 GN=SNRPA1 PE=1 SV=2	1005.9	9720.1	5283.3	4034.2	7334.6	1	1	1	9428.9	1	1	2440.1	2426.4	3564.9	4610.9	2568.8	5476.3	1	4270.3	3913.5	5475.3	4760.9	4354.4
sp|P07814|SYEP_HUMAN Bifunctional glutamate/proline--tRNA ligase OS=Homo sapiens OX=9606 GN=EPRS PE=1 SV=5	8007.3	8684.2	1	4606.3	14778	17519	8568.2	5603.7	9695.2	11994	7038.1	8851.1	6880	8341.6	7062.1	1	7163.8	8353.5	8514.9	11623	6508.5	8644.6	11256
sp|P10768|ESTD_HUMAN S-formylglutathione hydrolase OS=Homo sapiens OX=9606 GN=ESD PE=1 SV=2	11784	15965	1	1	11233	3334.1	1	1	5641.1	1	7731.8	5495.9	3489.6	1	5284.7	1	1	2010.4	1	4762.8	1	1	1
sp|P08621-2|RU17_HUMAN Isoform 2 of U1 small nuclear ribonucleoprotein 70 kDa OS=Homo sapiens OX=9606 GN=SNRNP70;sp|P08621|RU17_HUMAN U1 small nuclear ribonucleoprotein 70 kDa OS=Homo sapiens OX=9606 GN=SNRNP70 PE=1 SV=2;sp|P08621-3|RU17_HUMAN Isoform 3 of	1991.9	3740.1	6593.5	4788	7714.1	7733	5166.9	1	3761.1	6116.3	3823.7	1	2909.6	1614.6	1	1	1	1549.5	1	4351.6	1	2679.9	11298
sp|Q04323|UBXN1_HUMAN UBX domain-containing protein 1 OS=Homo sapiens OX=9606 GN=UBXN1 PE=1 SV=2;sp|Q04323-2|UBXN1_HUMAN Isoform 2 of UBX domain-containing protein 1 OS=Homo sapiens OX=9606 GN=UBXN1	6095.8	6147.5	5198.4	5759.2	9125.7	8363.5	1	5244.7	4462.5	1	4412.2	4704.5	4260.1	1	4155.6	1	4604.4	1	1	8132.6	1	4448.7	1
sp|Q9NQP4|PFD4_HUMAN Prefoldin subunit 4 OS=Homo sapiens OX=9606 GN=PFDN4 PE=1 SV=1	1	4648.9	1	1	4452.7	11318	3808	7053.1	1	1	3671.1	4086.9	1	1	1	1	1	1562.6	1	2180.3	1	1642.3	3703.8
sp|P51116|FXR2_HUMAN Fragile X mental retardation syndrome-related protein 2 OS=Homo sapiens OX=9606 GN=FXR2 PE=1 SV=2	19571	34617	17474	7763.3	25624	23145	8390.7	8493.6	22989	1	10553	16621	34228	37616	52600	55806	43830	35401	12617	14008	16195	14043	15604
sp|P14868-2|SYDC_HUMAN Isoform 2 of Aspartate--tRNA ligase, cytoplasmic OS=Homo sapiens OX=9606 GN=DARS;sp|P14868|SYDC_HUMAN Aspartate--tRNA ligase, cytoplasmic OS=Homo sapiens OX=9606 GN=DARS PE=1 SV=2	1	5448.9	1	1	5581.4	6485.6	3912.9	1	5419.5	5188	1	3971.1	1	1	3264.8	2574.7	4169.9	6297.5	5011.6	10322	4695.9	5033.7	6310.4
sp|Q9BUA3|SPNDC_HUMAN SPIN1-docking protein OS=Homo sapiens OX=9606 GN=C11orf84 PE=1 SV=3	282670	357240	338830	273440	256410	269080	341290	367840	429550	445510	457060	408320	1029200	975130	1061800	1099900	767700	766830	739700	767280	644820	709450	463980
sp|P27105|STOM_HUMAN Erythrocyte band 7 integral membrane protein OS=Homo sapiens OX=9606 GN=STOM PE=1 SV=3;sp|P27105-2|STOM_HUMAN Isoform 2 of Erythrocyte band 7 integral membrane protein OS=Homo sapiens OX=9606 GN=STOM	1	3128.8	1	3318.8	15471	20596	1	1	4291.4	5563.5	3974.7	4358	3535.1	3724.7	3509.2	4449.7	1879.9	5474.3	11329	4599.4	6092.1	3163.7	32830
sp|O75607|NPM3_HUMAN Nucleoplasmin-3 OS=Homo sapiens OX=9606 GN=NPM3 PE=1 SV=3	1	2795.6	1	1	646.37	864.85	1	2129.5	1	1	10663	5348.1	1	1	1	1	1	1	668.95	5554.4	1	1	8859.6
sp|P68133|ACTS_HUMAN Actin, alpha skeletal muscle OS=Homo sapiens OX=9606 GN=ACTA1 PE=1 SV=1;sp|P68032|ACTC_HUMAN Actin, alpha cardiac muscle 1 OS=Homo sapiens OX=9606 GN=ACTC1 PE=1 SV=1;sp|P63267|ACTH_HUMAN Actin, gamma-enteric smooth muscle OS=Homo sapie	319230	321930	173180	220500	237600	244210	137820	165770	142220	108160	210440	256070	170030	136920	168210	133980	92071	83690	220400	225580	163210	123260	314560
sp|O60664-4|PLIN3_HUMAN Isoform 4 of Perilipin-3 OS=Homo sapiens OX=9606 GN=PLIN3;sp|O60664-3|PLIN3_HUMAN Isoform 3 of Perilipin-3 OS=Homo sapiens OX=9606 GN=PLIN3;sp|O60664|PLIN3_HUMAN Perilipin-3 OS=Homo sapiens OX=9606 GN=PLIN3 PE=1 SV=3	4296.1	5596.8	1	5443	8434.9	9741.3	2549	4577.8	1	4965.2	2900.9	2987.3	2586.7	1	23510	1	1	1	5200.3	6105.6	2067.7	1	1153.9
sp|Q9BYE7-3|PCGF6_HUMAN Isoform 3 of Polycomb group RING finger protein 6 OS=Homo sapiens OX=9606 GN=PCGF6;sp|Q9BYE7|PCGF6_HUMAN Polycomb group RING finger protein 6 OS=Homo sapiens OX=9606 GN=PCGF6 PE=1 SV=2	6772	11107	11197	11259	4408.6	8501.3	7999.3	7928.6	14811	13417	9332.1	11107	23377	28213	31700	36729	19238	20009	17218	15541	20948	20313	11198
sp|O95218-2|ZRAB2_HUMAN Isoform 2 of Zinc finger Ran-binding domain-containing protein 2 OS=Homo sapiens OX=9606 GN=ZRANB2;sp|O95218|ZRAB2_HUMAN Zinc finger Ran-binding domain-containing protein 2 OS=Homo sapiens OX=9606 GN=ZRANB2 PE=1 SV=2	36324	43772	38563	33295	28264	31873	37128	35800	31886	41087	36127	30348	43577	54094	59547	63407	29068	24941	39476	44807	40004	49450	24997
sp|Q9BRA2|TXD17_HUMAN Thioredoxin domain-containing protein 17 OS=Homo sapiens OX=9606 GN=TXNDC17 PE=1 SV=1	8734.7	38439	1	12826	32793	41629	1	4290.5	1	4327.2	1	8714.3	1	1	1	1	1	1	1	3894.7	1	1	8077.1
sp|O43143|DHX15_HUMAN Pre-mRNA-splicing factor ATP-dependent RNA helicase DHX15 OS=Homo sapiens OX=9606 GN=DHX15 PE=1 SV=2	64655	81639	102510	94343	104220	126270	56902	96221	112340	83288	88893	70571	116490	155500	160360	141330	198170	175830	155420	151890	168230	165740	179810
sp|Q99714-2|HCD2_HUMAN Isoform 2 of 3-hydroxyacyl-CoA dehydrogenase type-2 OS=Homo sapiens OX=9606 GN=HSD17B10;sp|Q99714|HCD2_HUMAN 3-hydroxyacyl-CoA dehydrogenase type-2 OS=Homo sapiens OX=9606 GN=HSD17B10 PE=1 SV=3	23890	14015	1	12924	30925	33835	28701	37046	7211.5	13734	35287	24740	9870.1	4671.5	7686.1	6177.8	14007	13756	11454	20672	22852	29100	24964
sp|O14818-2|PSA7_HUMAN Isoform 2 of Proteasome subunit alpha type-7 OS=Homo sapiens OX=9606 GN=PSMA7;sp|O14818|PSA7_HUMAN Proteasome subunit alpha type-7 OS=Homo sapiens OX=9606 GN=PSMA7 PE=1 SV=1;sp|Q8TAA3-2|PSMA8_HUMAN Isoform 2 of Proteasome subunit alp	14993	9557.3	6556	11789	16134	15566	1	1	5220.9	1	23469	20704	1	1160.3	1	1	2123.2	2615.9	15422	7550.9	28533	11957	25127
sp|P05455|LA_HUMAN Lupus La protein OS=Homo sapiens OX=9606 GN=SSB PE=1 SV=2	4156.7	9722.4	1	2712.1	7200.5	4700.1	4090.7	2338.5	2855.8	3424.8	1324.2	2847.5	1	1	1	1	1	1	1	3383.6	1839.9	343.42	2028
sp|P33176|KINH_HUMAN Kinesin-1 heavy chain OS=Homo sapiens OX=9606 GN=KIF5B PE=1 SV=1	1	7801.4	1	4395.1	4611.3	8316.4	1	1	4849.4	4099.6	3814.3	4111.3	12781	1	5509.7	3804.8	4684.8	4260.2	4305.1	2416.2	5677.5	4604.8	1
sp|P33316-2|DUT_HUMAN Isoform 2 of Deoxyuridine 5-triphosphate nucleotidohydrolase, mitochondrial OS=Homo sapiens OX=9606 GN=DUT;sp|P33316|DUT_HUMAN Deoxyuridine 5-triphosphate nucleotidohydrolase, mitochondrial OS=Homo sapiens OX=9606 GN=DUT PE=1 SV=4	24810	27077	15376	9732.4	17340	12692	25599	16845	14904	13946	21463	28306	27944	29364	28732	23706	43010	32757	20215	26467	18047	18224	24353
sp|P07741|APT_HUMAN Adenine phosphoribosyltransferase OS=Homo sapiens OX=9606 GN=APRT PE=1 SV=2;sp|P07741-2|APT_HUMAN Isoform 2 of Adenine phosphoribosyltransferase OS=Homo sapiens OX=9606 GN=APRT	542.41	8411.9	4856	5813.1	3535.9	8290.1	1	3286.6	3663.5	1	1	9445.5	1	1	1	1	1	1	1	1	1	3276.2	6885
sp|Q9NR28-2|DBLOH_HUMAN Isoform 2 of Diablo homolog, mitochondrial OS=Homo sapiens OX=9606 GN=DIABLO;sp|Q9NR28|DBLOH_HUMAN Diablo homolog, mitochondrial OS=Homo sapiens OX=9606 GN=DIABLO PE=1 SV=1;sp|Q9NR28-3|DBLOH_HUMAN Isoform 3 of Diablo homolog, mitoch	60849	1	1	3384.8	226.73	123.33	2284.1	132.49	522.22	1	1	920.05	669220	638080	756160	702640	488040	468110	934000	880310	1146700	1180000	696870
sp|Q9UK76-3|JUPI1_HUMAN Isoform 3 of Jupiter microtubule associated homolog 1 OS=Homo sapiens OX=9606 GN=JPT1;sp|Q9UK76|JUPI1_HUMAN Jupiter microtubule associated homolog 1 OS=Homo sapiens OX=9606 GN=JPT1 PE=1 SV=3;sp|Q9UK76-2|JUPI1_HUMAN Isoform 2 of Jupi	2996.6	12828	1	1	14839	17732	3217	4378.8	1	1	3485.5	4779.4	1	1	1	1	1	1	495.13	5290	1	1	4630
sp|P61758|PFD3_HUMAN Prefoldin subunit 3 OS=Homo sapiens OX=9606 GN=VBP1 PE=1 SV=3	13542	15248	2676.5	1	14988	14079	3260.2	2252.5	1	1	1	10297	1	1	1893.5	1	1577.9	968.79	1	3246.5	1	2339.6	2768.9
sp|P35613-3|BASI_HUMAN Isoform 3 of Basigin OS=Homo sapiens OX=9606 GN=BSG;sp|P35613-4|BASI_HUMAN Isoform 4 of Basigin OS=Homo sapiens OX=9606 GN=BSG;sp|P35613-2|BASI_HUMAN Isoform 2 of Basigin OS=Homo sapiens OX=9606 GN=BSG;sp|P35613|BASI_HUMAN Basigin OS	4843.3	5720.1	2065.5	3563.5	1	6679.4	1	1	6046.9	5844.4	3677.6	1	1	1	1	1	5084.3	1	5006.7	7569.7	1	1	3666.3
sp|P07093-2|GDN_HUMAN Isoform 2 of Glia-derived nexin OS=Homo sapiens OX=9606 GN=SERPINE2;sp|P07093-3|GDN_HUMAN Isoform 3 of Glia-derived nexin OS=Homo sapiens OX=9606 GN=SERPINE2;sp|P07093|GDN_HUMAN Glia-derived nexin OS=Homo sapiens OX=9606 GN=SERPINE2 P	3860.1	4920	2944.1	1	11645	7643.9	1	1	4993.3	4219.8	2852.5	3388.7	1347	1483.2	2382	3314	2865.3	2594.1	1956.5	5519.9	1	5510.9	5653.5
sp|Q6P2Q9|PRP8_HUMAN Pre-mRNA-processing-splicing factor 8 OS=Homo sapiens OX=9606 GN=PRPF8 PE=1 SV=2	1	1527.6	1	3669.6	6212.7	2231.1	6350.9	4750.7	1	2014.9	1	2117.6	2337.6	1	974.18	1	1464.9	1	1	1	1	2763.4	8816.9
sp|Q13404|UB2V1_HUMAN Ubiquitin-conjugating enzyme E2 variant 1 OS=Homo sapiens OX=9606 GN=UBE2V1 PE=1 SV=2;sp|Q13404-7|UB2V1_HUMAN Isoform 5 of Ubiquitin-conjugating enzyme E2 variant 1 OS=Homo sapiens OX=9606 GN=UBE2V1;sp|Q13404-2|UB2V1_HUMAN Isoform 2 o	9721.4	6705.6	1	1	11557	16830	4213	2997.2	3698.2	1	1	4234.5	1	1	1	1	1	1	3327.1	3442.8	1	1	4699.9
sp|P25788-2|PSA3_HUMAN Isoform 2 of Proteasome subunit alpha type-3 OS=Homo sapiens OX=9606 GN=PSMA3;sp|P25788|PSA3_HUMAN Proteasome subunit alpha type-3 OS=Homo sapiens OX=9606 GN=PSMA3 PE=1 SV=2	8698.5	16425	1	4469.2	23953	21138	4504.6	1	3738.7	1	6606.3	1	1	1	1	1	2563.6	1	1974.6	1	6117.9	1489.6	10296
sp|P52943|CRIP2_HUMAN Cysteine-rich protein 2 OS=Homo sapiens OX=9606 GN=CRIP2 PE=1 SV=1;sp|P52943-2|CRIP2_HUMAN Isoform 2 of Cysteine-rich protein 2 OS=Homo sapiens OX=9606 GN=CRIP2	1	18489	22034	20524	11850	12437	21340	13556	17455	21405	9854.5	7513.4	39383	27904	35080	37162	33377	33958	29686	27789	15958	9927.7	19704
sp|Q58FF8|H90B2_HUMAN Putative heat shock protein HSP 90-beta 2 OS=Homo sapiens OX=9606 GN=HSP90AB2P PE=1 SV=2	27153	21899	12863	4926.6	18551	23928	41156	38418	55217	54385	34944	30324	9315.4	11331	7764.6	8189.2	24125	28114	49067	41827	3550.2	5203	51456
sp|P61970|NTF2_HUMAN Nuclear transport factor 2 OS=Homo sapiens OX=9606 GN=NUTF2 PE=1 SV=1	7948.3	12460	7728.9	7669.7	13186	7395.4	4306.7	3711	1	1	1	6433.4	1	1	1	1	1	1	1	1984.1	5805.4	1	4413.1
sp|O95817|BAG3_HUMAN BAG family molecular chaperone regulator 3 OS=Homo sapiens OX=9606 GN=BAG3 PE=1 SV=3	709.57	1	1	1	8109.9	9420.6	3034.5	1	4194.7	1	3502.5	3684.3	1	1	1	1	1	1	1	1	1	2098.3	2201.4
sp|P41250|GARS_HUMAN Glycine--tRNA ligase OS=Homo sapiens OX=9606 GN=GARS PE=1 SV=3	21241	8575.6	3923.2	3743	14325	4239.8	1	4763.1	1	1616.3	4768.1	3174.2	1	1	1	1	3369.4	4308.5	4163.6	3626.2	2808.3	1	10353
sp|Q92616|GCN1_HUMAN eIF-2-alpha kinase activator GCN1 OS=Homo sapiens OX=9606 GN=GCN1 PE=1 SV=6	1	3687.7	1	1	1	2121.4	1	1	4838.9	7120.5	1178	1162.2	1	1	1042.2	1	1	1	1	3405.1	676.18	1	1676.6
sp|P35221-3|CTNA1_HUMAN Isoform 3 of Catenin alpha-1 OS=Homo sapiens OX=9606 GN=CTNNA1;sp|P35221|CTNA1_HUMAN Catenin alpha-1 OS=Homo sapiens OX=9606 GN=CTNNA1 PE=1 SV=1;sp|P35221-2|CTNA1_HUMAN Isoform 2 of Catenin alpha-1 OS=Homo sapiens OX=9606 GN=CTNNA1;	2688.7	1462.5	1	1	4443.3	3705.4	1	421.69	5423.9	3084.4	2462.6	2840.1	1	1	1	1	1	1	6700.1	4422.8	1	2502.5	6002.5
sp|O60264|SMCA5_HUMAN SWI/SNF-related matrix-associated actin-dependent regulator of chromatin subfamily A member 5 OS=Homo sapiens OX=9606 GN=SMARCA5 PE=1 SV=1;sp|P28370-2|SMCA1_HUMAN Isoform 2 of Probable global transcription activator SNF2L1 OS=Homo sap	1458.1	1	1	1	7562.1	3436.1	3005.9	1	1	4600.5	3037.9	3539.9	1	2648.4	1	2338.9	1	3225.3	2702.3	1961.9	1460.7	1	53086
sp|O75947-2|ATP5H_HUMAN Isoform 2 of ATP synthase subunit d, mitochondrial OS=Homo sapiens OX=9606 GN=ATP5H;sp|O75947|ATP5H_HUMAN ATP synthase subunit d, mitochondrial OS=Homo sapiens OX=9606 GN=ATP5H PE=1 SV=3	1	3209.1	1	1	3196.2	2461	1649.1	2800.7	4389.7	4355.2	984.9	1	1	1	1	1	1	1	3604.4	5306.3	1	1	4964.3
sp|Q9UKV3-5|ACINU_HUMAN Isoform 4 of Apoptotic chromatin condensation inducer in the nucleus OS=Homo sapiens OX=9606 GN=ACIN1;sp|Q9UKV3|ACINU_HUMAN Apoptotic chromatin condensation inducer in the nucleus OS=Homo sapiens OX=9606 GN=ACIN1 PE=1 SV=2;sp|Q9UKV3	1	4334.7	4734.2	1	14261	2369.5	3790.2	1	1	2276.8	2422.9	5434.1	6084.1	5158.3	5982.9	1	6580	5831.2	4830.2	1084.6	7829.9	7108.1	33354
sp|Q9BQE3|TBA1C_HUMAN Tubulin alpha-1C chain OS=Homo sapiens OX=9606 GN=TUBA1C PE=1 SV=1	82889	72299	31743	36090	46863	47619	68517	75895	79894	83412	81639	68120	69313	78097	66980	75979	65867	68052	85668	95862	51052	54665	72750
sp|P68871|HBB_HUMAN Hemoglobin subunit beta OS=Homo sapiens OX=9606 GN=HBB PE=1 SV=2;sp|P02042|HBD_HUMAN Hemoglobin subunit delta OS=Homo sapiens OX=9606 GN=HBD PE=1 SV=2	30744	8954.7	40968	24414	1190.5	6810.6	5790.1	3059.1	1	1	1808.1	3166.2	1	2111.1	1	1	1	1	1	492.21	1	1	1
sp|O95073|FSBP_HUMAN Fibrinogen silencer-binding protein OS=Homo sapiens OX=9606 GN=FSBP PE=1 SV=1	1	12721	17991	1	1	143480	1	1	13750	1	1	1	1	1	1	1	1	38132	1	1	27455	25715	561210
sp|P54105|ICLN_HUMAN Methylosome subunit pICln OS=Homo sapiens OX=9606 GN=CLNS1A PE=1 SV=1	122800	108340	154300	133640	90098	99834	79767	131230	137400	140920	122680	139040	276320	352330	234410	264600	275540	280060	166560	191580	210410	244340	141410
sp|Q9H9J4-2|UBP42_HUMAN Isoform 2 of Ubiquitin carboxyl-terminal hydrolase 42 OS=Homo sapiens OX=9606 GN=USP42;sp|Q9H9J4|UBP42_HUMAN Ubiquitin carboxyl-terminal hydrolase 42 OS=Homo sapiens OX=9606 GN=USP42 PE=1 SV=3	52462	49472	50169	50937	43087	27653	17488	27699	28250	40179	50353	30586	99629	98530	120010	96319	48738	75283	54166	27818	43683	56592	30854
sp|Q9BTT0-3|AN32E_HUMAN Isoform 3 of Acidic leucine-rich nuclear phosphoprotein 32 family member E OS=Homo sapiens OX=9606 GN=ANP32E;sp|Q9BTT0|AN32E_HUMAN Acidic leucine-rich nuclear phosphoprotein 32 family member E OS=Homo sapiens OX=9606 GN=ANP32E PE=1	6599.8	1427.5	5148	5387.2	5858.9	6833.5	5241.3	566.24	1	1	3239	4305.4	1	1	1	1	1	1	1	3872.6	1	1473.4	4350
sp|Q9BSJ8|ESYT1_HUMAN Extended synaptotagmin-1 OS=Homo sapiens OX=9606 GN=ESYT1 PE=1 SV=1;sp|Q9BSJ8-2|ESYT1_HUMAN Isoform 2 of Extended synaptotagmin-1 OS=Homo sapiens OX=9606 GN=ESYT1	2402.1	3042.2	1	1	5749.3	3933.2	1	2900	4066.1	1	3189	3029.7	1	1	1	1	1	1	3221.5	2612.1	3413.6	1717.3	2911.2
sp|P07305|H10_HUMAN Histone H1.0 OS=Homo sapiens OX=9606 GN=H1F0 PE=1 SV=3;sp|P07305-2|H10_HUMAN Isoform 2 of Histone H1.0 OS=Homo sapiens OX=9606 GN=H1F0	5503.9	29149	18438	12936	37795	49685	33534	43837	23059	1167	35495	36486	23110	34474	35089	27041	20881	33328	32316	31269	54277	47046	94316
sp|P02786|TFR1_HUMAN Transferrin receptor protein 1 OS=Homo sapiens OX=9606 GN=TFRC PE=1 SV=2	7163.6	3866	1	1	6767.3	4765.7	1	1	5956.7	2685.4	2534.3	1704.7	1	1	1	1	1	1	1	6981.8	1	1	2544.1
sp|Q86VH2-4|KIF27_HUMAN Isoform 4 of Kinesin-like protein KIF27 OS=Homo sapiens OX=9606 GN=KIF27;sp|Q86VH2-3|KIF27_HUMAN Isoform 3 of Kinesin-like protein KIF27 OS=Homo sapiens OX=9606 GN=KIF27;sp|Q86VH2-2|KIF27_HUMAN Isoform 2 of Kinesin-like protein KIF2	1	1	1	1	1	6691.7	6241.2	6612.4	1	1	1	1	1	1	1	4482.1	1	1	1	1	6052.3	5814.5	1
sp|Q9H8X2|IPPK_HUMAN Inositol-pentakisphosphate 2-kinase OS=Homo sapiens OX=9606 GN=IPPK PE=1 SV=1	5465.4	6540.5	8691.6	1	6215.8	1	6814.4	3618.2	7246.5	3747.3	3967.8	4147.1	11586	14077	13061	13286	13082	11621	6750.1	6629.8	8589.2	8394.4	4711.7
sp|Q5SSJ5|HP1B3_HUMAN Heterochromatin protein 1-binding protein 3 OS=Homo sapiens OX=9606 GN=HP1BP3 PE=1 SV=1;sp|Q5SSJ5-2|HP1B3_HUMAN Isoform 2 of Heterochromatin protein 1-binding protein 3 OS=Homo sapiens OX=9606 GN=HP1BP3;sp|Q5SSJ5-3|HP1B3_HUMAN Isoform	7341.3	7049.5	4478.9	9204.6	15224	15013	9660.3	13197	9155.3	10936	8876.2	9168.9	10069	12488	11495	10950	6181.6	6535.3	5732.7	6834.3	11257	12356	9570.6
sp|P19388|RPAB1_HUMAN DNA-directed RNA polymerases I, II, and III subunit RPABC1 OS=Homo sapiens OX=9606 GN=POLR2E PE=1 SV=4	1	1	1	1	6843.9	6932.6	1	1	1	1	1	12720	1	1	1	1	1	4050.6	1	1	6198.3	1	4050.1
sp|Q9Y277|VDAC3_HUMAN Voltage-dependent anion-selective channel protein 3 OS=Homo sapiens OX=9606 GN=VDAC3 PE=1 SV=1;sp|Q9Y277-2|VDAC3_HUMAN Isoform 2 of Voltage-dependent anion-selective channel protein 3 OS=Homo sapiens OX=9606 GN=VDAC3	1	1	4420.2	4568.6	4753.8	5341.4	1	1	4666.2	1	4338	3670.9	1	1	1	1	1	3172.7	6290.3	1	5603.7	4858.5	1
sp|Q08945|SSRP1_HUMAN FACT complex subunit SSRP1 OS=Homo sapiens OX=9606 GN=SSRP1 PE=1 SV=1	9640.7	6531.9	5179.8	5789.9	9493.9	9472.9	5746	1	4648.3	1	2242.5	1	2175.4	1	1	1	1	4708	1	3287.1	2593	3357.3	25155
sp|P48668|K2C6C_HUMAN Keratin, type II cytoskeletal 6C OS=Homo sapiens OX=9606 GN=KRT6C PE=1 SV=3;	383060	339620	56766	49031	257010	271300	314030	297000	152970	157660	211190	206070	191060	181560	63885	57066	369810	378080	543750	553150	525120	564210	384350
sp|P52788|SPSY_HUMAN Spermine synthase OS=Homo sapiens OX=9606 GN=SMS PE=1 SV=2;sp|P52788-2|SPSY_HUMAN Isoform 2 of Spermine synthase OS=Homo sapiens OX=9606 GN=SMS	1	10033	1	3326.6	5497	13076	2940.8	3593.2	2856.7	1	3139.7	1	1	1	1	1	1	1	2318.8	831.59	1852.1	2298.7	3556.8
sp|P49720|PSB3_HUMAN Proteasome subunit beta type-3 OS=Homo sapiens OX=9606 GN=PSMB3 PE=1 SV=2	3441.6	1	1	1	8250.9	8723	1	1	1	1	6224.8	6297.5	1	1	1	1	1	1502	1	1	4932.6	2827.5	9251.1
sp|Q8IYT4-2|KATL2_HUMAN Isoform 2 of Katanin p60 ATPase-containing subunit A-like 2 OS=Homo sapiens OX=9606 GN=KATNAL2;sp|Q8IYT4|KATL2_HUMAN Katanin p60 ATPase-containing subunit A-like 2 OS=Homo sapiens OX=9606 GN=KATNAL2 PE=1 SV=3	1	1	1	1	61150	29279	1	1	12512	1	1	1	1	1	1	1	1	1	1	1	1	1	1
sp|P61221|ABCE1_HUMAN ATP-binding cassette sub-family E member 1 OS=Homo sapiens OX=9606 GN=ABCE1 PE=1 SV=1	3557.9	6353.7	1	1	5702.2	4233.2	1	1	6133.3	4415.2	1804.9	1	1	1	1	1	1	1	1	7956	1	1	4462.1
sp|Q8N5F7|NKAP_HUMAN NF-kappa-B-activating protein OS=Homo sapiens OX=9606 GN=NKAP PE=1 SV=1;sp|Q5M9Q1|NKAPL_HUMAN NKAP-like protein OS=Homo sapiens OX=9606 GN=NKAPL PE=2 SV=3	25658	16899	22316	27092	19847	21471	31403	25764	18673	26633	20072	17572	32058	20813	35212	31908	20126	19909	24500	20248	28344	39469	15446
sp|P61586|RHOA_HUMAN Transforming protein RhoA OS=Homo sapiens OX=9606 GN=RHOA PE=1 SV=1;sp|P08134|RHOC_HUMAN Rho-related GTP-binding protein RhoC OS=Homo sapiens OX=9606 GN=RHOC PE=1 SV=1	12066	15650	1	4927.4	16170	9692.3	1	1	4193.9	2087.8	2792.9	3204.6	1	1	1	1	1	1	1933	3025.4	1	2577.4	2733.7
sp|Q9H2G2-2|SLK_HUMAN Isoform 2 of STE20-like serine/threonine-protein kinase OS=Homo sapiens OX=9606 GN=SLK;sp|Q9H2G2|SLK_HUMAN STE20-like serine/threonine-protein kinase OS=Homo sapiens OX=9606 GN=SLK PE=1 SV=1	15182	71724	19891	17254	26255	74460	21313	36790	86674	45003	28839	27536	40986	62210	55359	49720	91537	60553	60033	89032	32049	53317	49657
sp|Q06124-2|PTN11_HUMAN Isoform 2 of Tyrosine-protein phosphatase non-receptor type 11 OS=Homo sapiens OX=9606 GN=PTPN11;sp|Q06124|PTN11_HUMAN Tyrosine-protein phosphatase non-receptor type 11 OS=Homo sapiens OX=9606 GN=PTPN11 PE=1 SV=2	1	1	1	1	3481.4	7744.9	1	1	926.59	2488.6	5601.9	3093.2	1503.2	2977.9	3696.9	2721.5	2713.9	1	4763.1	1860	1	1	1
sp|Q70IA6-2|MOB2_HUMAN Isoform 2 of MOB kinase activator 2 OS=Homo sapiens OX=9606 GN=MOB2;sp|Q70IA6|MOB2_HUMAN MOB kinase activator 2 OS=Homo sapiens OX=9606 GN=MOB2 PE=1 SV=1;sp|Q70IA6-3|MOB2_HUMAN Isoform 3 of MOB kinase activator 2 OS=Homo sapiens OX=9	18500	28505	26799	33422	28122	15817	21439	25554	35393	25514	36613	29096	80105	80289	81740	82771	70583	70863	50810	39917	68911	63968	27746
sp|O00268|TAF4_HUMAN Transcription initiation factor TFIID subunit 4 OS=Homo sapiens OX=9606 GN=TAF4 PE=1 SV=2	28752	37427	39925	37911	29004	32214	29689	36211	37674	47263	43135	39747	80680	87635	91200	71098	70535	66134	57178	51279	64535	73775	36373
sp|P28070|PSB4_HUMAN Proteasome subunit beta type-4 OS=Homo sapiens OX=9606 GN=PSMB4 PE=1 SV=4	1	5742.3	1	1	4595.2	1	1	1	1	1	7523	4368.2	1	1	1	1	1	1	1	1	3114.5	3025	6483.3
sp|Q3V6T2-4|GRDN_HUMAN Isoform 4 of Girdin OS=Homo sapiens OX=9606 GN=CCDC88A;sp|Q3V6T2-2|GRDN_HUMAN Isoform 2 of Girdin OS=Homo sapiens OX=9606 GN=CCDC88A;sp|Q3V6T2-3|GRDN_HUMAN Isoform 3 of Girdin OS=Homo sapiens OX=9606 GN=CCDC88A;sp|Q3V6T2|GRDN_HUMAN G	52564	93755	78015	81246	61645	64188	80034	66481	108940	97172	74072	92785	233430	218790	255260	254050	149860	133200	159520	131080	182260	157900	97339
sp|Q9Y4Y9|LSM5_HUMAN U6 snRNA-associated Sm-like protein LSm5 OS=Homo sapiens OX=9606 GN=LSM5 PE=1 SV=3	1	5019.8	1	1	1	118.57	1	3475.9	1	1	5423.3	2892.7	1	1951.4	915.89	1	1708.2	1	6424	1	1918.1	1	13702
sp|P61081|UBC12_HUMAN NEDD8-conjugating enzyme Ubc12 OS=Homo sapiens OX=9606 GN=UBE2M PE=1 SV=1	1	12549	1	6593.2	6216.3	1	1	1113.3	1	7006.2	1	3623.2	1	1	2047.1	1	1	1120	2257.7	1	1	1	3636.9
sp|O14979-3|HNRDL_HUMAN Isoform 3 of Heterogeneous nuclear ribonucleoprotein D-like OS=Homo sapiens OX=9606 GN=HNRNPDL;sp|O14979-2|HNRDL_HUMAN Isoform 2 of Heterogeneous nuclear ribonucleoprotein D-like OS=Homo sapiens OX=9606 GN=HNRNPDL;sp|O14979|HNRDL_HU	10875	11992	1	4942.5	12433	12438	1	3620.3	1	1	3161.7	4928.1	1	1657.1	2166.1	4615.6	6816.2	8908.8	19940	17181	1	9770.5	155200
sp|Q00796|DHSO_HUMAN Sorbitol dehydrogenase OS=Homo sapiens OX=9606 GN=SORD PE=1 SV=4;sp|Q00796-2|DHSO_HUMAN Isoform 2 of Sorbitol dehydrogenase OS=Homo sapiens OX=9606 GN=SORD	4959.1	8785.2	1	1	1	5537.7	2773.2	1	3372	1	1	5520.3	1	3929.9	1	1	5454.9	7347.5	707.53	5271.3	1843.8	2619.7	3615.6
sp|P55010|IF5_HUMAN Eukaryotic translation initiation factor 5 OS=Homo sapiens OX=9606 GN=EIF5 PE=1 SV=2	1	3323.9	1	1	14923	12274	4898.4	4313.2	1	1	2406.1	1	1	1	1	1	977.53	2827.5	1	2174.6	3781	5288	1265.4
sp|Q13813-3|SPTN1_HUMAN Isoform 3 of Spectrin alpha chain, non-erythrocytic 1 OS=Homo sapiens OX=9606 GN=SPTAN1;sp|Q13813|SPTN1_HUMAN Spectrin alpha chain, non-erythrocytic 1 OS=Homo sapiens OX=9606 GN=SPTAN1 PE=1 SV=3;sp|Q13813-2|SPTN1_HUMAN Isoform 2 of	76682	89428	82031	75683	63332	92296	98380	100190	124290	121560	96874	86147	196800	195550	201170	209050	174240	185530	167570	155530	128950	139080	108530
sp|O95881|TXD12_HUMAN Thioredoxin domain-containing protein 12 OS=Homo sapiens OX=9606 GN=TXNDC12 PE=1 SV=1	128850	154860	331260	349750	134500	144350	183810	179090	221510	271780	188240	163620	428670	408630	342060	325490	357960	357860	268750	257950	133490	146010	212980
sp|Q01804|OTUD4_HUMAN OTU domain-containing protein 4 OS=Homo sapiens OX=9606 GN=OTUD4 PE=1 SV=4;sp|Q01804-3|OTUD4_HUMAN Isoform 3 of OTU domain-containing protein 4 OS=Homo sapiens OX=9606 GN=OTUD4	1359000	1395500	1857900	1901000	1126100	1125800	1494500	1441100	1812800	1872100	1557000	1650600	2877100	2887500	3273300	3410500	2311400	2228400	1946400	1946200	2383900	2302700	1276500
sp|Q99615-2|DNJC7_HUMAN Isoform 2 of DnaJ homolog subfamily C member 7 OS=Homo sapiens OX=9606 GN=DNAJC7;sp|Q99615|DNJC7_HUMAN DnaJ homolog subfamily C member 7 OS=Homo sapiens OX=9606 GN=DNAJC7 PE=1 SV=2	1	4352.7	2192.5	1	4390.2	5695.9	1	1	2788.9	5864.6	2475.7	1	1	1	1	1	1	5264.5	1	6008.9	1	1	2159
sp|P23381|SYWC_HUMAN Tryptophan--tRNA ligase, cytoplasmic OS=Homo sapiens OX=9606 GN=WARS PE=1 SV=2;sp|P23381-2|SYWC_HUMAN Isoform 2 of Tryptophan--tRNA ligase, cytoplasmic OS=Homo sapiens OX=9606 GN=WARS	90323	97141	98459	76446	88283	82189	57530	72784	76813	84876	79204	82059	110310	109590	121480	111150	130050	122370	100290	113470	108730	130030	91480
sp|Q13185|CBX3_HUMAN Chromobox protein homolog 3 OS=Homo sapiens OX=9606 GN=CBX3 PE=1 SV=4	52651	49397	41186	32509	35861	53858	50151	46564	42120	54781	43654	52270	49920	48145	63045	61674	32331	57343	68890	63918	47680	40815	134260
sp|P49419-4|AL7A1_HUMAN Isoform 4 of Alpha-aminoadipic semialdehyde dehydrogenase OS=Homo sapiens OX=9606 GN=ALDH7A1;sp|P49419-2|AL7A1_HUMAN Isoform 2 of Alpha-aminoadipic semialdehyde dehydrogenase OS=Homo sapiens OX=9606 GN=ALDH7A1;sp|P49419|AL7A1_HUMAN	10288	10426	5129.4	1	8281.9	6322	1	1	1	1	6021.3	4628.2	1	1	1	1	1	1	3295.6	3794.5	1	7164.1	6370.9
sp|P22695|QCR2_HUMAN Cytochrome b-c1 complex subunit 2, mitochondrial OS=Homo sapiens OX=9606 GN=UQCRC2 PE=1 SV=3	5375.9	5622.7	1	5152	6697.7	9157.6	1	1	2310.2	1012.2	3175.7	4100.7	5563	2885	1	1	4283.4	1	7301.1	1	4961.5	2764.7	4176.7
sp|Q13561|DCTN2_HUMAN Dynactin subunit 2 OS=Homo sapiens OX=9606 GN=DCTN2 PE=1 SV=4;sp|Q13561-3|DCTN2_HUMAN Isoform 3 of Dynactin subunit 2 OS=Homo sapiens OX=9606 GN=DCTN2;sp|Q13561-2|DCTN2_HUMAN Isoform 2 of Dynactin subunit 2 OS=Homo sapiens OX=9606 GN=	1	2080.2	1	1	4364	3850.1	1	1	2877.8	2619.1	2821.2	2270	1	3598.6	1	1	3373.3	3707.9	4083.7	2460.8	1	2081.9	3714.1
sp|P78417|GSTO1_HUMAN Glutathione S-transferase omega-1 OS=Homo sapiens OX=9606 GN=GSTO1 PE=1 SV=2;sp|P78417-3|GSTO1_HUMAN Isoform 3 of Glutathione S-transferase omega-1 OS=Homo sapiens OX=9606 GN=GSTO1	7698.6	1	1	1	6249	10151	1	4439.2	1	1	1	6136	1	1	1	1	1	1	4941.9	4886.8	1	1903	1
sp|Q9BXU1-3|STK31_HUMAN Isoform 3 of Serine/threonine-protein kinase 31 OS=Homo sapiens OX=9606 GN=STK31;sp|Q9BXU1-2|STK31_HUMAN Isoform 2 of Serine/threonine-protein kinase 31 OS=Homo sapiens OX=9606 GN=STK31;sp|Q9BXU1|STK31_HUMAN Serine/threonine-protein	9756.3	12132	25593	27785	6813.5	6198	18136	15106	23764	21477	11554	1	38532	35678	40720	35700	1	46265	26402	27326	9136.3	10392	14740
sp|Q14204|DYHC1_HUMAN Cytoplasmic dynein 1 heavy chain 1 OS=Homo sapiens OX=9606 GN=DYNC1H1 PE=1 SV=5	3989.7	2586.9	1	1	3945.1	5686.5	1	3150.4	344.32	6113.7	838.51	1	1	2130.8	3085.2	1	1	1	1	3505.1	5460.1	3526	2806.7
sp|O95793-2|STAU1_HUMAN Isoform Short of Double-stranded RNA-binding protein Staufen homolog 1 OS=Homo sapiens OX=9606 GN=STAU1;sp|O95793-3|STAU1_HUMAN Isoform 3 of Double-stranded RNA-binding protein Staufen homolog 1 OS=Homo sapiens OX=9606 GN=STAU1;sp|O	3137.2	3093.9	1	1	2502.5	7902.5	1	2787	1	3095.6	1775.1	2708.8	1	1	2071.4	2447	1	2456.2	2007.7	1	1	3208.3	2625.4
sp|Q9Y617|SERC_HUMAN Phosphoserine aminotransferase OS=Homo sapiens OX=9606 GN=PSAT1 PE=1 SV=2;sp|Q9Y617-2|SERC_HUMAN Isoform 2 of Phosphoserine aminotransferase OS=Homo sapiens OX=9606 GN=PSAT1	1	17074	4486.3	1	18090	22708	1	1	1	1	5343.3	4973.7	1	1	1	1	1	1	2268.5	2366.8	3792.5	2616.5	5779.5
sp|Q15637-4|SF01_HUMAN Isoform 4 of Splicing factor 1 OS=Homo sapiens OX=9606 GN=SF1;sp|Q15637-6|SF01_HUMAN Isoform 6 of Splicing factor 1 OS=Homo sapiens OX=9606 GN=SF1;sp|Q15637-3|SF01_HUMAN Isoform 3 of Splicing factor 1 OS=Homo sapiens OX=9606 GN=SF1;s	4345.9	5195.2	1	3913	8069.7	10584	1	1	1	5590.1	2926.4	1750.3	1	1	2010.2	4286.5	4732.8	1200.6	5842.7	3968.2	2394.9	2984.7	804.6
sp|O15212|PFD6_HUMAN Prefoldin subunit 6 OS=Homo sapiens OX=9606 GN=PFDN6 PE=1 SV=1	4165.3	3728.8	2613.7	2836.1	1	5628.5	1	1	746.61	3521.3	5996.6	1	1	1	1	1147.2	1	1	1	5351.7	1	1	2717.3
sp|Q86X55-2|CARM1_HUMAN Isoform 2 of Histone-arginine methyltransferase CARM1 OS=Homo sapiens OX=9606 GN=CARM1;sp|Q86X55-1|CARM1_HUMAN Isoform 1 of Histone-arginine methyltransferase CARM1 OS=Homo sapiens OX=9606 GN=CARM1;sp|Q86X55|CARM1_HUMAN Histone-argi	2012.6	6949.5	3289.7	6309.9	6509	6354.7	1	1	9992.2	1	1	1	2626.4	1791.1	1	1	1	5730	1	4000.5	10018	4576.3	1
sp|Q9H307|PININ_HUMAN Pinin OS=Homo sapiens OX=9606 GN=PNN PE=1 SV=5	18168	24579	19063	19043	17037	15036	12744	3170.5	12886	8255.5	16264	11815	26076	33846	51118	50237	30264	29986	24664	20510	23516	25321	55775
sp|Q9NSE4|SYIM_HUMAN Isoleucine--tRNA ligase, mitochondrial OS=Homo sapiens OX=9606 GN=IARS2 PE=1 SV=2	4406.9	14244	3629.8	3441	7250.2	20354	1	1	3071.1	1	2693.6	4103.3	1	1	1	1	1	1	2746	1	1	1	4295
sp|P15311|EZRI_HUMAN Ezrin OS=Homo sapiens OX=9606 GN=EZR PE=1 SV=4	6952.9	11157	5272.2	5390.6	7122	9589.2	1	1	1	1	6062.8	3720.8	1	1	1	1	1	1	3738.9	1	1	5145.6	4540.5
sp|Q16875-2|F263_HUMAN Isoform 2 of 6-phosphofructo-2-kinase/fructose-2,6-bisphosphatase 3 OS=Homo sapiens OX=9606 GN=PFKFB3;sp|Q16875|F263_HUMAN 6-phosphofructo-2-kinase/fructose-2,6-bisphosphatase 3 OS=Homo sapiens OX=9606 GN=PFKFB3 PE=1 SV=1;sp|Q16875-3	127290	137960	221420	210120	108110	110860	120180	124070	162560	163230	186500	163010	370320	383330	345500	333040	342800	312240	261860	233190	285770	286520	192400
sp|Q9Y2Z0-2|SGT1_HUMAN Isoform 2 of Protein SGT1 homolog OS=Homo sapiens OX=9606 GN=SUGT1;sp|Q9Y2Z0|SGT1_HUMAN Protein SGT1 homolog OS=Homo sapiens OX=9606 GN=SUGT1 PE=1 SV=3	1	1	1	4904.7	3249.1	7370.8	1	1	6235.3	1	1	3413.9	1	2521.4	2347.2	1	2725	1	6168.9	7177.1	2450.1	2726.3	3226.9
sp|P26640|SYVC_HUMAN Valine--tRNA ligase OS=Homo sapiens OX=9606 GN=VARS PE=1 SV=4	1	653.99	1	1721.6	3159.5	1423.3	1	1	2067.9	1	4404	3142.1	1345.6	1	1	1	2736.8	1	560.87	1	1209	1058.9	6240.7
sp|Q16543|CDC37_HUMAN Hsp90 co-chaperone Cdc37 OS=Homo sapiens OX=9606 GN=CDC37 PE=1 SV=1	44545	54803	47410	42272	59921	66502	120830	139610	181970	168450	126210	119100	135080	142300	203700	197420	125180	114050	127800	120060	105360	103780	100350
sp|Q92900-2|RENT1_HUMAN Isoform 2 of Regulator of nonsense transcripts 1 OS=Homo sapiens OX=9606 GN=UPF1;sp|Q92900|RENT1_HUMAN Regulator of nonsense transcripts 1 OS=Homo sapiens OX=9606 GN=UPF1 PE=1 SV=2	7189.5	2190.1	9129.3	1	10174	9815.9	344.35	2392	1	5917.5	912.47	1	1079.6	3769.3	3231.4	1	5832.8	3916.6	1101.7	3257.5	5058.6	4446.8	3501.3
sp|O75494-5|SRS10_HUMAN Isoform 5 of Serine/arginine-rich splicing factor 10 OS=Homo sapiens OX=9606 GN=SRSF10;sp|O75494-4|SRS10_HUMAN Isoform 4 of Serine/arginine-rich splicing factor 10 OS=Homo sapiens OX=9606 GN=SRSF10;sp|O75494-6|SRS10_HUMAN Isoform 6	1	3808.6	1	1	1	1	1	4313.9	1	1	3981.4	1184.1	4401.3	3694.9	1646.1	3755.6	33549	24810	14172	18442	5714.2	1004.5	59482
sp|Q96CT7|CC124_HUMAN Coiled-coil domain-containing protein 124 OS=Homo sapiens OX=9606 GN=CCDC124 PE=1 SV=1	1	4632.7	1	1	4994.8	5563	1	4769.6	1	1	4533	1	1	1	1	1	1	1	1	1	3389	2644.6	1
sp|O14980|XPO1_HUMAN Exportin-1 OS=Homo sapiens OX=9606 GN=XPO1 PE=1 SV=1	1	1549	1	1	1	1	1	2540.5	1	4141.9	2531	1	1	1	1	1	1688	1	9054.4	3751	1	1	10994
sp|P04899|GNAI2_HUMAN Guanine nucleotide-binding protein G(i) subunit alpha-2 OS=Homo sapiens OX=9606 GN=GNAI2 PE=1 SV=3;sp|P04899-4|GNAI2_HUMAN Isoform sGi2 of Guanine nucleotide-binding protein G(i) subunit alpha-2 OS=Homo sapiens OX=9606 GN=GNAI2;sp|P04	1	4520.3	1	1	3753.1	4400.4	1	1	3261.9	3002.3	2808	1	1	3397.1	1	1	3635.6	5466.8	3630.7	3827.4	3564	3104.4	23658
sp|Q8NDC0|MISSL_HUMAN MAPK-interacting and spindle-stabilizing protein-like OS=Homo sapiens OX=9606 GN=MAPK1IP1L PE=1 SV=4	3897.2	4315.4	1479.8	1	4651.5	6724.6	1	1	1	1	4223	4657	1	1	1	2563.1	1	2497.9	7713	8063.3	1	1745.1	5010.7
sp|P35998-2|PRS7_HUMAN Isoform 2 of 26S proteasome regulatory subunit 7 OS=Homo sapiens OX=9606 GN=PSMC2;sp|P35998|PRS7_HUMAN 26S proteasome regulatory subunit 7 OS=Homo sapiens OX=9606 GN=PSMC2 PE=1 SV=3	13359	22633	12379	10103	13489	21170	12294	10711	23136	20808	12276	21792	20469	19108	17019	16970	20949	18676	28486	27286	19689	17931	21060
sp|O95861-4|BPNT1_HUMAN Isoform 4 of 3(2),5-bisphosphate nucleotidase 1 OS=Homo sapiens OX=9606 GN=BPNT1;sp|O95861|BPNT1_HUMAN 3(2),5-bisphosphate nucleotidase 1 OS=Homo sapiens OX=9606 GN=BPNT1 PE=1 SV=1;sp|O95861-2|BPNT1_HUMAN Isoform 2 of 3(2),5	6698.1	8962.2	4767.1	2598.3	7779.1	7211.3	2936.3	2143.6	1524.1	1974.1	1	1	1	1	1	1	1	1	1966.3	2339.6	1676.5	1	2128.5
sp|O75688-2|PPM1B_HUMAN Isoform Beta-2 of Protein phosphatase 1B OS=Homo sapiens OX=9606 GN=PPM1B	38936	43984	97493	61249	57758	4919.1	83788	94663	96295	100490	128250	127230	200310	200290	172780	161780	22680	31927	152730	127200	137750	130790	89593
sp|P35250-2|RFC2_HUMAN Isoform 2 of Replication factor C subunit 2 OS=Homo sapiens OX=9606 GN=RFC2;sp|P35250|RFC2_HUMAN Replication factor C subunit 2 OS=Homo sapiens OX=9606 GN=RFC2 PE=1 SV=3	1	1	1	1	1	7337.7	3733.6	4758.2	1	1	1	1	1	1	1	1	1	1	724.02	1	1	765.98	1
sp|P69905|HBA_HUMAN Hemoglobin subunit alpha OS=Homo sapiens OX=9606 GN=HBA1 PE=1 SV=2	12691	1	5279.3	6692.3	1	1	4959.9	1	1	1	1	3430.3	5895.9	1	1	1	7073.8	11106	5211.2	1	4532.1	6451.5	1
sp|P49721|PSB2_HUMAN Proteasome subunit beta type-2 OS=Homo sapiens OX=9606 GN=PSMB2 PE=1 SV=1	1	5693	1	1	1985.3	8736.1	1	1	1	1	4858.8	3459.5	1	1	1	1	1	1	1	237.58	8060.9	7844.1	4597.7
sp|Q12905|ILF2_HUMAN Interleukin enhancer-binding factor 2 OS=Homo sapiens OX=9606 GN=ILF2 PE=1 SV=2	808.05	27303	1	1	2510.2	27003	1	1860.5	1	2052	1786.7	2425.2	1	1	1	1	1	2478	2934.2	1063.5	1	1	29447
sp|Q15019|SEPT2_HUMAN Septin-2 OS=Homo sapiens OX=9606 GN=SEPT2 PE=1 SV=1;sp|Q15019-3|SEPT2_HUMAN Isoform 3 of Septin-2 OS=Homo sapiens OX=9606 GN=SEPT2;sp|Q15019-2|SEPT2_HUMAN Isoform 2 of Septin-2 OS=Homo sapiens OX=9606 GN=SEPT2	1	4048.1	1	1814.6	5317.4	4170.2	1	1	2895.1	1	2275.4	2948.5	1	1	1	1	1	1	2461.2	1	956.41	1	3714.7
sp|P11182|ODB2_HUMAN Lipoamide acyltransferase component of branched-chain alpha-keto acid dehydrogenase complex, mitochondrial OS=Homo sapiens OX=9606 GN=DBT PE=1 SV=3	90986	113290	82523	123990	85869	82100	78668	73338	109730	93876	103950	120200	220320	220790	264090	268370	186070	169230	173660	153650	159530	152640	123250
sp|P56385|ATP5I_HUMAN ATP synthase subunit e, mitochondrial OS=Homo sapiens OX=9606 GN=ATP5I PE=1 SV=2	1	1	1	1	1	2256.7	1	2360.8	1	3548.5	2007.6	1	1	1	1	1	1822.1	1688.3	3023.7	2508.2	1	1	2137
sp|Q14574-2|DSC3_HUMAN Isoform 3B of Desmocollin-3 OS=Homo sapiens OX=9606 GN=DSC3;sp|Q14574|DSC3_HUMAN Desmocollin-3 OS=Homo sapiens OX=9606 GN=DSC3 PE=1 SV=3	1	1	1	1	2134.8	1709.1	1	1	1	1	6381	1532.3	1	1	1	1	522.78	1	471.95	1	166190	180160	4405
sp|P62995-3|TRA2B_HUMAN Isoform 3 of Transformer-2 protein homolog beta OS=Homo sapiens OX=9606 GN=TRA2B;sp|P62995|TRA2B_HUMAN Transformer-2 protein homolog beta OS=Homo sapiens OX=9606 GN=TRA2B PE=1 SV=1	31978	37523	28850	31705	30998	33205	29429	38846	26321	20326	27723	27143	43712	53501	59916	53658	89615	64541	51924	50736	42136	46782	166050
sp|P61019-2|RAB2A_HUMAN Isoform 2 of Ras-related protein Rab-2A OS=Homo sapiens OX=9606 GN=RAB2A;sp|P61019|RAB2A_HUMAN Ras-related protein Rab-2A OS=Homo sapiens OX=9606 GN=RAB2A PE=1 SV=1	1	1503.9	1	1	7482.4	7880.3	2655	1	2701.5	675.38	1	1730.4	1	1	1	1	1	1	4095.8	4993	1828.4	3368.4	1637.5
sp|P25786|PSA1_HUMAN Proteasome subunit alpha type-1 OS=Homo sapiens OX=9606 GN=PSMA1 PE=1 SV=1;sp|P25786-2|PSA1_HUMAN Isoform Long of Proteasome subunit alpha type-1 OS=Homo sapiens OX=9606 GN=PSMA1	4969.5	2805.2	1	2312.2	21293	18644	1	3408.9	1	1	4286.7	1	1	1	1	1	1	1	1	1	3418.8	8630.5	4074
sp|Q15427|SF3B4_HUMAN Splicing factor 3B subunit 4 OS=Homo sapiens OX=9606 GN=SF3B4 PE=1 SV=1	7768.9	10768	1	10865	11410	10726	12117	8353.6	1	12872	1	10221	6133.1	21284	15436	23636	16115	35314	16734	16110	12715	16215	14853
sp|Q86X95|CIR1_HUMAN Corepressor interacting with RBPJ 1 OS=Homo sapiens OX=9606 GN=CIR1 PE=1 SV=1;sp|Q86X95-2|CIR1_HUMAN Isoform 2 of Corepressor interacting with RBPJ 1 OS=Homo sapiens OX=9606 GN=CIR1	54681	58508	58647	25127	55374	44123	51205	60385	63219	50847	59419	66581	128390	127050	142080	148550	92367	85206	88302	91288	92884	130480	62424
sp|P09417-2|DHPR_HUMAN Isoform 2 of Dihydropteridine reductase OS=Homo sapiens OX=9606 GN=QDPR;sp|P09417|DHPR_HUMAN Dihydropteridine reductase OS=Homo sapiens OX=9606 GN=QDPR PE=1 SV=2	3407.5	6263.2	1	1	2310.9	1	1	2482	1	1	2660	2137	1123.5	1006.7	2388.7	1	1	1	1	1483.9	2258.9	1674	1566.3
sp|Q9BQA1|MEP50_HUMAN Methylosome protein 50 OS=Homo sapiens OX=9606 GN=WDR77 PE=1 SV=1;sp|Q9BQA1-2|MEP50_HUMAN Isoform 2 of Methylosome protein 50 OS=Homo sapiens OX=9606 GN=WDR77	213780	245090	366480	385060	261570	260600	205170	280890	346990	339980	276820	283830	501090	505960	546920	496230	473270	536430	439500	472190	372360	436780	256030
sp|Q9Y262-2|EIF3L_HUMAN Isoform 2 of Eukaryotic translation initiation factor 3 subunit L OS=Homo sapiens OX=9606 GN=EIF3L;sp|Q9Y262|EIF3L_HUMAN Eukaryotic translation initiation factor 3 subunit L OS=Homo sapiens OX=9606 GN=EIF3L PE=1 SV=1	1	1	2822.1	1	8911.5	1	1	1	5743.2	1	1	1359.2	1	1	1	1	1772.8	3051.7	2815.2	4249.4	2964.7	2980.8	5311.8
sp|Q9UBT2|SAE2_HUMAN SUMO-activating enzyme subunit 2 OS=Homo sapiens OX=9606 GN=UBA2 PE=1 SV=2	1	5081.2	1	1	6652.3	11954	2591.3	1	1	1	1	4482.3	1	1	1	1	1	1	5945.3	1	1	1	6388
sp|Q8WUM4|PDC6I_HUMAN Programmed cell death 6-interacting protein OS=Homo sapiens OX=9606 GN=PDCD6IP PE=1 SV=1;sp|Q8WUM4-2|PDC6I_HUMAN Isoform 2 of Programmed cell death 6-interacting protein OS=Homo sapiens OX=9606 GN=PDCD6IP	1555.6	2428.9	1	1	2704.6	3001.4	1365.7	1145.6	2736.6	1	1	1728.4	1	1	1	1	1	1	2871	2892.8	1	1	2152.8
sp|P78527|PRKDC_HUMAN DNA-dependent protein kinase catalytic subunit OS=Homo sapiens OX=9606 GN=PRKDC PE=1 SV=3;sp|P78527-2|PRKDC_HUMAN Isoform 2 of DNA-dependent protein kinase catalytic subunit OS=Homo sapiens OX=9606 GN=PRKDC	65543	55862	52955	9950.3	75053	88020	12240	18351	41647	87360	19479	37272	18588	27127	17391	11127	39742	41547	101400	91705	51864	47329	57270
sp|Q9Y3I0|RTCB_HUMAN tRNA-splicing ligase RtcB homolog OS=Homo sapiens OX=9606 GN=RTCB PE=1 SV=1	5127	7714.2	1	1	8534.3	6469.6	6849	1	1	1	1	1	1	1	1	1	1	4688	1	1981	1	1	1
sp|P62310|LSM3_HUMAN U6 snRNA-associated Sm-like protein LSm3 OS=Homo sapiens OX=9606 GN=LSM3 PE=1 SV=2	7446.4	1	1	1	2973	2583.7	1	1	1	1	3795.9	3034.7	1	1	1	1	1	1	1	1	1	1	2952.7
sp|Q13151|ROA0_HUMAN Heterogeneous nuclear ribonucleoprotein A0 OS=Homo sapiens OX=9606 GN=HNRNPA0 PE=1 SV=1	1	1671.2	1	1	6126	4468.7	1099.5	1	1600.1	2248.1	1835	1	1	1	1	1	1	1	3447.9	6009.1	2195.8	1	72569
sp|P01876|IGHA1_HUMAN Immunoglobulin heavy constant alpha 1 OS=Homo sapiens OX=9606 GN=IGHA1 PE=1 SV=2;sp|P01877|IGHA2_HUMAN Immunoglobulin heavy constant alpha 2 OS=Homo sapiens OX=9606 GN=IGHA2 PE=1 SV=4	2007.9	515.85	1	1	3448.7	1779.4	1	2475.6	2474.7	1	1710.7	1	1121.3	1	1	1	12530	3106.3	2436.4	572.23	13817	23944	1
sp|P81605|DCD_HUMAN Dermcidin OS=Homo sapiens OX=9606 GN=DCD PE=1 SV=2;sp|P81605-2|DCD_HUMAN Isoform 2 of Dermcidin OS=Homo sapiens OX=9606 GN=DCD	12103	11594	45898	40545	35376	33050	17159	21273	28698	9189.4	46836	48325	45947	27875	44554	22026	79521	88037	36512	17243	45133	46841	41370
sp|O76003|GLRX3_HUMAN Glutaredoxin-3 OS=Homo sapiens OX=9606 GN=GLRX3 PE=1 SV=2	1	4606.5	2761.2	1	5977.7	5896.3	1	1	1	1	3489.7	3056.9	1	1	1	1311.4	1	1	1	2675.5	1	2102.2	3438.6
sp|Q9Y3C1|NOP16_HUMAN Nucleolar protein 16 OS=Homo sapiens OX=9606 GN=NOP16 PE=1 SV=2;sp|Q9Y3C1-3|NOP16_HUMAN Isoform 3 of Nucleolar protein 16 OS=Homo sapiens OX=9606 GN=NOP16;sp|Q9Y3C1-2|NOP16_HUMAN Isoform 2 of Nucleolar protein 16 OS=Homo sapiens OX=96	1	1	1	1	12606	17420	3286.3	1	1	1	1	3215.1	2406.5	5499.9	1	6152	3762	4499.4	1469.1	5055.5	6301	6786.4	22776
sp|P30566|PUR8_HUMAN Adenylosuccinate lyase OS=Homo sapiens OX=9606 GN=ADSL PE=1 SV=2;sp|P30566-2|PUR8_HUMAN Isoform 2 of Adenylosuccinate lyase OS=Homo sapiens OX=9606 GN=ADSL	3722	5328.1	1	4095.7	4372	1	1	3615.1	1	1	1	2797.1	1	1	1	1	1	1	1	1	1	1	1
sp|Q8WVV4-1|POF1B_HUMAN Isoform 1 of Protein POF1B OS=Homo sapiens OX=9606 GN=POF1B;sp|Q8WVV4|POF1B_HUMAN Protein POF1B OS=Homo sapiens OX=9606 GN=POF1B PE=1 SV=3	1	1	1	1	932.55	486.44	1	1	1	1	2487.1	3853.5	3184.4	4329.3	1	1	1	1	4637	1806.7	216150	190660	1
sp|Q01081|U2AF1_HUMAN Splicing factor U2AF 35 kDa subunit OS=Homo sapiens OX=9606 GN=U2AF1 PE=1 SV=3;sp|P0DN76|U2AF5_HUMAN Splicing factor U2AF 35 kDa subunit-like protein OS=Homo sapiens OX=9606 GN=U2AF1L5 PE=1 SV=1;sp|Q01081-4|U2AF1_HUMAN Isoform 4 of Sp	8512.7	16068	7469.2	9045.5	11659	15190	9041.5	10465	10845	10882	7178.9	7810.9	1	7402.6	9980.1	5485.1	12774	16073	12514	16285	9620.8	10659	14900
sp|P51991|ROA3_HUMAN Heterogeneous nuclear ribonucleoprotein A3 OS=Homo sapiens OX=9606 GN=HNRNPA3 PE=1 SV=2	1741.2	1310.8	1	2583.5	8524.7	4667.3	2378.3	936.79	1	1	2842.9	1	1	1	1	696.56	1030.8	3561	11421	11234	2977.8	10722	245400
sp|P29218-3|IMPA1_HUMAN Isoform 3 of Inositol monophosphatase 1 OS=Homo sapiens OX=9606 GN=IMPA1;sp|P29218|IMPA1_HUMAN Inositol monophosphatase 1 OS=Homo sapiens OX=9606 GN=IMPA1 PE=1 SV=1;sp|P29218-2|IMPA1_HUMAN Isoform 2 of Inositol monophosphatase 1 OS=	3197.3	8768.1	1	1	8766.4	8772.3	1	3218.9	1	1	1	2907.3	1	1	1	1	1	1	1833.2	1	1449.4	1	1640.9
sp|O75340-2|PDCD6_HUMAN Isoform 2 of Programmed cell death protein 6 OS=Homo sapiens OX=9606 GN=PDCD6;sp|O75340|PDCD6_HUMAN Programmed cell death protein 6 OS=Homo sapiens OX=9606 GN=PDCD6 PE=1 SV=1	1	1	1	1	6615.3	2131.1	1	1	3730.5	1	1	2365.3	1	1	1	1	1	1	4154.8	4172.3	1	1	5881.2
sp|P04181|OAT_HUMAN Ornithine aminotransferase, mitochondrial OS=Homo sapiens OX=9606 GN=OAT PE=1 SV=1;sp|P04181-2|OAT_HUMAN Isoform 2 of Ornithine aminotransferase, mitochondrial OS=Homo sapiens OX=9606 GN=OAT	98383	120750	111800	119010	83673	86806	89816	92998	96767	80952	96396	104830	156880	150470	201080	186520	141410	129140	138760	139950	131630	128540	82530
sp|Q12788|TBL3_HUMAN Transducin beta-like protein 3 OS=Homo sapiens OX=9606 GN=TBL3 PE=1 SV=2	1	1	1	1	2322.8	2062.6	1	5677.7	1	1	1	1	1	1	1	1	1	1883.3	1	1	3407.8	2258.6	16546
sp|Q9BY42|RTF2_HUMAN Protein RTF2 homolog OS=Homo sapiens OX=9606 GN=RTFDC1 PE=1 SV=3	7549.6	1804.1	1	3395	6165.7	5740.2	6077	1	3226	9308.7	5138.5	5810.8	8888.3	8611.1	12676	10500	8142.8	7359.7	9949.8	7449.8	10164	6397.2	2272.3
sp|P14406|CX7A2_HUMAN Cytochrome c oxidase subunit 7A2, mitochondrial OS=Homo sapiens OX=9606 GN=COX7A2 PE=1 SV=1	1	1	1	1	2685.5	3772.2	970.77	1	2705	1	1815.7	1	1	1	1	1	1	1	3856.9	2420.3	1	1	1
sp|Q9UI30-2|TR112_HUMAN Isoform 2 of Multifunctional methyltransferase subunit TRM112-like protein OS=Homo sapiens OX=9606 GN=TRMT112;sp|Q9UI30|TR112_HUMAN Multifunctional methyltransferase subunit TRM112-like protein OS=Homo sapiens OX=9606 GN=TRMT112 PE=	1	2391.7	1	1	2922.7	5699.7	1	1	1	2040	3048.1	1	1	1	1	1	1	1	1495	1	1	1	1
sp|P10644|KAP0_HUMAN cAMP-dependent protein kinase type I-alpha regulatory subunit OS=Homo sapiens OX=9606 GN=PRKAR1A PE=1 SV=1;sp|P10644-2|KAP0_HUMAN Isoform 2 of cAMP-dependent protein kinase type I-alpha regulatory subunit OS=Homo sapiens OX=9606 GN=PRK	26050	27506	20924	13087	24403	30792	28203	26423	35902	34217	37837	29032	62884	63811	63481	74441	60629	77916	51533	49114	50934	42602	25223
sp|O76094-2|SRP72_HUMAN Isoform 2 of Signal recognition particle subunit SRP72 OS=Homo sapiens OX=9606 GN=SRP72;sp|O76094|SRP72_HUMAN Signal recognition particle subunit SRP72 OS=Homo sapiens OX=9606 GN=SRP72 PE=1 SV=3	1	1	1	1	6842.7	1	1	1	1	1	4960.4	1	1	1	1	1	1	1	1	1	1	1	4942.5
sp|P62333|PRS10_HUMAN 26S proteasome regulatory subunit 10B OS=Homo sapiens OX=9606 GN=PSMC6 PE=1 SV=1	26179	21117	24818	26316	19534	22964	25164	16483	21107	25889	11464	16269	24612	21922	16983	28783	35442	15196	27948	30035	19377	21749	21908
sp|Q04917|1433F_HUMAN 14-3-3 protein eta OS=Homo sapiens OX=9606 GN=YWHAH PE=1 SV=4	1	1	1	3350.4	3641.8	4480.3	1	1	2871.8	1814.1	1	1	1	1	1	1	2586.4	1	4141.8	2983.9	1437.4	1325.8	5015.5
sp|P30085|KCY_HUMAN UMP-CMP kinase OS=Homo sapiens OX=9606 GN=CMPK1 PE=1 SV=3	795.38	6384.7	1	2250.6	1350.5	2689.2	1	1	4617.2	1	1	1	1	1	1	1	1	1	1	1	1	1	3015.6
sp|Q09666|AHNK_HUMAN Neuroblast differentiation-associated protein AHNAK OS=Homo sapiens OX=9606 GN=AHNAK PE=1 SV=2	89252	137710	114110	108960	132840	109490	96932	80893	127630	95336	77086	99643	148220	154650	200130	194890	161940	183490	138600	155520	121720	162650	194460
sp|Q8N684-2|CPSF7_HUMAN Isoform 2 of Cleavage and polyadenylation specificity factor subunit 7 OS=Homo sapiens OX=9606 GN=CPSF7;sp|Q8N684|CPSF7_HUMAN Cleavage and polyadenylation specificity factor subunit 7 OS=Homo sapiens OX=9606 GN=CPSF7 PE=1 SV=1;sp|Q8	1	2497.1	1	1	1	3703.1	1	2088	1	1	1	1871.1	1	1	1	1	1	1	1	2485.3	2723.4	1890	3409.2
sp|Q13242|SRSF9_HUMAN Serine/arginine-rich splicing factor 9 OS=Homo sapiens OX=9606 GN=SRSF9 PE=1 SV=1	758.8	632.69	1	1	3018.8	2992.4	793.52	1136.4	146.29	1	752.62	1036.4	1	1	2740.2	1	15299	3089.9	13178	1983.5	2929.5	2921.9	98691
sp|Q99873-3|ANM1_HUMAN Isoform 3 of Protein arginine N-methyltransferase 1 OS=Homo sapiens OX=9606 GN=PRMT1;sp|Q99873-2|ANM1_HUMAN Isoform 2 of Protein arginine N-methyltransferase 1 OS=Homo sapiens OX=9606 GN=PRMT1;sp|Q99873|ANM1_HUMAN Protein arginine N-	501630	511830	538270	578930	431350	472470	430430	425400	503860	480190	490860	457350	818230	821030	893590	858510	1151100	1080000	686630	685380	847660	827730	521950
sp|Q9NS69|TOM22_HUMAN Mitochondrial import receptor subunit TOM22 homolog OS=Homo sapiens OX=9606 GN=TOMM22 PE=1 SV=3	1	1490.4	1	1	5979.5	1232.5	1	1	1016.6	1	1170	1603.3	1	1	1	1	1	1	6524.9	5858.8	1	1	5375.3
sp|P10606|COX5B_HUMAN Cytochrome c oxidase subunit 5B, mitochondrial OS=Homo sapiens OX=9606 GN=COX5B PE=1 SV=2	1017.7	2837.3	1900.5	1	3245.7	13306	1	1	981.09	1387.7	1369.8	1	1	1	1	1	1	1	1364.4	1459.2	875.2	1	2007.3
sp|Q13127-4|REST_HUMAN Isoform 4 of RE1-silencing transcription factor OS=Homo sapiens OX=9606 GN=REST;sp|Q13127|REST_HUMAN RE1-silencing transcription factor OS=Homo sapiens OX=9606 GN=REST PE=1 SV=3	55701	95534	83377	86809	48510	38554	39978	24922	65080	73758	87153	90747	222210	227590	214520	188080	67047	96985	58597	52871	134360	143230	86394
sp|Q6ZVX7|FBX50_HUMAN F-box only protein 50 OS=Homo sapiens OX=9606 GN=NCCRP1 PE=1 SV=1	1	1	1	1	1	1	1	1	1	1	1	3388.6	554.67	1817.2	1	1	1	1	1319.2	1	17784	17776	1
sp|P23588|IF4B_HUMAN Eukaryotic translation initiation factor 4B OS=Homo sapiens OX=9606 GN=EIF4B PE=1 SV=2;sp|P23588-2|IF4B_HUMAN Isoform 2 of Eukaryotic translation initiation factor 4B OS=Homo sapiens OX=9606 GN=EIF4B	1171900	1274700	1716700	1747400	1196300	1200700	1796500	1805700	2217800	2278100	2059400	2081500	4217000	4443500	4992800	5313700	3522700	3139300	3124500	3199400	3695800	3618700	2162800
sp|P46087|NOP2_HUMAN Probable 28S rRNA (cytosine(4447)-C(5))-methyltransferase OS=Homo sapiens OX=9606 GN=NOP2 PE=1 SV=2;sp|P46087-4|NOP2_HUMAN Isoform 4 of Probable 28S rRNA (cytosine(4447)-C(5))-methyltransferase OS=Homo sapiens OX=9606 GN=NOP2;sp|P46087	17757	12609	3974.6	3608.8	17125	13814	11772	9774.3	12776	1	8458.3	8115.3	24069	34216	20718	30286	15715	29120	29969	33673	18280	29727	129060
sp|O43324-2|MCA3_HUMAN Isoform 2 of Eukaryotic translation elongation factor 1 epsilon-1 OS=Homo sapiens OX=9606 GN=EEF1E1;sp|O43324|MCA3_HUMAN Eukaryotic translation elongation factor 1 epsilon-1 OS=Homo sapiens OX=9606 GN=EEF1E1 PE=1 SV=1	2508.1	2894.4	1	1	1	390.22	1	1	3056.8	1	1	1	2369.2	1	2306.8	1	1	3454.9	1	4950.5	1	1	4383.2
sp|Q7Z794|K2C1B_HUMAN Keratin, type II cytoskeletal 1b OS=Homo sapiens OX=9606 GN=KRT77 PE=1 SV=3;	1115.4	1	1	1	1713.9	1615.3	1	847.85	1	583.75	756.25	852.27	1386.7	1606.2	1	1	3911.7	2790.8	1	1251.5	449530	445340	18551
sp|P36405|ARL3_HUMAN ADP-ribosylation factor-like protein 3 OS=Homo sapiens OX=9606 GN=ARL3 PE=1 SV=2	442.9	1	1	1	4252.4	4755.1	1	1	1	1671.3	1343.3	1	1	1	1	1	1	1	1	1	1	1096	1
sp|P42704|LPPRC_HUMAN Leucine-rich PPR motif-containing protein, mitochondrial OS=Homo sapiens OX=9606 GN=LRPPRC PE=1 SV=3	1	4403.5	1	1	7111.3	4647.6	1	1	1	2865.8	1	1	1	1	1	1	1	1	4070.5	6235.6	1	1	4223.2
sp|Q5BKY9|F133B_HUMAN Protein FAM133B OS=Homo sapiens OX=9606 GN=FAM133B PE=1 SV=1;sp|Q5BKY9-2|F133B_HUMAN Isoform 2 of Protein FAM133B OS=Homo sapiens OX=9606 GN=FAM133B;sp|Q8N9E0|F133A_HUMAN Protein FAM133A OS=Homo sapiens OX=9606 GN=FAM133A PE=1 SV=1	48468	39526	54674	52684	37053	42467	49301	58093	43405	47969	51348	48281	73652	65045	99976	88149	53951	53135	52489	61194	90568	80600	40595
sp|Q9UMX0-3|UBQL1_HUMAN Isoform 3 of Ubiquilin-1 OS=Homo sapiens OX=9606 GN=UBQLN1;sp|Q9UMX0-2|UBQL1_HUMAN Isoform 2 of Ubiquilin-1 OS=Homo sapiens OX=9606 GN=UBQLN1;sp|Q9UMX0|UBQL1_HUMAN Ubiquilin-1 OS=Homo sapiens OX=9606 GN=UBQLN1 PE=1 SV=2;sp|Q9NRR5|UB	1	3574.4	1	1	3665.8	3295.4	1	1	2677.2	1	1	1	1	1	1	1	1	1	1	1	1	1	2201.1
sp|Q5RKV6|EXOS6_HUMAN Exosome complex component MTR3 OS=Homo sapiens OX=9606 GN=EXOSC6 PE=1 SV=1	1	11448	10592	15978	10663	9074.2	27938	1843.6	10362	14339	9922.1	10533	19177	35099	1	24807	11658	12840	16831	2717.5	14251	11838	11657
sp|Q9NYU2-2|UGGG1_HUMAN Isoform 2 of UDP-glucose:glycoprotein glucosyltransferase 1 OS=Homo sapiens OX=9606 GN=UGGT1;sp|Q9NYU2|UGGG1_HUMAN UDP-glucose:glycoprotein glucosyltransferase 1 OS=Homo sapiens OX=9606 GN=UGGT1 PE=1 SV=3	871.61	9043	16198	15572	5358.7	6564.7	6007.1	15066	9039.9	13054	16547	12702	11155	14026	17663	20409	12406	13985	16999	13240	20605	15732	8308.6
sp|O75400-2|PR40A_HUMAN Isoform 2 of Pre-mRNA-processing factor 40 homolog A OS=Homo sapiens OX=9606 GN=PRPF40A;sp|O75400-3|PR40A_HUMAN Isoform 3 of Pre-mRNA-processing factor 40 homolog A OS=Homo sapiens OX=9606 GN=PRPF40A;sp|O75400|PR40A_HUMAN Pre-mRNA-p	1	1	1	1	3123	2853.1	1	1	1	1	1867.8	711.45	1	1	1	1	3065.2	2180.2	1	1	6434.4	2959.5	1701.3
sp|P05787|K2C8_HUMAN Keratin, type II cytoskeletal 8 OS=Homo sapiens OX=9606 GN=KRT8 PE=1 SV=7;;sp|P05787-2|K2C8_HUMAN Isoform 2 of Keratin, type II cytoskeletal 8 OS=Homo sapiens OX=9606 GN=KRT8;	25686	1409.2	1	1	2713.9	2740.8	1	1	1	2535.6	1	1	1	2284.4	1	1	1	1	1	2139.4	1	1	1
sp|Q9BYG3|MK67I_HUMAN MKI67 FHA domain-interacting nucleolar phosphoprotein OS=Homo sapiens OX=9606 GN=NIFK PE=1 SV=1	1	1	1	1	1	1	2508.7	1	1	1	1	1	1	1	1	1	2897	1	3558.9	2570.2	2946.3	3233.9	23546
sp|Q13435|SF3B2_HUMAN Splicing factor 3B subunit 2 OS=Homo sapiens OX=9606 GN=SF3B2 PE=1 SV=2	1679500	2302500	2380500	2129700	1711500	1775800	2593900	2598900	2458500	2357400	2478100	2315000	4322100	4254600	4500100	4220300	2940700	3314900	3402700	3131800	2938900	3327400	3247400
sp|P61106|RAB14_HUMAN Ras-related protein Rab-14 OS=Homo sapiens OX=9606 GN=RAB14 PE=1 SV=4	1	5894	1	1	342.54	5549.6	1	1	2140.3	1	197.49	1	1	1	1	1	1	1	1	1	1	1	370.58
sp|P13984|T2FB_HUMAN General transcription factor IIF subunit 2 OS=Homo sapiens OX=9606 GN=GTF2F2 PE=1 SV=2	16112	19003	13200	15688	13148	9178.6	16131	13201	12521	18601	17081	14820	30655	28000	31905	33182	22440	21425	23182	21694	24477	28459	18627
sp|O75688|PPM1B_HUMAN Protein phosphatase 1B OS=Homo sapiens OX=9606 GN=PPM1B PE=1 SV=1;sp|O75688-4|PPM1B_HUMAN Isoform 4 of Protein phosphatase 1B OS=Homo sapiens OX=9606 GN=PPM1B;sp|O75688-5|PPM1B_HUMAN Isoform 5 of Protein phosphatase 1B OS=Homo sapiens	3277600	3238400	4264200	4504400	2729200	2762000	3434000	3299900	4105300	4043900	3738800	3916800	7037200	6936900	7598800	8108100	5627400	5659900	5000700	5066700	5761600	5866900	3361100
sp|P62308|RUXG_HUMAN Small nuclear ribonucleoprotein G OS=Homo sapiens OX=9606 GN=SNRPG PE=1 SV=1;sp|A8MWD9|RUXGL_HUMAN Putative small nuclear ribonucleoprotein G-like protein 15 OS=Homo sapiens OX=9606 GN=SNRPGP15 PE=5 SV=2	1	1565.2	1	1	1	1	1	1	1	1	2211	1	1	1	1	1	1902	1	1913.6	2570.8	1	1	9107.6
sp|Q10570|CPSF1_HUMAN Cleavage and polyadenylation specificity factor subunit 1 OS=Homo sapiens OX=9606 GN=CPSF1 PE=1 SV=2	6822.7	16598	7831.4	21468	29986	22617	15131	7238.5	14154	13872	18988	21957	100820	73414	78945	34178	85490	67555	40418	30079	56217	91013	43612
sp|Q9HC38-2|GLOD4_HUMAN Isoform 2 of Glyoxalase domain-containing protein 4 OS=Homo sapiens OX=9606 GN=GLOD4;sp|Q9HC38|GLOD4_HUMAN Glyoxalase domain-containing protein 4 OS=Homo sapiens OX=9606 GN=GLOD4 PE=1 SV=1	2838.4	1	1	1	3926	3223.6	1	2091	1	1	1	1	1	1	1	1	1	1	2215.8	1605.8	1	1	2049.2
sp|P10619-2|PPGB_HUMAN Isoform 2 of Lysosomal protective protein OS=Homo sapiens OX=9606 GN=CTSA;sp|P10619|PPGB_HUMAN Lysosomal protective protein OS=Homo sapiens OX=9606 GN=CTSA PE=1 SV=2	1	1368	1	1	1	2254.2	1	1	1	1	2072.1	1	1	1	1	1	1	1	1	1	21712	25596	2424.9
sp|Q9TQE0|2B19_HUMAN HLA class II histocompatibility antigen, DRB1-9 beta chain OS=Homo sapiens OX=9606 GN=HLA-DRB1 PE=1 SV=1;sp|Q30167|2B1A_HUMAN HLA class II histocompatibility antigen, DRB1-10 beta chain OS=Homo sapiens OX=9606 GN=HLA-DRB1 PE=1 SV=2;sp|	1	4114.3	1	1	6911.3	6784.1	2046.6	1	1	1	1	1	1	1	1	1716.9	1	1	3252.2	2948.4	1	2775.3	3231.6
sp|Q9Y657|SPIN1_HUMAN Spindlin-1 OS=Homo sapiens OX=9606 GN=SPIN1 PE=1 SV=3	523120	559400	684040	710540	457660	442300	592220	613950	738230	770150	675920	646630	1189700	1178900	1408900	1407600	901020	865420	887790	927920	970010	936310	611270
sp|P09669|COX6C_HUMAN Cytochrome c oxidase subunit 6C OS=Homo sapiens OX=9606 GN=COX6C PE=1 SV=2	1	2174.1	1	1	5207.8	5222.8	1	1	1959.4	1	1	1	1	1	1	1	1	1	1	1	1	1	1338.7
sp|P55327-2|TPD52_HUMAN Isoform 2 of Tumor protein D52 OS=Homo sapiens OX=9606 GN=TPD52;sp|P55327-4|TPD52_HUMAN Isoform 4 of Tumor protein D52 OS=Homo sapiens OX=9606 GN=TPD52;sp|P55327|TPD52_HUMAN Tumor protein D52 OS=Homo sapiens OX=9606 GN=TPD52 PE=1 SV	1	1756.3	1	7078.8	2252.9	1	1	1	1922.8	1	1	1	1	1	1	1	1	1	1	1341.7	1	1	1
sp|P45880-2|VDAC2_HUMAN Isoform 2 of Voltage-dependent anion-selective channel protein 2 OS=Homo sapiens OX=9606 GN=VDAC2;sp|P45880|VDAC2_HUMAN Voltage-dependent anion-selective channel protein 2 OS=Homo sapiens OX=9606 GN=VDAC2 PE=1 SV=2;sp|P45880-1|VDAC2	32308	24823	31495	34255	36014	30735	30963	29492	51590	34827	30180	29985	28936	29727	27401	20741	28571	27495	55667	52355	92767	88248	50651
sp|O43396|TXNL1_HUMAN Thioredoxin-like protein 1 OS=Homo sapiens OX=9606 GN=TXNL1 PE=1 SV=3	3183.2	6841.8	1808.5	1	3221	3725	1	1	1	1	1914.7	1	1	1	1	1	1	1	1323.2	1	1	1	1923
sp|Q9Y2H1|ST38L_HUMAN Serine/threonine-protein kinase 38-like OS=Homo sapiens OX=9606 GN=STK38L PE=1 SV=3;sp|Q9Y2H1-2|ST38L_HUMAN Isoform 2 of Serine/threonine-protein kinase 38-like OS=Homo sapiens OX=9606 GN=STK38L	1570100	1516900	2009000	2012100	1268900	1277500	1773900	1613400	1935000	2079200	1797800	1850800	2962200	2899600	3435000	3384400	2600100	2587500	2136100	2182900	2447700	2432900	1641700
sp|Q6UN15-5|FIP1_HUMAN Isoform 5 of Pre-mRNA 3-end-processing factor FIP1 OS=Homo sapiens OX=9606 GN=FIP1L1;sp|Q6UN15|FIP1_HUMAN Pre-mRNA 3-end-processing factor FIP1 OS=Homo sapiens OX=9606 GN=FIP1L1 PE=1 SV=1;sp|Q6UN15-3|FIP1_HUMAN Isoform 3 of Pre-mRN	70815	62238	74095	69009	67406	70120	63388	64982	68495	57033	71575	74225	150860	155300	178500	185680	139570	133640	84271	92613	138490	135690	69790
sp|Q15843|NEDD8_HUMAN NEDD8 OS=Homo sapiens OX=9606 GN=NEDD8 PE=1 SV=1	1	1	1	1	572.02	2429.9	1	1	1775.7	1	1	1	1	1	1	1	1	1	1	1	1	1	1
sp|Q96FW1|OTUB1_HUMAN Ubiquitin thioesterase OTUB1 OS=Homo sapiens OX=9606 GN=OTUB1 PE=1 SV=2	1	1	1	1	4022.8	9852.8	1	1655	1	1	1	1	1	1	1	1	1	1	1	1	1	2356.7	1974.3
sp|P52292|IMA1_HUMAN Importin subunit alpha-1 OS=Homo sapiens OX=9606 GN=KPNA2 PE=1 SV=1	1	1	1	1	1	1697.6	1	1	1649.1	1	1	1	1	1	1	1	1	1	1839.9	1868.9	1	1165.9	632.88
sp|P31689-2|DNJA1_HUMAN Isoform 2 of DnaJ homolog subfamily A member 1 OS=Homo sapiens OX=9606 GN=DNAJA1;sp|P31689|DNJA1_HUMAN DnaJ homolog subfamily A member 1 OS=Homo sapiens OX=9606 GN=DNAJA1 PE=1 SV=2	5153.6	7358.7	8776.1	8332.1	8041.7	7483.6	9343	10273	14700	16325	8339.8	9945.3	10308	10111	9548.8	10358	12420	10905	9738	11314	11435	11269	9197.7
sp|Q9P270|SLAI2_HUMAN SLAIN motif-containing protein 2 OS=Homo sapiens OX=9606 GN=SLAIN2 PE=1 SV=2	53809	75361	73440	76186	57546	60421	70794	53165	78873	74379	89322	78233	163710	166930	183870	183830	112820	132440	101810	110560	127060	148680	78009
sp|O75223|GGCT_HUMAN Gamma-glutamylcyclotransferase OS=Homo sapiens OX=9606 GN=GGCT PE=1 SV=1	1582	2786.6	1	1	12130	2620.5	1	1	1	1	1	1410.7	1	1	1	1	2073.5	1	1442.3	1	11662	17106	1911.9
sp|Q15714-2|T22D1_HUMAN Isoform 2 of TSC22 domain family protein 1 OS=Homo sapiens OX=9606 GN=TSC22D1;sp|Q15714-3|T22D1_HUMAN Isoform 3 of TSC22 domain family protein 1 OS=Homo sapiens OX=9606 GN=TSC22D1;sp|Q15714|T22D1_HUMAN TSC22 domain family protein 1	1	2080.9	1	1	1	2450.3	1	1328.5	1	1	1	1	1	1	1	1	1	1	1	1	1	1	1
sp|Q96PK6-5|RBM14_HUMAN Isoform 5 of RNA-binding protein 14 OS=Homo sapiens OX=9606 GN=RBM14;sp|Q9BWF3|RBM4_HUMAN RNA-binding protein 4 OS=Homo sapiens OX=9606 GN=RBM4 PE=1 SV=1	1	477.83	1	1	533.65	3545.6	1	1	1172.7	1	1	1	1	1	1	1	1	1	1	1	1	458.81	1057.2
sp|P06312|KV401_HUMAN Immunoglobulin kappa variable 4-1 OS=Homo sapiens OX=9606 GN=IGKV4-1 PE=1 SV=1	78769	66917	195070	232160	90168	81409	95933	104490	107860	1	134740	128860	270890	276710	326560	321520	312760	256820	181020	220390	137760	129110	126750
sp|Q9GZT3-2|SLIRP_HUMAN Isoform 2 of SRA stem-loop-interacting RNA-binding protein, mitochondrial OS=Homo sapiens OX=9606 GN=SLIRP;sp|Q9GZT3|SLIRP_HUMAN SRA stem-loop-interacting RNA-binding protein, mitochondrial OS=Homo sapiens OX=9606 GN=SLIRP PE=1 SV=1	2971.1	1	1	1	2553.8	3331.4	1	1	1	1117.6	1	1	1	1	1	1	1	1	5229.7	4471.1	1357.1	2261.3	3729.6
sp|O00170|AIP_HUMAN AH receptor-interacting protein OS=Homo sapiens OX=9606 GN=AIP PE=1 SV=2	25600	26917	31464	22020	14824	23715	17667	24156	37125	35763	34010	35292	42925	51155	51143	58931	19138	29660	44278	40130	31941	40761	35148
sp|Q9NR45|SIAS_HUMAN Sialic acid synthase OS=Homo sapiens OX=9606 GN=NANS PE=1 SV=2	1849.9	3598	1	1	3053.9	14291	1	1	1	1	1	871.41	1	1	1	1	1	1	1	1	1	1	1667.4
sp|Q15424-2|SAFB1_HUMAN Isoform 2 of Scaffold attachment factor B1 OS=Homo sapiens OX=9606 GN=SAFB;sp|Q15424|SAFB1_HUMAN Scaffold attachment factor B1 OS=Homo sapiens OX=9606 GN=SAFB PE=1 SV=4;sp|Q15424-4|SAFB1_HUMAN Isoform 4 of Scaffold attachment factor	1	1	1	1	305.4	327.56	1	1	1	1	1	758.28	1	1	486.73	1	1	1	272.84	582.57	1	1	62856
sp|P35269|T2FA_HUMAN General transcription factor IIF subunit 1 OS=Homo sapiens OX=9606 GN=GTF2F1 PE=1 SV=2	26067	25412	11160	5199.7	14615	13793	22609	22640	23024	28047	25464	22359	42499	36848	59524	55665	30380	33494	34324	35869	24398	28506	17381
sp|Q15050|RRS1_HUMAN Ribosome biogenesis regulatory protein homolog OS=Homo sapiens OX=9606 GN=RRS1 PE=1 SV=2	1	1	1	1	757.44	1	616.84	1	1	1	1	1	1	1	994.74	1	2105.3	1	2623	2705.4	785.22	924.22	67654
sp|Q9Y223-5|GLCNE_HUMAN Isoform 5 of Bifunctional UDP-N-acetylglucosamine 2-epimerase/N-acetylmannosamine kinase OS=Homo sapiens OX=9606 GN=GNE;sp|Q9Y223-4|GLCNE_HUMAN Isoform 4 of Bifunctional UDP-N-acetylglucosamine 2-epimerase/N-acetylmannosamine kinase	1	1279.4	1	1	1282.4	2143.3	1	1	1	503.93	1	1	1	1	1	1	1	1	1	1	1	1	1
sp|P55809|SCOT1_HUMAN Succinyl-CoA:3-ketoacid coenzyme A transferase 1, mitochondrial OS=Homo sapiens OX=9606 GN=OXCT1 PE=1 SV=1	1	1563.3	1	1	7304.4	1499.8	1	1	1	1	1	320.86	1	1	1	1	1	1	1025.2	228.42	1	1	1037
;sp|Q9C075|K1C23_HUMAN Keratin, type I cytoskeletal 23 OS=Homo sapiens OX=9606 GN=KRT23 PE=1 SV=2;sp|Q9C075-2|K1C23_HUMAN Isoform 2 of Keratin, type I cytoskeletal 23 OS=Homo sapiens OX=9606 GN=KRT23	1	1	1	1	578.42	1748.8	1	1	1	1	1	1	1	1	1	1	1	1	1	1803.4	31199	49079	1
sp|Q5JUX0|SPIN3_HUMAN Spindlin-3 OS=Homo sapiens OX=9606 GN=SPIN3 PE=1 SV=1	22364	23209	27261	36876	21001	23417	24736	19143	33550	28834	31368	29664	67937	67040	59960	66245	54026	54182	51260	43089	29209	56013	31631
sp|Q4VCS5-2|AMOT_HUMAN Isoform 2 of Angiomotin OS=Homo sapiens OX=9606 GN=AMOT;sp|Q4VCS5|AMOT_HUMAN Angiomotin OS=Homo sapiens OX=9606 GN=AMOT PE=1 SV=1	10855	12350	15241	16607	10267	9497.5	10495	11391	17283	12634	9320.1	11075	21142	13346	19016	18829	10257	13984	14421	18041	11905	18879	139.1
sp|O15213|WDR46_HUMAN WD repeat-containing protein 46 OS=Homo sapiens OX=9606 GN=WDR46 PE=1 SV=3	1	1	1	1	1	1	1	1	1	1	1	1	1	1	1	1	1	1	1	1	1	1	6328.8
sp|Q99417|MYCBP_HUMAN c-Myc-binding protein OS=Homo sapiens OX=9606 GN=MYCBP PE=1 SV=3	351250	396560	526400	537990	352310	323050	411720	414920	518210	506440	400690	375340	837420	851510	891370	929070	907420	862740	572170	574340	733230	701750	395810
sp|O43663-3|PRC1_HUMAN Isoform 3 of Protein regulator of cytokinesis 1 OS=Homo sapiens OX=9606 GN=PRC1;sp|O43663-2|PRC1_HUMAN Isoform 2 of Protein regulator of cytokinesis 1 OS=Homo sapiens OX=9606 GN=PRC1;sp|O43663-4|PRC1_HUMAN Isoform 4 of Protein regula	1	1	1	1	1	1	1	1	1	1	1	1	1	1	1	1766.4	1	1	1	1	1	1	1
sp|O60869-2|EDF1_HUMAN Isoform 2 of Endothelial differentiation-related factor 1 OS=Homo sapiens OX=9606 GN=EDF1;sp|O60869-3|EDF1_HUMAN Isoform 3 of Endothelial differentiation-related factor 1 OS=Homo sapiens OX=9606 GN=EDF1;sp|O60869|EDF1_HUMAN Endotheli	1	1723.4	1	1	1821.8	1751.1	1	1	1	1	1	1	1	1	1	1	1	1	1629.5	1	1	1	1
sp|O75165|DJC13_HUMAN DnaJ homolog subfamily C member 13 OS=Homo sapiens OX=9606 GN=DNAJC13 PE=1 SV=5	1	1	1	1	1	1	1	1	1	1	1	1	1	1	1	1	2839.5	8248.2	1852.4	1	1	1	1906.2
sp|O75367-2|H2AY_HUMAN Isoform 1 of Core histone macro-H2A.1 OS=Homo sapiens OX=9606 GN=H2AFY;sp|O75367-3|H2AY_HUMAN Isoform 3 of Core histone macro-H2A.1 OS=Homo sapiens OX=9606 GN=H2AFY;sp|O75367|H2AY_HUMAN Core histone macro-H2A.1 OS=Homo sapiens OX=960	1	1	1	1	1	1	1	1	1	1	1	1	1	1	1	1	2852.7	1	2048.2	1	1572.6	2346.9	110420
sp|O75643|U520_HUMAN U5 small nuclear ribonucleoprotein 200 kDa helicase OS=Homo sapiens OX=9606 GN=SNRNP200 PE=1 SV=2	1	1603.8	1	1	2041.2	2722.4	1	1	1	1	1	1	1	1	1	1	5292.6	4632.9	3969.3	3549.6	1818	697.75	48608
sp|O95239-2|KIF4A_HUMAN Isoform 2 of Chromosome-associated kinesin KIF4A OS=Homo sapiens OX=9606 GN=KIF4A;sp|O95239|KIF4A_HUMAN Chromosome-associated kinesin KIF4A OS=Homo sapiens OX=9606 GN=KIF4A PE=1 SV=3;sp|Q2VIQ3|KIF4B_HUMAN Chromosome-associated kines	6581.3	1	2487.9	1	1	989.76	1	1	1	1	1	1	1	1	3181.2	1	1	1	1	1	1	1	11103
sp|Q9NXS2|QPCTL_HUMAN Glutaminyl-peptide cyclotransferase-like protein OS=Homo sapiens OX=9606 GN=QPCTL PE=1 SV=2;sp|Q9NXS2-3|QPCTL_HUMAN Isoform 2 of Glutaminyl-peptide cyclotransferase-like protein OS=Homo sapiens OX=9606 GN=QPCTL	144980	141650	212740	223250	132970	115050	159840	137380	171820	239520	186500	191420	399870	392430	393890	404850	313710	320270	233700	223330	283480	252100	187610
sp|O95478|NSA2_HUMAN Ribosome biogenesis protein NSA2 homolog OS=Homo sapiens OX=9606 GN=NSA2 PE=1 SV=1	1	1	1	1	1	1	1	1	1	1	1	1	1	1	1	1	1	1	1	1	1	1	3824.3
sp|P02452|CO1A1_HUMAN Collagen alpha-1(I) chain OS=Homo sapiens OX=9606 GN=COL1A1 PE=1 SV=5	28513	58264	1	1	1	1	1	1	1	1	1	1	1	1	1	1	1	1	1	2495.8	40957	21803	1
sp|P02795|MT2_HUMAN Metallothionein-2 OS=Homo sapiens OX=9606 GN=MT2A PE=1 SV=1;sp|Q8N339|MT1M_HUMAN Metallothionein-1M OS=Homo sapiens OX=9606 GN=MT1M PE=3 SV=2;sp|P80297|MT1X_HUMAN Metallothionein-1X OS=Homo sapiens OX=9606 GN=MT1X PE=1 SV=1;sp|P13640-2|	1	3271.6	1	1	1	3001.4	1	1	1	1	1	1	1	1	1	1	1	1	1	1	14419	7585.9	1
sp|Q01082|SPTB2_HUMAN Spectrin beta chain, non-erythrocytic 1 OS=Homo sapiens OX=9606 GN=SPTBN1 PE=1 SV=2;sp|Q01082-3|SPTB2_HUMAN Isoform 2 of Spectrin beta chain, non-erythrocytic 1 OS=Homo sapiens OX=9606 GN=SPTBN1;sp|Q01082-2|SPTB2_HUMAN Isoform Short o	89772	121480	120600	114890	115150	115360	122350	114260	149500	152050	116990	112650	230150	232640	260910	255240	211370	173640	207860	213970	203430	203400	122220
sp|P07384|CAN1_HUMAN Calpain-1 catalytic subunit OS=Homo sapiens OX=9606 GN=CAPN1 PE=1 SV=1	1	1	1	1194.5	1	1	1	1	1	1	1	1	1	1	1	1	1	1	1	1384.8	1	33407	1497.9
sp|P07858|CATB_HUMAN Cathepsin B OS=Homo sapiens OX=9606 GN=CTSB PE=1 SV=3	1	7009.2	1	1	2413.1	2590.5	1	1	1	1	1	1	1	1	1	1	1	1	1	1	1	522.97	1
sp|P07951-3|TPM2_HUMAN Isoform 3 of Tropomyosin beta chain OS=Homo sapiens OX=9606 GN=TPM2;sp|P07951-2|TPM2_HUMAN Isoform 2 of Tropomyosin beta chain OS=Homo sapiens OX=9606 GN=TPM2;sp|P07951|TPM2_HUMAN Tropomyosin beta chain OS=Homo sapiens OX=9606 GN=TPM	1	5856.6	1	1	1	1	1	1	1	1	1	1	1	1	1	1	1	1	1	1	1	1449.7	1
sp|P08123|CO1A2_HUMAN Collagen alpha-2(I) chain OS=Homo sapiens OX=9606 GN=COL1A2 PE=1 SV=7	21810	38026	1	1	1	1	1	1	1	1	1	1	1	1	1	1	1	1	1	1	29506	27555	1
sp|P08237-2|PFKAM_HUMAN Isoform 2 of ATP-dependent 6-phosphofructokinase, muscle type OS=Homo sapiens OX=9606 GN=PFKM;sp|P08237|PFKAM_HUMAN ATP-dependent 6-phosphofructokinase, muscle type OS=Homo sapiens OX=9606 GN=PFKM PE=1 SV=2;sp|P08237-3|PFKAM_HUMAN I	1	1	1	1	1743.3	1624.8	1	1	1	1	1	1	1	1	1	1	1	1	1	1	1	1	1
sp|P08729|K2C7_HUMAN Keratin, type II cytoskeletal 7 OS=Homo sapiens OX=9606 GN=KRT7 PE=1 SV=5;;	10664	3064.7	1	1	1	1	1	1	1	1	1	1	1	1	1	1	1	1	1	1	1	1	1
sp|P11908|PRPS2_HUMAN Ribose-phosphate pyrophosphokinase 2 OS=Homo sapiens OX=9606 GN=PRPS2 PE=1 SV=2;sp|P11908-2|PRPS2_HUMAN Isoform 2 of Ribose-phosphate pyrophosphokinase 2 OS=Homo sapiens OX=9606 GN=PRPS2	1	4519.3	1	1	3113.7	6360.9	1	1	1	1	1	1	1	1	1	1	4262.1	9876.6	10624	6908.7	1	1	8005.3
sp|P12035|K2C3_HUMAN Keratin, type II cytoskeletal 3 OS=Homo sapiens OX=9606 GN=KRT3 PE=1 SV=3;	1	1	1	1	1	1	1	1	1	1	1	1	1	1	1	1	1	1	1	1	1436.8	8064	1
sp|P14735|IDE_HUMAN Insulin-degrading enzyme OS=Homo sapiens OX=9606 GN=IDE PE=1 SV=4;sp|P14735-2|IDE_HUMAN Isoform 2 of Insulin-degrading enzyme OS=Homo sapiens OX=9606 GN=IDE	1	1	1	1	3320.7	1780.7	1	1	1	1	1	1	1	1	1	1	1	1	1	1	20841	24850	1
sp|P15151-3|PVR_HUMAN Isoform Gamma of Poliovirus receptor OS=Homo sapiens OX=9606 GN=PVR;sp|P15151-2|PVR_HUMAN Isoform Beta of Poliovirus receptor OS=Homo sapiens OX=9606 GN=PVR;sp|P15151-4|PVR_HUMAN Isoform Delta of Poliovirus receptor OS=Homo sapiens OX	1	1	1	1	1	1	1	1	1	1	1	1	1	1	1	1	1	1	1	1	1	1	1
sp|P16989-2|YBOX3_HUMAN Isoform 2 of Y-box-binding protein 3 OS=Homo sapiens OX=9606 GN=YBX3	1	1	1	1	1901.3	2733.3	1	1	1	1	1	1	1	1	1	1	1	1	1	1	1	1	1
sp|P18206-2|VINC_HUMAN Isoform 1 of Vinculin OS=Homo sapiens OX=9606 GN=VCL;sp|P18206|VINC_HUMAN Vinculin OS=Homo sapiens OX=9606 GN=VCL PE=1 SV=4	1	1	1	1	1	2540.4	1	1	1	1	1	1	1	1	1	1	1	1	1	1	1	1	1
sp|P18754|RCC1_HUMAN Regulator of chromosome condensation OS=Homo sapiens OX=9606 GN=RCC1 PE=1 SV=1;sp|P18754-2|RCC1_HUMAN Isoform 2 of Regulator of chromosome condensation OS=Homo sapiens OX=9606 GN=RCC1	2924.2	5245.2	1	1	3060.1	4298	1	1	1	1	1	1	1	1	1	1	1	1	1	1	1	1	3127.9
sp|P19971|TYPH_HUMAN Thymidine phosphorylase OS=Homo sapiens OX=9606 GN=TYMP PE=1 SV=2;sp|P19971-2|TYPH_HUMAN Isoform 2 of Thymidine phosphorylase OS=Homo sapiens OX=9606 GN=TYMP	1	1	1	1	1	1639.1	1	1	1	1	1	1	1	1	1	1465.4	1	1	1	1	5237.7	35211	1
sp|Q96A72|MGN2_HUMAN Protein mago nashi homolog 2 OS=Homo sapiens OX=9606 GN=MAGOHB PE=1 SV=1;sp|P61326|MGN_HUMAN Protein mago nashi homolog OS=Homo sapiens OX=9606 GN=MAGOH PE=1 SV=1;sp|P61326-2|MGN_HUMAN Isoform 2 of Protein mago nashi homolog OS=Homo sa	96663	82262	61718	93651	69344	68852	63614	52633	28101	37811	67085	33583	86507	92424	112750	108340	85239	83492	51573	55526	50203	59774	93934
sp|P24752|THIL_HUMAN Acetyl-CoA acetyltransferase, mitochondrial OS=Homo sapiens OX=9606 GN=ACAT1 PE=1 SV=1;sp|P24752-2|THIL_HUMAN Isoform 2 of Acetyl-CoA acetyltransferase, mitochondrial OS=Homo sapiens OX=9606 GN=ACAT1	1679.6	1760.3	3231.3	1	12130	13215	1	1	1	1	1	1	1	1	1	1	1	1	1	1	1	1	1
sp|P07437|TBB5_HUMAN Tubulin beta chain OS=Homo sapiens OX=9606 GN=TUBB PE=1 SV=2	481830	348540	506390	393180	323880	354580	491270	443340	618560	771800	609470	572220	928690	885870	847470	798230	1216700	1205600	954990	854700	500480	472140	823130
sp|P25311|ZA2G_HUMAN Zinc-alpha-2-glycoprotein OS=Homo sapiens OX=9606 GN=AZGP1 PE=1 SV=2	1	1	1	1	1	1	1	1	1	1	1	1	1	1	1	1	1651.2	1160.9	674.51	1	7869.8	8262	1
sp|P62314|SMD1_HUMAN Small nuclear ribonucleoprotein Sm D1 OS=Homo sapiens OX=9606 GN=SNRPD1 PE=1 SV=1	34821	27424	21816	26052	17812	22416	24712	23062	27064	23062	20801	17670	45407	40780	29445	41533	47600	44860	26708	29231	33683	15845	37833
sp|P27482|CALL3_HUMAN Calmodulin-like protein 3 OS=Homo sapiens OX=9606 GN=CALML3 PE=1 SV=2	1	1	1	1	1	1	1	1	1	1	1	1	1	1	1	1	1	1	1	1	6040.1	4946.8	1
sp|Q9NP64-2|NO40_HUMAN Isoform 2 of Nucleolar protein of 40 kDa OS=Homo sapiens OX=9606 GN=ZCCHC17;sp|Q9NP64-3|NO40_HUMAN Isoform 3 of Nucleolar protein of 40 kDa OS=Homo sapiens OX=9606 GN=ZCCHC17;sp|Q9NP64|NO40_HUMAN Nucleolar protein of 40 kDa OS=Homo s	26959	26600	41505	57474	32633	30564	34238	37631	32354	29984	36780	39561	68748	63841	69369	75510	52843	40791	42935	48818	48068	31135	16376
sp|P29508-2|SPB3_HUMAN Isoform 2 of Serpin B3 OS=Homo sapiens OX=9606 GN=SERPINB3;sp|P29508|SPB3_HUMAN Serpin B3 OS=Homo sapiens OX=9606 GN=SERPINB3 PE=1 SV=2	1	1	1	1	3496.3	2025.6	1	1	1	1	1	1	1	1	1	1	3798.1	4673.7	1	1	33911	30085	1
sp|P30519|HMOX2_HUMAN Heme oxygenase 2 OS=Homo sapiens OX=9606 GN=HMOX2 PE=1 SV=2	1	1	1	1	1914.1	1	1	1	1	1	1	1	1	1	1	1	1	1	1526.4	1	1	1	1153.2
sp|P31150|GDIA_HUMAN Rab GDP dissociation inhibitor alpha OS=Homo sapiens OX=9606 GN=GDI1 PE=1 SV=2	4786.4	1	1	1	5854.1	4573	1	1	1	1	1	1	1	1	1	1	14101	15050	6793.7	1	1	2057	6370.4
sp|P35244|RFA3_HUMAN Replication protein A 14 kDa subunit OS=Homo sapiens OX=9606 GN=RPA3 PE=1 SV=1	1	1	1	1	1	1	1	1	1	1	1	1	1	1	1	1	1213.6	1	1	1	1	1	4562.7
sp|P35606-2|COPB2_HUMAN Isoform 2 of Coatomer subunit beta OS=Homo sapiens OX=9606 GN=COPB2;sp|P35606|COPB2_HUMAN Coatomer subunit beta OS=Homo sapiens OX=9606 GN=COPB2 PE=1 SV=2	1	1	1	1	3009.7	2723.3	1	1	1	1	1	1	1	1	1	1	1	1	1931.8	1	1	1	1
sp|P39748|FEN1_HUMAN Flap endonuclease 1 OS=Homo sapiens OX=9606 GN=FEN1 PE=1 SV=1;sp|P39748-2|FEN1_HUMAN Isoform FENMIT of Flap endonuclease 1 OS=Homo sapiens OX=9606 GN=FEN1	1	6836.9	1	6413.1	7363	6839	1	1	1	1	1	1	1	1	1	1	1	1	5243.8	1	9221.2	9193.9	1
sp|P41219|PERI_HUMAN Peripherin OS=Homo sapiens OX=9606 GN=PRPH PE=1 SV=2;sp|P41219-2|PERI_HUMAN Isoform 2 of Peripherin OS=Homo sapiens OX=9606 GN=PRPH	1	10608	1	1	1	1	1	1	1	1	1	1	1	1	1	1	1	1	1	1	1	1	1
sp|P48163-2|MAOX_HUMAN Isoform 2 of NADP-dependent malic enzyme OS=Homo sapiens OX=9606 GN=ME1;sp|P48163|MAOX_HUMAN NADP-dependent malic enzyme OS=Homo sapiens OX=9606 GN=ME1 PE=1 SV=1	1	1	1	1	1	1	1	1	1	1	1	1	1	1	1	1	1	1	1	1	5872.7	6781.7	1
sp|P05388|RLA0_HUMAN 60S acidic ribosomal protein P0 OS=Homo sapiens OX=9606 GN=RPLP0 PE=1 SV=1;sp|P05388-2|RLA0_HUMAN Isoform 2 of 60S acidic ribosomal protein P0 OS=Homo sapiens OX=9606 GN=RPLP0;sp|Q8NHW5|RLA0L_HUMAN 60S acidic ribosomal protein P0-like	341950	336560	378190	404200	360720	368600	317290	327470	371560	399490	348080	352540	542410	554990	518810	521680	524410	541420	434490	420500	345330	400760	345790
sp|P49862-2|KLK7_HUMAN Isoform 2 of Kallikrein-7 OS=Homo sapiens OX=9606 GN=KLK7;sp|P49862|KLK7_HUMAN Kallikrein-7 OS=Homo sapiens OX=9606 GN=KLK7 PE=1 SV=1	1	1	1	1	1	1	1	1	1	1	1	1	1	1	1	1	1	1	1	1	1	6831.9	1
sp|P52926-3|HMGA2_HUMAN Isoform 3 of High mobility group protein HMGI-C OS=Homo sapiens OX=9606 GN=HMGA2;sp|P52926-6|HMGA2_HUMAN Isoform 6 of High mobility group protein HMGI-C OS=Homo sapiens OX=9606 GN=HMGA2;sp|P52926-4|HMGA2_HUMAN Isoform 4 of High mobi	1	1	1	1	4143.2	4022.3	1	1	1	1	1	1	1	1	1	1	1	1	1	3017.9	3550.7	3908.2	17005
sp|P53007|TXTP_HUMAN Tricarboxylate transport protein, mitochondrial OS=Homo sapiens OX=9606 GN=SLC25A1 PE=1 SV=2	1	3429.6	1	1	2945.6	4565.4	1	1	1	1	1	1	1	838.24	2807	3160.4	2910.2	4740.7	3414.1	10364	2076.6	1211.1	1
sp|P53618|COPB_HUMAN Coatomer subunit beta OS=Homo sapiens OX=9606 GN=COPB1 PE=1 SV=3	1	1	1	1	1	1	1	1	1	1	1	1	1	1	1	1	1579.9	1	2799.7	593.5	1	1	3519.5
sp|P63173|RL38_HUMAN 60S ribosomal protein L38 OS=Homo sapiens OX=9606 GN=RPL38 PE=1 SV=2	497200	513860	786070	864270	928260	972000	1222200	1283700	813430	841570	916180	937070	952210	956830	999710	976820	1161100	1156800	810940	791100	1259700	1239100	546190
sp|P68400|CSK21_HUMAN Casein kinase II subunit alpha OS=Homo sapiens OX=9606 GN=CSNK2A1 PE=1 SV=1;sp|Q8NEV1|CSK23_HUMAN Casein kinase II subunit alpha 3 OS=Homo sapiens OX=9606 GN=CSNK2A3 PE=1 SV=2;sp|P68400-2|CSK21_HUMAN Isoform 2 of Casein kinase II subu	21678	38149	20416	41119	55139	36467	50885	16521	32124	31997	43197	35449	35503	39055	78824	81677	61743	74663	36419	26288	66790	63343	37106
sp|P62873-2|GBB1_HUMAN Isoform 2 of Guanine nucleotide-binding protein G(I)/G(S)/G(T) subunit beta-1 OS=Homo sapiens OX=9606 GN=GNB1;sp|Q9HAV0|GBB4_HUMAN Guanine nucleotide-binding protein subunit beta-4 OS=Homo sapiens OX=9606 GN=GNB4 PE=1 SV=3;sp|P62879|	11872	795.75	1	1	1	1	1	1	1	1	1	1	1	1	694.45	1	1	1	1	1	1	1	1734.8
sp|Q02809|PLOD1_HUMAN Procollagen-lysine,2-oxoglutarate 5-dioxygenase 1 OS=Homo sapiens OX=9606 GN=PLOD1 PE=1 SV=2;sp|Q02809-2|PLOD1_HUMAN Isoform 2 of Procollagen-lysine,2-oxoglutarate 5-dioxygenase 1 OS=Homo sapiens OX=9606 GN=PLOD1	1	1	1	1	1	1	1	1	1	1	1	1	1048.8	1	1169.6	1	398.88	1	525.76	1	833.66	1	8421
sp|Q92522|H1X_HUMAN Histone H1x OS=Homo sapiens OX=9606 GN=H1FX PE=1 SV=1	15970	18347	14601	11434	34853	32700	36765	32255	11523	14594	19085	17312	17485	13316	17629	17760	22456	22904	14467	20166	22386	21813	18743
sp|Q12874|SF3A3_HUMAN Splicing factor 3A subunit 3 OS=Homo sapiens OX=9606 GN=SF3A3 PE=1 SV=1	1	1	1	1	3224.7	4512	1	1	1	1	1	1	1	1	1	1	1	1	4298.3	4290.3	1	1	10393
sp|Q96FQ6|S10AG_HUMAN Protein S100-A16 OS=Homo sapiens OX=9606 GN=S100A16 PE=1 SV=1	117350	123120	136310	167080	116630	115200	146620	133320	151960	162610	153350	157380	298570	267200	288180	326900	244050	233610	215200	220150	228220	254170	160490
sp|O00425|IF2B3_HUMAN Insulin-like growth factor 2 mRNA-binding protein 3 OS=Homo sapiens OX=9606 GN=IGF2BP3 PE=1 SV=2;sp|O00425-2|IF2B3_HUMAN Isoform 2 of Insulin-like growth factor 2 mRNA-binding protein 3 OS=Homo sapiens OX=9606 GN=IGF2BP3	40287	48333	55472	43643	55244	58800	37314	41827	40319	37483	33900	41692	55916	52514	72706	65417	57838	63134	62251	61273	52182	45441	61450
sp|Q13573|SNW1_HUMAN SNW domain-containing protein 1 OS=Homo sapiens OX=9606 GN=SNW1 PE=1 SV=1	1	1	1	1	1	1198.6	1	1	1	1	1	1	1	1	1	1	1	1	1	1321.9	1336.1	954.5	5652.1
sp|P35579|MYH9_HUMAN Myosin-9 OS=Homo sapiens OX=9606 GN=MYH9 PE=1 SV=4;sp|P35579-2|MYH9_HUMAN Isoform 2 of Myosin-9 OS=Homo sapiens OX=9606 GN=MYH9	83106	116610	101140	77287	84634	88137	96777	82249	114760	100430	113410	110770	146170	169260	152470	159870	161390	184050	131710	131240	169240	186680	129250
sp|Q14232|EI2BA_HUMAN Translation initiation factor eIF-2B subunit alpha OS=Homo sapiens OX=9606 GN=EIF2B1 PE=1 SV=1	1	1	1	1	1	1	1	1	1	1	1	1	1	1	1	1	1	1	1	2663.8	1	1	2301.2
sp|Q14690|RRP5_HUMAN Protein RRP5 homolog OS=Homo sapiens OX=9606 GN=PDCD11 PE=1 SV=3	1	1	1	1	1	1	1	1	1	1	1	1	1	1	1	1	1	1	1	1078.5	1	1	9879.2
sp|Q15397|PUM3_HUMAN Pumilio homolog 3 OS=Homo sapiens OX=9606 GN=PUM3 PE=1 SV=3	1	1	1	1	1	1	1	1	1	1	1	1	1	1	1	1	1	3790.6	3792.9	4497.8	1	3420	38214
sp|Q15459|SF3A1_HUMAN Splicing factor 3A subunit 1 OS=Homo sapiens OX=9606 GN=SF3A1 PE=1 SV=1	3831.8	3819.8	1	1	3012.1	886.41	1	1	1	1	1	1	1	1	1	1	1	2458.6	3814.7	4039.4	2079.3	1	16323
sp|Q9NWB6|ARGL1_HUMAN Arginine and glutamate-rich protein 1 OS=Homo sapiens OX=9606 GN=ARGLU1 PE=1 SV=1;sp|Q9NWB6-3|ARGL1_HUMAN Isoform 3 of Arginine and glutamate-rich protein 1 OS=Homo sapiens OX=9606 GN=ARGLU1;sp|Q9NWB6-2|ARGL1_HUMAN Isoform 2 of Argini	348300	395710	477170	542390	332830	319720	361440	378460	461050	448880	395880	408780	705290	717860	834530	862660	563030	537990	503420	464530	650330	598940	326360
sp|Q15828|CYTM_HUMAN Cystatin-M OS=Homo sapiens OX=9606 GN=CST6 PE=1 SV=1	1	1	1	1	1	1	1	1	1	1	1	1	1	1	1	1	1	1	1	1	54020	35016	1
sp|Q15942-2|ZYX_HUMAN Isoform 2 of Zyxin OS=Homo sapiens OX=9606 GN=ZYX;sp|Q15942|ZYX_HUMAN Zyxin OS=Homo sapiens OX=9606 GN=ZYX PE=1 SV=1	1	1	1	1	1	1	1	1	1	1	1	1	1	1	1	1	1	1	3519.8	267.69	1	265.07	3136
sp|Q16181|SEPT7_HUMAN Septin-7 OS=Homo sapiens OX=9606 GN=SEPT7 PE=1 SV=2;sp|Q16181-2|SEPT7_HUMAN Isoform 2 of Septin-7 OS=Homo sapiens OX=9606 GN=SEPT7;sp|Q6ZU15|SEP14_HUMAN Septin-14 OS=Homo sapiens OX=9606 GN=SEPT14 PE=1 SV=2	1	1	1	1	1	1	1	1	1	1	1	1	1	1	1	1	316.88	1	303.6	2826.7	1	1	5331.4
sp|Q16531|DDB1_HUMAN DNA damage-binding protein 1 OS=Homo sapiens OX=9606 GN=DDB1 PE=1 SV=1	1	2492.9	1	1	2412.4	1	1	1	1	1	1	1	1	1	1	1	1	1	1	1	1	1	1
sp|Q16643|DREB_HUMAN Drebrin OS=Homo sapiens OX=9606 GN=DBN1 PE=1 SV=4;sp|Q16643-3|DREB_HUMAN Isoform 3 of Drebrin OS=Homo sapiens OX=9606 GN=DBN1;sp|Q16643-2|DREB_HUMAN Isoform 2 of Drebrin OS=Homo sapiens OX=9606 GN=DBN1	1	1	1	1	1	1	1	1	1	1	1	1	1	1	1	1	3450.5	1	2637	1	1	1	26526
sp|Q66PJ3-7|AR6P4_HUMAN Isoform 7 of ADP-ribosylation factor-like protein 6-interacting protein 4 OS=Homo sapiens OX=9606 GN=ARL6IP4;sp|Q66PJ3-3|AR6P4_HUMAN Isoform 3 of ADP-ribosylation factor-like protein 6-interacting protein 4 OS=Homo sapiens OX=9606 G	89114	119950	127510	132600	116680	104280	116150	109470	140340	144720	128460	138040	206460	222340	248170	272280	205690	184730	157040	166220	198670	204500	140590
sp|Q5BKZ1|ZN326_HUMAN DBIRD complex subunit ZNF326 OS=Homo sapiens OX=9606 GN=ZNF326 PE=1 SV=2;sp|Q5BKZ1-3|ZN326_HUMAN Isoform 3 of DBIRD complex subunit ZNF326 OS=Homo sapiens OX=9606 GN=ZNF326	1	1	1	1	1	1	1	1	1	1	1	1	1	1	1	1116.9	2768.4	2613	2665.4	3228.8	1	2650.4	41753
sp|Q5QJE6|TDIF2_HUMAN Deoxynucleotidyltransferase terminal-interacting protein 2 OS=Homo sapiens OX=9606 GN=DNTTIP2 PE=1 SV=2	1	1	1	1	1	1	1	1	1	1	1	1	1	1	1	1	1	1	1	1	1	1	3456.1
sp|P98175-5|RBM10_HUMAN Isoform 5 of RNA-binding protein 10 OS=Homo sapiens OX=9606 GN=RBM10;sp|P98175-2|RBM10_HUMAN Isoform 2 of RNA-binding protein 10 OS=Homo sapiens OX=9606 GN=RBM10;sp|P98175|RBM10_HUMAN RNA-binding protein 10 OS=Homo sapiens OX=9606 G	1531200	1607300	2007000	1995800	1353800	1298200	1782600	1716900	1983200	2073900	1902300	1853000	3897000	3736300	4157600	4046200	2881200	2803100	2656700	2752200	2977200	3068400	1812200
sp|Q6DKI1|RL7L_HUMAN 60S ribosomal protein L7-like 1 OS=Homo sapiens OX=9606 GN=RPL7L1 PE=1 SV=1;sp|Q6DKI1-2|RL7L_HUMAN Isoform 2 of 60S ribosomal protein L7-like 1 OS=Homo sapiens OX=9606 GN=RPL7L1	1	1	1	1	1	1	1	1	1	1	1	1	1	1	1	1	1	2355.4	2634.3	1643.2	1	1	21694
sp|Q6E0U4-5|DMKN_HUMAN Isoform 5 of Dermokine OS=Homo sapiens OX=9606 GN=DMKN;sp|Q6E0U4-6|DMKN_HUMAN Isoform 6 of Dermokine OS=Homo sapiens OX=9606 GN=DMKN;sp|Q6E0U4-16|DMKN_HUMAN Isoform 16 of Dermokine OS=Homo sapiens OX=9606 GN=DMKN;sp|Q6E0U4-2|DMKN_HUM	1	1	1	1	1	14025	1	1	1	1	1	1	1	1	1	1	1	1	1	1	91133	114960	1
sp|Q6UWP8|SBSN_HUMAN Suprabasin OS=Homo sapiens OX=9606 GN=SBSN PE=1 SV=2	1	1	1	1	639.76	1593.6	1	1	1	1	1	1	1	1	1	1	1	1	1	412.09	138490	131110	1
sp|Q6UXN9|WDR82_HUMAN WD repeat-containing protein 82 OS=Homo sapiens OX=9606 GN=WDR82 PE=1 SV=1	1	1	1	1	1	1	1	1	1	1	1	1	1	1	1	1	1	2781	549.6	670.24	1	1	2355.3
sp|Q6YHK3-2|CD109_HUMAN Isoform 2 of CD109 antigen OS=Homo sapiens OX=9606 GN=CD109;sp|Q6YHK3-4|CD109_HUMAN Isoform 4 of CD109 antigen OS=Homo sapiens OX=9606 GN=CD109;sp|Q6YHK3|CD109_HUMAN CD109 antigen OS=Homo sapiens OX=9606 GN=CD109 PE=1 SV=2	1	1	1	1	1	1	1	1	1	1	1	1	1	1	1	1	1	1	1	1	1	1	14067
sp|Q71U36-2|TBA1A_HUMAN Isoform 2 of Tubulin alpha-1A chain OS=Homo sapiens OX=9606 GN=TUBA1A;sp|Q71U36|TBA1A_HUMAN Tubulin alpha-1A chain OS=Homo sapiens OX=9606 GN=TUBA1A PE=1 SV=1;sp|Q13748|TBA3C_HUMAN Tubulin alpha-3C/D chain OS=Homo sapiens OX=9606 GN	1	1	1	1	1	1	1	1	1	1	1	1	1979	1	1	1	13670	8039.6	4134.1	4567.5	1	1	12207
sp|Q86WX3|AROS_HUMAN Active regulator of SIRT1 OS=Homo sapiens OX=9606 GN=RPS19BP1 PE=1 SV=1	1	1	1	1	6246.2	7685.1	1	1	1	1	1	1	1	1	1	1	1	1111.5	1	1	8080.3	6142.3	2302.2
sp|Q8IWA0|WDR75_HUMAN WD repeat-containing protein 75 OS=Homo sapiens OX=9606 GN=WDR75 PE=1 SV=1	1	1	1	1	1	1	1	1	1	1	1	1	1	1	1	1	1	1	1	1	1	1	2687.8
sp|Q8NHU0|CT453_HUMAN Cancer/testis antigen family 45 member A3 OS=Homo sapiens OX=9606 GN=CT45A3 PE=1 SV=1;sp|Q5HYN5|CT451_HUMAN Cancer/testis antigen family 45 member A1 OS=Homo sapiens OX=9606 GN=CT45A1 PE=1 SV=1;sp|Q5DJT8|CT452_HUMAN Cancer/testis anti	17151	18784	11597	19095	69540	67552	74626	19755	28364	12193	36099	28191	19987	16841	20592	43065	25633	44468	23141	8713.1	61286	69221	14338
sp|Q99848|EBP2_HUMAN Probable rRNA-processing protein EBP2 OS=Homo sapiens OX=9606 GN=EBNA1BP2 PE=1 SV=2	1	5828.4	6826.8	7254.8	3637.4	8298.5	1	7429.6	1333.6	6580.3	4964.8	4869.8	6983.6	7795.7	12285	7860.7	5009.7	6106.3	8292.5	7911.6	6336.7	1	24884
sp|Q8TDN6|BRX1_HUMAN Ribosome biogenesis protein BRX1 homolog OS=Homo sapiens OX=9606 GN=BRIX1 PE=1 SV=2	1	1022.7	1	1	850.84	1161.7	1	1	1	1	1	1	1	1	1	1	1	1	2402.5	1851.8	1	1	58412
sp|Q8WTT2|NOC3L_HUMAN Nucleolar complex protein 3 homolog OS=Homo sapiens OX=9606 GN=NOC3L PE=1 SV=1	1	1	1	1	1	1	1	1	1	1	1	1	1	1	1	1	1	1	1	1	1	1	12926
sp|Q8WWM7-7|ATX2L_HUMAN Isoform 7 of Ataxin-2-like protein OS=Homo sapiens OX=9606 GN=ATXN2L;sp|Q8WWM7-6|ATX2L_HUMAN Isoform 6 of Ataxin-2-like protein OS=Homo sapiens OX=9606 GN=ATXN2L;sp|Q8WWM7-8|ATX2L_HUMAN Isoform 8 of Ataxin-2-like protein OS=Homo sap	1	1	1	1	1	1	1	1	1	1	1	1	1	1	1	1	1	1	1	1	1	1	3659.8
sp|Q8WWQ0|PHIP_HUMAN PH-interacting protein OS=Homo sapiens OX=9606 GN=PHIP PE=1 SV=2	1	1	1	1	1	1	1	1	1	1	1	1	1	1	1	1	1	1	1	1	1	1	3921.7
sp|Q92979|NEP1_HUMAN Ribosomal RNA small subunit methyltransferase NEP1 OS=Homo sapiens OX=9606 GN=EMG1 PE=1 SV=4	1	2018.9	1	1	1	2086	1	1	1	1	1	1	1	1	1	1	2861.3	1	3118.1	3517.1	1	1	22575
sp|Q969G5|CAVN3_HUMAN Caveolae-associated protein 3 OS=Homo sapiens OX=9606 GN=CAVIN3 PE=1 SV=3	1	2428.6	1	1	3383.1	1	1	1	1	1	1	1	1	1	1	1	1	1	1	2222.6	1	3610.2	9133.4
sp|Q969X6-2|UTP4_HUMAN Isoform 2 of U3 small nucleolar RNA-associated protein 4 homolog OS=Homo sapiens OX=9606 GN=UTP4;sp|Q969X6|UTP4_HUMAN U3 small nucleolar RNA-associated protein 4 homolog OS=Homo sapiens OX=9606 GN=UTP4 PE=1 SV=1;sp|Q969X6-3|UTP4_HUMA	1	1	1	1	1	1	1	1	1	1	1	1	1	1	1	1	1	1	1	1	1	1	28703
sp|Q6ZUT6-4|CCD9B_HUMAN Isoform 4 of Coiled-coil domain-containing protein 9B OS=Homo sapiens OX=9606 GN=CCDC9B;sp|Q6ZUT6|CCD9B_HUMAN Coiled-coil domain-containing protein 9B OS=Homo sapiens OX=9606 GN=CCDC9B PE=1 SV=1;sp|Q6ZUT6-3|CCD9B_HUMAN Isoform 3 of	24403	33303	31520	37606	21137	24030	20946	15435	30623	20633	2674.6	20687	42627	49235	65750	46820	32410	35395	31660	25287	38105	35663	18048
sp|Q96GQ7|DDX27_HUMAN Probable ATP-dependent RNA helicase DDX27 OS=Homo sapiens OX=9606 GN=DDX27 PE=1 SV=2	1	1	1	1	1606.1	2325.6	1	1	1	1	1	1	1	1	1	741.06	1557.9	1399.6	1432.4	1670.6	2219.1	1466.8	27812
sp|Q96HE7|ERO1A_HUMAN ERO1-like protein alpha OS=Homo sapiens OX=9606 GN=ERO1A PE=1 SV=2	1	1	1	1	243.56	1850.3	1	1	1	1	1	1	1	1	1	1	1	1	1	1	1	1319.6	1
sp|Q96IU4|ABHEB_HUMAN Protein ABHD14B OS=Homo sapiens OX=9606 GN=ABHD14B PE=1 SV=1;sp|Q96IU4-2|ABHEB_HUMAN Isoform 2 of Protein ABHD14B OS=Homo sapiens OX=9606 GN=ABHD14B	1	6999.8	1	1	1	5400.9	1	1	1	1	1	1	1	1	1	1	1	1	1	1	1	1	1050.1
sp|Q96N67-4|DOCK7_HUMAN Isoform 4 of Dedicator of cytokinesis protein 7 OS=Homo sapiens OX=9606 GN=DOCK7;sp|Q96N67-3|DOCK7_HUMAN Isoform 3 of Dedicator of cytokinesis protein 7 OS=Homo sapiens OX=9606 GN=DOCK7;sp|Q96N67-5|DOCK7_HUMAN Isoform 5 of Dedicator	1	1	1	1	1	1195	1	1	1	1	1	1	2441	1	1	1	1931	1	1448	1	6679.7	2119.3	1259.9
sp|Q96QV6|H2A1A_HUMAN Histone H2A type 1-A OS=Homo sapiens OX=9606 GN=HIST1H2AA PE=1 SV=3;sp|P16104|H2AX_HUMAN Histone H2AX OS=Homo sapiens OX=9606 GN=H2AFX PE=1 SV=2	1	1	1	1	1	1	1	1	1	1	1	1	1	1	1	1	8012.2	11342	3145.3	16677	1	1	172070
sp|Q96T23-2|RSF1_HUMAN Isoform 2 of Remodeling and spacing factor 1 OS=Homo sapiens OX=9606 GN=RSF1;sp|Q96T23|RSF1_HUMAN Remodeling and spacing factor 1 OS=Homo sapiens OX=9606 GN=RSF1 PE=1 SV=2	1	1	1	1	1	1	1	1	1	1	1	1	1	1	1	1	1	1	1	1	1	1	2219.1
sp|Q9BQ67|GRWD1_HUMAN Glutamate-rich WD repeat-containing protein 1 OS=Homo sapiens OX=9606 GN=GRWD1 PE=1 SV=1	1	1423.8	1	1	1	1	1	1	1	1	1	1	311.57	1	7767.1	653.21	1	1	1	1	1	1	1
sp|Q9BRT6|LLPH_HUMAN Protein LLP homolog OS=Homo sapiens OX=9606 GN=LLPH PE=1 SV=1	1	1	1	1	1747.1	1440.4	1	1	1	1	1	1	1	1	1	1	1	1	1	1	1	1	4276
sp|Q9BRX2|PELO_HUMAN Protein pelota homolog OS=Homo sapiens OX=9606 GN=PELO PE=1 SV=2	1	1	1	1	1	1	1	1	1	1	1	1	1	1	1960.7	1	1	1	1	1	2025.7	1	1426.9
sp|Q9BSC4-2|NOL10_HUMAN Isoform 2 of Nucleolar protein 10 OS=Homo sapiens OX=9606 GN=NOL10;sp|Q9BSC4|NOL10_HUMAN Nucleolar protein 10 OS=Homo sapiens OX=9606 GN=NOL10 PE=1 SV=1;sp|Q9BSC4-4|NOL10_HUMAN Isoform 4 of Nucleolar protein 10 OS=Homo sapiens OX=96	1	1	1	1	1	1	1	1	1	1	1	1	1	1	1	1	1	1	1	1	1	1	3158.7
sp|Q9BVA1|TBB2B_HUMAN Tubulin beta-2B chain OS=Homo sapiens OX=9606 GN=TUBB2B PE=1 SV=1;sp|Q13885|TBB2A_HUMAN Tubulin beta-2A chain OS=Homo sapiens OX=9606 GN=TUBB2A PE=1 SV=1	1	2523.3	1	1	1	1	1	1	1	1	1	1	16670	18172	9130	1	1	1	1	1	1	1	1
sp|Q9BVI4|NOC4L_HUMAN Nucleolar complex protein 4 homolog OS=Homo sapiens OX=9606 GN=NOC4L PE=1 SV=1	1	1	1	1	1	1	1	1	1	1	1	1	1	1	1	1	1	1	1	1	1	1	3751.1
sp|Q9BXY0|MAK16_HUMAN Protein MAK16 homolog OS=Homo sapiens OX=9606 GN=MAK16 PE=1 SV=2	1	1	1	1	1	1	1	1	1	1	1	1	1	1	1	1	1	1	1	1	1	1	5505.9
sp|Q9GZP4-2|PITH1_HUMAN Isoform 2 of PITH domain-containing protein 1 OS=Homo sapiens OX=9606 GN=PITHD1;sp|Q9GZP4|PITH1_HUMAN PITH domain-containing protein 1 OS=Homo sapiens OX=9606 GN=PITHD1 PE=1 SV=1	1	1955.2	1	1	1	1	1	1	1	1	1	1	1	1	1572.6	1375.2	1	1	1	1	1	8845.7	1
sp|Q9H0G5|NSRP1_HUMAN Nuclear speckle splicing regulatory protein 1 OS=Homo sapiens OX=9606 GN=NSRP1 PE=1 SV=1	1	1	1	1	1580.8	1	1	1	1	1	1	1	1	1	1	1	1	1302.1	1	1161.9	1	3114.2	1
sp|Q9H7B2|RPF2_HUMAN Ribosome production factor 2 homolog OS=Homo sapiens OX=9606 GN=RPF2 PE=1 SV=2	1	1	1	1	1529.6	1856	1	1	1	1	1	1	1	1	1	1	1	2902.9	3356	1541.9	2905.2	1578.5	24096
sp|Q9H7N4|SFR19_HUMAN Splicing factor, arginine/serine-rich 19 OS=Homo sapiens OX=9606 GN=SCAF1 PE=1 SV=3	1	1	1	1	1	2425.2	1	1	1	1	1	1	1	1	1	3828.4	1	7108	1	1	2570.3	1070.5	1
sp|Q9H9Y6-4|RPA2_HUMAN Isoform 4 of DNA-directed RNA polymerase I subunit RPA2 OS=Homo sapiens OX=9606 GN=POLR1B;sp|Q9H9Y6-5|RPA2_HUMAN Isoform 5 of DNA-directed RNA polymerase I subunit RPA2 OS=Homo sapiens OX=9606 GN=POLR1B;sp|Q9H9Y6-2|RPA2_HUMAN Isoform	1	1	1	1	1513.8	1	1	1	1	1	1	1	1	1	1	1	1	1	1	1	1	1	1
sp|Q9NQ55-2|SSF1_HUMAN Isoform 2 of Suppressor of SWI4 1 homolog OS=Homo sapiens OX=9606 GN=PPAN;sp|Q9NQ55|SSF1_HUMAN Suppressor of SWI4 1 homolog OS=Homo sapiens OX=9606 GN=PPAN PE=2 SV=1;sp|Q9NQ55-3|SSF1_HUMAN Isoform 3 of Suppressor of SWI4 1 homolog OS	1	1	1	1	1	1	1	1	1	1	1	1	1	1	1	1	1	1387.9	6906.4	1	1	1	1358.8
sp|Q14123|PDE1C_HUMAN Calcium/calmodulin-dependent 3,5-cyclic nucleotide phosphodiesterase 1C OS=Homo sapiens OX=9606 GN=PDE1C PE=1 SV=1;sp|Q14123-3|PDE1C_HUMAN Isoform 3 of Calcium/calmodulin-dependent 3,5-cyclic nucleotide phosphodiesterase 1C OS=Hom	29576	81186	97096	101540	62622	69749	37947	53478	84866	70724	73806	72480	191170	180390	205180	182570	147310	133970	100140	100870	168610	169820	91623
sp|Q9NWT1|PK1IP_HUMAN p21-activated protein kinase-interacting protein 1 OS=Homo sapiens OX=9606 GN=PAK1IP1 PE=1 SV=2	1	1	1	1	1	1	1	1	1	1	1	1	1	1	1	1	1	775.97	630.19	431.96	600.16	445.71	8004.4
sp|Q9NY93-2|DDX56_HUMAN Isoform 2 of Probable ATP-dependent RNA helicase DDX56 OS=Homo sapiens OX=9606 GN=DDX56;sp|Q9NY93|DDX56_HUMAN Probable ATP-dependent RNA helicase DDX56 OS=Homo sapiens OX=9606 GN=DDX56 PE=1 SV=1	1	1	1	1	1	1	1	1	1	1	1	1	1	1	1	1	1	1	581.6	1	1238.3	1447.2	14761
sp|Q9NYH9|UTP6_HUMAN U3 small nucleolar RNA-associated protein 6 homolog OS=Homo sapiens OX=9606 GN=UTP6 PE=2 SV=2	1	1	1	1	1	1	1	1	1	1	1	1	1	1	1	1	1	1	3160.1	1	1	1	7969.8
sp|P62633-2|CNBP_HUMAN Isoform 2 of Cellular nucleic acid-binding protein OS=Homo sapiens OX=9606 GN=CNBP;sp|P62633|CNBP_HUMAN Cellular nucleic acid-binding protein OS=Homo sapiens OX=9606 GN=CNBP PE=1 SV=1;sp|P62633-7|CNBP_HUMAN Isoform 7 of Cellular nucl	41887	51954	33573	38214	25611	21818	43961	29036	43297	41071	46625	44114	48435	49632	76886	68572	1	25616	1	36783	37432	40535	12928
sp|Q9UHD1-2|CHRD1_HUMAN Isoform 2 of Cysteine and histidine-rich domain-containing protein 1 OS=Homo sapiens OX=9606 GN=CHORDC1;sp|Q9UHD1|CHRD1_HUMAN Cysteine and histidine-rich domain-containing protein 1 OS=Homo sapiens OX=9606 GN=CHORDC1 PE=1 SV=2	1	2712.1	1	1	1	3309.4	1	1	1	1	1	1	1	1	1	1	1	1	1	1	1	1	1
sp|Q8NEY8-9|PPHLN_HUMAN Isoform 9 of Periphilin-1 OS=Homo sapiens OX=9606 GN=PPHLN1;sp|Q8NEY8-8|PPHLN_HUMAN Isoform 8 of Periphilin-1 OS=Homo sapiens OX=9606 GN=PPHLN1;sp|Q8NEY8-2|PPHLN_HUMAN Isoform 2 of Periphilin-1 OS=Homo sapiens OX=9606 GN=PPHLN1;sp|Q	9814.6	14056	16027	1	12026	15857	9216.2	1	15499	24026	14105	12927	30371	31778	54739	61320	35611	31303	19493	23349	43885	30777	26106
sp|Q9UKD2|MRT4_HUMAN mRNA turnover protein 4 homolog OS=Homo sapiens OX=9606 GN=MRTO4 PE=1 SV=2	1	1	1	1	3898.9	4141.3	1	1	1	1	1	1	1	1	1	1	1	2630.5	1	1	3360.3	2874.6	17138
sp|Q9Y5S9|RBM8A_HUMAN RNA-binding protein 8A OS=Homo sapiens OX=9606 GN=RBM8A PE=1 SV=1;sp|Q9Y5S9-2|RBM8A_HUMAN Isoform 2 of RNA-binding protein 8A OS=Homo sapiens OX=9606 GN=RBM8A	33042	40830	36916	43568	38983	42110	33556	33232	7587.5	16517	33634	24747	49052	50392	48716	26272	30496	40193	27804	22181	30671	29091	42650
sp|Q8TA86|RP9_HUMAN Retinitis pigmentosa 9 protein OS=Homo sapiens OX=9606 GN=RP9 PE=1 SV=2	113420	133360	175430	181550	115540	112490	128430	128050	158890	158270	125480	133800	217960	224030	262750	280150	202550	183940	145210	159330	202300	196940	134110
sp|Q9UNX4|WDR3_HUMAN WD repeat-containing protein 3 OS=Homo sapiens OX=9606 GN=WDR3 PE=1 SV=1	1	1	1	1	1290.5	1	1	1	1	1	1	1	1	1	1	1	1	1	1868.2	1325.7	2708.2	1	10225
sp|Q9Y221|NIP7_HUMAN 60S ribosome subunit biogenesis protein NIP7 homolog OS=Homo sapiens OX=9606 GN=NIP7 PE=1 SV=1	1	1	1	1	1	1	1	1	1	1	1	1	1	1	1	1	1	1	1	1	1	1	8742.5
sp|Q9Y333|LSM2_HUMAN U6 snRNA-associated Sm-like protein LSm2 OS=Homo sapiens OX=9606 GN=LSM2 PE=1 SV=1	1	1	1	1	1	1	1	1	1	1	1	1	1	1	1	1	1	3355	1	3674.8	1	1	5643.4
sp|Q9Y3B9|RRP15_HUMAN RRP15-like protein OS=Homo sapiens OX=9606 GN=RRP15 PE=1 SV=2	1	1	1	1	2330	2002	1	1	1	1	1	1	1	1	2154.7	1	2662.5	1	3022.5	2614.4	1751.9	1	14119
sp|Q7Z353|HDX_HUMAN Highly divergent homeobox OS=Homo sapiens OX=9606 GN=HDX PE=1 SV=1;sp|Q7Z353-2|HDX_HUMAN Isoform 2 of Highly divergent homeobox OS=Homo sapiens OX=9606 GN=HDX	296930	308640	436740	435210	252890	260490	339110	293710	367400	382670	328020	331050	547740	536090	598840	567560	405240	405850	379790	375870	450500	464610	256350
sp|Q9NR30|DDX21_HUMAN Nucleolar RNA helicase 2 OS=Homo sapiens OX=9606 GN=DDX21 PE=1 SV=5;sp|Q9NR30-2|DDX21_HUMAN Isoform 2 of Nucleolar RNA helicase 2 OS=Homo sapiens OX=9606 GN=DDX21	145440	149760	134220	134090	218220	198050	209650	227910	133750	134460	177310	167260	170390	172370	177210	172470	188470	210520	140010	137910	196060	192730	178950
sp|Q1KMD3|HNRL2_HUMAN Heterogeneous nuclear ribonucleoprotein U-like protein 2 OS=Homo sapiens OX=9606 GN=HNRNPUL2 PE=1 SV=1	116620	120170	120730	112610	100460	96974	88108	107340	87724	97706	110550	124280	206090	197460	205600	217140	154250	142350	145910	143090	181040	179070	226610

## Sheet: SPECIFIC LATS1
UniProt ID	Gene name	LFQ AVERAGE EV	LFQ AVERAGE LATS1	RATIO LATS1/EV	T.TEST LATS1/EV
Q09013	DMPK	1	209034	209034	0.00114321
O95835	LATS1	3201.17	1.03334e+07	3228	2.78391e-08
Q9BVC6	TM109	1	2000.07	2000.07	0.0251313
Q9H8S9	MOB1A	8683.22	669867	77.145	9.44721e-08
P19013	K2C4	1780.73	57729.8	32.4191	0.015631
A4UGR9	XIRP2	1774	30301.2	17.0807	0.0367994
P02768	ALBU	11626.3	152309	13.1003	0.0180293
Q9BQG0	MBB1A	1153.5	6493.32	5.62923	0.00286598
P13929	ENOB	4225.07	21132.4	5.00167	0.0403381
P24539	AT5F1	596.167	2788	4.67654	0.00153909
P07477	TRY1	1653.18	7539.72	4.56073	0.0184675
Q04695	K1C17	19942	76874.3	3.85489	0.0286614
P50443	S26A2	3067.38	10164.6	3.31377	0.0346581
Q9Y3B4	SF3B6	5324.89	15662	2.94128	0.00286162
Q8IYB3	SRRM1	6143.53	17869.6	2.90869	0.0197242
Q8WXX5	DNJC9	4032.82	11319.3	2.80681	0.0255717
Q16543	CDC37	52575.5	142695	2.7141	1.41749e-05
Q58FF8	H90B2	18220.1	42407.3	2.3275	0.00110444
O75688	PPM1B	50723.2	105119	2.07241	0.00379348

## Sheet: SPECIFIC LATS1+SMAC
UniProt ID	Gene name	LFQ AVERAGE EV	LFQ AVERAGE LATS1+SMAC	RATIO LATS1+SMACVSEV	T.TEST LATS1+SMACVSEV
Q09013	DMPK	1	349268	349268	2.28293e-11
Q02241	KIF23	1	52285.3	52285.3	0.00643329
Q12933	TRAF2	1	40191.2	40191.2	1.37871e-10
Q5SY16	NOL9	1	16618.7	16618.7	0.012819
Q8N5C8	TAB3	1	9510.58	9510.58	3.89882e-06
Q15773	MLF2	1	8864.48	8864.48	2.93206e-05
O43795	MYO1B	1	7942.52	7942.52	0.000100107
O95425	SVIL	1	5704.18	5704.18	5.80154e-05
O00165	HAX1	1	5256.45	5256.45	0.000685295
O95835	LATS1	3201.17	1.37433e+07	4293.23	5.40431e-05
Q9ULX6	AKP8L	1	4004.08	4004.08	1.19924e-05
P21589	5NTD	1	3555.95	3555.95	0.0277747
Q9UBX3	DIC	1	2527.43	2527.43	0.0275734
Q8TCU4	ALMS1	1	2487.87	2487.87	0.00189012
O00422	SAP18	1	2352.67	2352.67	0.00987324
O43148	MCES	1	2108.15	2108.15	0.0329248
P24821	TENA	1	2052.57	2052.57	0.0144593
Q13490	BIRC2	798.7	158110	197.959	3.68578e-06
P98170	XIAP	2834.89	351375	123.947	1.1351e-07
Q9P2R3	ANFY1	460.567	49481.8	107.437	2.70315e-07
Q9H8S9	MOB1A	8683.22	843530	97.1449	2.13432e-06
Q9NR28	DBLOH	10764.3	620375	57.6326	2.02384e-07
Q15032	R3HD1	250.45	6685.32	26.6932	5.01056e-06
O00159	MYO1C	217.45	4886.78	22.4731	0.00982749
P02656	APOC3	370.788	8124.88	21.9125	0.0141076
Q5UIP0	RIF1	917.167	14940.2	16.2895	7.0163e-05
Q9H0H5	RGAP1	2571.27	34348.8	13.3587	0.00146414
Q13077	TRAF1	345.067	4552.02	13.1917	0.00311055
O60613	SEP15	1193.2	11489	9.62876	0.000896878
Q96B26	EXOS8	723.652	6348.73	8.77319	0.000700722
P78332	RBM6	3393.53	29344.3	8.64713	0.000227249
P50443	S26A2	3067.38	22308.5	7.27283	0.0139193
Q9Y3B4	SF3B6	5324.89	38684.8	7.26491	1.42294e-06
Q01804	OTUD4	2729.68	17299.1	6.33741	0.00334671
Q9Y4E8	UBP15	21569.8	132372	6.13689	4.10756e-08
O95391	SLU7	649.033	3572.85	5.50488	0.0212618
Q15149	PLEC	6646.28	35514	5.34344	1.22817e-05
P39060	COIA1	2262.37	12065	5.3329	0.000512645
Q9HAZ1	CLK4	3503.33	17663.3	5.04186	0.000352087
Q9BQ39	DDX50	948.967	4768.88	5.02534	0.000326115
Q969R5	LMBL2	1869.47	9138.32	4.88819	1.56694e-05
Q14008	CKAP5	3700.53	17462.7	4.71896	6.45794e-05
Q9P2I0	CPSF2	3164.47	14916.3	4.7137	0.000155477
Q86Y46	K2C73	20280.1	91736	4.52346	0.049047
Q13595	TRA2A	1040.47	4608.83	4.42958	0.022635
P46821	MAP1B	54569	237213	4.34703	2.70796e-05
P23409	MYF6	8210.52	35331.5	4.3032	1.60561e-06
O14647	CHD2	4200.05	17902	4.26233	0.000930714
Q10570	CPSF1	17553.9	73400.3	4.18144	0.000205852
Q8WXX5	DNJC9	4032.82	16680.7	4.13623	0.0223317
Q9BUF5	TBB6	3313.22	13616	4.1096	0.00144231
Q6N021	TET2	18602.7	75440.5	4.05535	0.000248509
Q9UKM9	RALY	3960.32	16005.1	4.04136	0.00639699
Q9UQ35	SRRM2	23794.9	94003.5	3.95057	0.000191648
P23458	JAK1	34357.3	135492	3.9436	2.31527e-08
O76021	RL1D1	4849.97	19101.3	3.93845	0.000958566
Q8WUA2	PPIL4	4042.2	15758.1	3.89839	0.00952004
P10515	ODP2	1808.33	7043.67	3.89512	0.00694898
Q06587	RING1	2178.62	8306.85	3.8129	0.00164044
Q14257	RCN2	8556.5	31750.5	3.71069	0.00265525
Q9UMZ3	PTPRQ	5275.25	19415.5	3.68049	0.0334089
Q8NEY8	PPHLN	11296.9	40853.7	3.61635	0.000648828
Q8IX12	CCAR1	12170.3	43375.8	3.56406	0.000102446
Q8NHQ1	CEP70	15789.8	53138.3	3.36535	1.00477e-05
Q8IWI9	MGAP	30913.2	103998	3.36419	0.000113627
Q9UJS0	CMC2	4559.18	15167.3	3.32677	0.000229373
Q49A26	GLYR1	8809.08	28923	3.28332	0.000103947
O15294	OGT1	24974.5	81787	3.27482	8.36211e-09
Q8IWX8	CHERP	16323.9	53420.3	3.27252	3.87114e-06
Q7Z406	MYH14	2733.18	8859.16	3.24133	0.0264406
Q9BUA3	SPNDC	296278	950093	3.20676	1.05142e-06
P27708	PYR1	1896.42	6027.92	3.17858	0.0154317
Q9UH99	SUN2	45389.7	144037	3.17334	1.35007e-07
Q96I25	SPF45	14200.8	44996.2	3.16856	9.15469e-05
Q8NCE2	MTMRE	157650	489897	3.1075	7.71481e-08
Q70IA6	MOB2	25194.2	77725.2	3.08505	3.80464e-08
P23588	IF4B	1.38462e+06	4271500	3.08497	1.10464e-05
P02790	HEMO	5954.62	18255.7	3.0658	0.00123932
Q8NFW8	NEUA	5656.02	17246.2	3.04918	0.00223092
Q9P291	ARMX1	50122.5	151112	3.01485	6.72344e-05
Q9BYE7	PCGF6	8874.15	26544.3	2.9912	0.000176254
O15042	SR140	21806.5	65182.8	2.98914	0.000144842
Q93077	H2A1C	7950.43	23584.3	2.96641	0.0496905
Q16543	CDC37	52575.5	152955	2.90924	9.41611e-05
Q8WWY3	PRP31	357307	1.03585e+06	2.89906	7.9723e-07
Q3V6T2	GRDN	71902.2	207432	2.88492	0.000129524
Q9H8X2	IPPK	4485.88	12785.5	2.85016	0.000303036
P10644	KAP0	23793.7	67193.7	2.82401	5.29174e-07
P22087	FBRL	7800.23	21693.7	2.78116	0.00732301
Q99878	H2A1J	326487	900912	2.75941	0.0328746
Q9NWH9	SLTM	2351.85	6469.92	2.75099	0.0236327
P35269	T2FA	16041.1	43068.3	2.68487	0.00105619
P06702	S10A9	10284.6	27223	2.64696	0.0473264
P19961	AMY2B	10347.5	27329.8	2.64119	7.36985e-05
Q99879	H2B1M	300272	791043	2.63443	0.0265394
O75688	PPM1B	50723.2	131628	2.59502	0.0474355
Q9UNX3	RL26L	2204.97	5695.43	2.583	0.0184671
Q8NFJ5	RAI3	10953.8	27912.2	2.54818	0.0332085
Q9BRS2	RIOK1	21215.7	53597.5	2.52632	6.672e-06
Q9BWM7	SFXN3	5630.78	14144	2.51191	6.3462e-05
P52732	KIF11	137727	344353	2.50027	4.63922e-06
Q13127	REST	68080.8	169405	2.4883	0.00705179
P43243	MATR3	20925.3	51180.3	2.44586	0.0164116
P07437	TBB5	401400	980427	2.44252	3.16068e-05
Q86X95	CIR1	49410	120607	2.44095	0.000134575
Q13813	SPTN1	79908.7	193723	2.42431	8.91603e-09
P52943	CRIP2	14222.5	34477.3	2.42414	0.000260443
Q5JUX0	SPIN3	25688	61565	2.39664	1.44787e-06
Q9P270	SLAI2	66127.2	157267	2.37825	2.51164e-05
P54105	ICLN	118169	280543	2.37409	5.40798e-06
P06312	KV401	124082	294210	2.37109	0.000286937
Q14123	PDE1C	73628.2	173432	2.35551	7.24334e-05
Q8IY81	SPB1	9297.12	21551.7	2.3181	0.0240696
P11182	ODB2	96459.7	221478	2.29607	3.73956e-05
Q9NXS2	QPCTL	161773	370837	2.29232	8.24582e-06
Q15427	SF3B4	8589.82	19653	2.28794	0.029884
Q6UN15	FIP1	68947.2	157258	2.28085	1.33735e-06
Q16514	TAF12	7758.8	17690.4	2.28005	0.0034064
Q16875	F263	152627	347872	2.27923	7.04314e-06
Q9BY42	RTF2	4109.27	9362.98	2.2785	0.00400613
O00268	TAF4	34205.5	77880.3	2.27684	2.57222e-06
P19784	CSK22	41326.5	93253.8	2.25651	0.00117072
Q03393	PTPS	50722	113748	2.24257	8.37042e-05
P46087	NOP2	11481.4	25687.3	2.2373	0.00373472
Q9BXU1	STK31	14713	32816	2.23041	0.042686
Q71DI3	H32	190227	423242	2.22493	0.0371033
P98175	RBM10	1.63222e+06	3586900	2.19756	3.0926e-05
O75533	SF3B1	83699	180452	2.15596	4.1532e-07
Q9P1Y6	PHRF1	14037	30178.7	2.14994	0.00444477
Q96FQ6	S10AG	129282	276418	2.13811	4.4757e-06
Q99417	MYCBP	414593	879922	2.12237	4.97406e-07
O60762	DPM1	4453.02	9230.03	2.07276	0.0399059
Q9Y657	SPIN1	562843	1158590	2.05846	0.000234263
P61244	MAX	5126.97	10503.8	2.04873	0.00598089
Q15750	TAB1	8358.8	16990.8	2.03269	0.0176441
P51116	FXR2	21365.7	43246.8	2.02412	0.00187535
P50402	EMD	2287.43	4625.22	2.02201	0.0170252
Q01082	SPTB2	112875	227325	2.01395	8.91146e-06
Q96JB6	LOXL4	22957.6	46193	2.0121	0.0107988

## Sheet: SPECIFIC LATS1+SMAC+1A
UniProt ID	Gene name	LFQ AVERAGE EV	LFQ AVERAGE LATS1+SMAC+1A	RATIO LATS1+SMAC+1AVSEV	T.TEST LATS1+SMAC+1AVSEV
Q09013	DMPK	1	230226	230226	0.000323635
Q12933	TRAF2	1	126325	126325	8.74482e-05
Q15773	MLF2	1	35006.8	35006.8	9.77016e-06
Q5SY16	NOL9	1	17218	17218	0.00023757
Q53RT3	APRV1	1	16355.6	16355.6	0.0393391
O00165	HAX1	1	10038.8	10038.8	0.000218334
Q6ZR08	DYH12	1	8773	8773	0.0287684
P02545	LMNA	1	8541.18	8541.18	0.0380548
O95425	SVIL	1	6675.34	6675.34	4.72043e-05
Q8N5C8	TAB3	1	6616.38	6616.38	1.33458e-05
O00422	SAP18	1	4952.76	4952.76	0.00196308
P42357	HUTH	1	4391.18	4391.18	0.0314545
Q9UBX3	DIC	1	4195.86	4195.86	0.0304496
P55795	HNRH2	1	4033.88	4033.88	0.040153
O43795	MYO1B	1	3620.54	3620.54	0.0161562
Q9ULX6	AKP8L	1	3060.8	3060.8	0.00362967
P24821	TENA	1	3052.9	3052.9	0.034674
P43686	PRS6B	1	2903.92	2903.92	0.00510212
Q8TCU4	ALMS1	1	2766.84	2766.84	9.65816e-08
O95835	LATS1	3201.17	8162640	2549.9	7.79455e-07
P48556	PSMD8	1	1664.18	1664.18	0.0262608
Q13490	BIRC2	798.7	278382	348.544	2.36549e-05
P98170	XIAP	2834.89	654080	230.725	0.000269661
Q9P2R3	ANFY1	460.567	51585.8	112.005	8.89167e-08
Q9NR28	DBLOH	10764.3	967576	89.8874	9.08904e-07
Q9H8S9	MOB1A	8683.22	672912	77.4957	6.43733e-06
P37235	HPCL1	151.742	5665.78	37.3383	0.0347038
Q13077	TRAF1	345.067	6661.64	19.3054	0.000791639
Q96AV8	E2F7	146.795	2527	17.2145	0.0416885
Q9Y5L4	TIM13	210.533	3104.08	14.7439	1.8548e-06
P14923	PLAK	28941.4	377490	13.0433	0.0124354
P27695	APEX1	187.617	2213.56	11.7983	0.0492799
Q9Y2X3	NOP58	3231.58	35412.5	10.9582	0.0488783
Q5UIP0	RIF1	917.167	9507.42	10.3661	0.00029278
Q9BQG0	MBB1A	1153.5	11818.3	10.2456	0.00798748
Q5T749	KPRP	13409.2	136798	10.2018	0.0148623
Q13835	PKP1	2636.77	26310	9.97813	0.00574353
Q02413	DSG1	97303.8	969190	9.96045	0.0292793
P53985	MOT1	381.583	3108.86	8.14726	0.000203454
Q8N1N4	K2C78	15609.5	122859	7.87077	0.00365154
Q9NZ01	TECR	956.483	7517.34	7.85935	0.00095311
Q96B26	EXOS8	723.652	5238.8	7.23939	0.00347618
O94776	MTA2	682.495	4290.08	6.28588	0.0341029
O94992	HEXI1	755.983	4392.96	5.81092	0.0313833
Q9NWH9	SLTM	2351.85	13469.8	5.72733	0.0442473
Q86SX6	GLRX5	548.65	3116.28	5.6799	0.0165269
O60613	SEP-15	1193.2	6557.96	5.49611	0.0331239
Q14764	MVP	830.6	4388.36	5.28336	0.0243255
Q92922	SMRC1	495.592	2572.12	5.18999	0.0268112
Q01804	OTUD4	2729.68	13844.3	5.07178	0.0303364
P78332	RBM6	3393.53	17080	5.0331	0.00271896
P50443	S26A2	3067.38	14869.1	4.84747	0.0304413
Q969R5	LMBL2	1869.47	8848.02	4.73291	0.0222199
Q9Y4E8	UBP15	21569.8	97639.6	4.52667	2.50185e-07
Q9Y3B4	SF3B6	5324.89	23292.4	4.37425	0.000796522
P39060	COIA1	2262.37	9008.56	3.98192	0.00504257
Q15149	PLEC	6646.28	25924	3.90053	0.00666549
Q96P63	SPB12	4112.33	15787.8	3.83913	0.00668285
Q92804	RBP56	3287.97	12441.3	3.78388	0.0147186
P17980	PRS6A	3158.43	11930.9	3.77747	0.0446046
P04792	HSPB1	44900.5	168275	3.74773	0.0316481
Q71DI3	H32	190227	686946	3.6112	0.00856847
P08493	MGP	955.783	3425.66	3.58414	0.0395598
Q86Y46	K2C73	20280.1	71792.2	3.54004	0.0183855
Q8WUA2	PPIL4	4042.2	13896.7	3.43791	0.00327011
Q8IY81	SPB1	9297.12	31850.6	3.42586	0.0336572
Q9BQ39	DDX50	948.967	3242.14	3.4165	0.00749136
Q6N021	TET2	18602.7	61941.2	3.32969	0.000994966
Q8IWX8	CHERP	16323.9	51376	3.14729	1.32246e-05
P27708	PYR1	1896.42	5961.22	3.14341	0.00738834
P17931	LEG3	4664.15	14400.8	3.08755	0.0136545
Q10570	CPSF1	17553.9	52267.8	2.97757	0.00847986
Q14008	CKAP5	3700.53	10984	2.96823	0.0180868
Q9UQ35	SRRM2	23794.9	70365.4	2.95716	0.0172746
P46821	MAP1B	54569	159844	2.92921	0.000151907
P14678	RSMB	1490.5	4344.34	2.91469	0.00956054
Q9P2I0	CPSF2	3164.47	8747.6	2.76432	0.00871879
P23458	JAK1	34357.3	94756	2.75796	0.000193833
P02538	K2C6A	17173.7	46693.2	2.71888	0.0491935
O60762	DPM1	4453.02	12073.3	2.71126	0.00461029
Q14257	RCN2	8556.5	23057.6	2.69475	0.0127678
Q96I25	SPF45	14200.8	38146.4	2.68621	5.34598e-07
P08779	K1C16	184394	488628	2.64991	0.00285256
P23409	MYF6	8210.52	21736.2	2.64736	0.000312798
P62805	H4	171870	438482	2.55124	0.00197998
Q8NEY8	PPHLN	11296.9	28722	2.54246	0.00470904
Q04695	K1C17	19942	50650	2.53986	0.0272697
O15294	OGT1	24974.5	62881.4	2.51782	0.00342435
O75688	PPM1B	50723.2	127613	2.51586	0.00126702
P13647	K2C5	689732	1729860	2.50802	0.0292459
Q9UJS0	CMC2	4559.18	11430.6	2.50716	0.0463608
O15042	SR140	21806.5	53996	2.47614	0.0067489
Q9UH99	SUN2	45389.7	111723	2.46141	1.11633e-05
Q16186	ADRM1	1233.6	3013.66	2.44298	0.0339407
Q8IWI9	MGAP	30913.2	74252.4	2.40197	0.00202948
Q49A26	GLYR1	8809.08	21118.8	2.39739	0.000117043
Q9NVI7	ATD3A	7674.77	17721.9	2.30912	0.0274703
Q8IX12	CCAR1	12170.3	28005.6	2.30114	0.0230144
Q7RTV0	PHF5A	6805.63	15612.8	2.2941	0.00422186
P23588	IF4B	1.38462e+06	3160240	2.28239	0.000118872
P48668	K2C6C	226131	514116	2.27353	0.00276704
P05976	MYL1	5795.97	13145	2.26796	0.00671803
Q16514	TAF12	7758.8	17496.6	2.25507	0.0124315
Q9BUA3	SPNDC	296278	665046	2.24467	6.06855e-05
Q9BWJ5	SF3B5	6272.78	14026.4	2.23607	0.0217659
Q8NCE2	MTMRE	157650	345952	2.19443	0.000108885
Q96JB6	LOXL4	22957.6	50226.6	2.1878	0.00482063
P45880	VDAC2	31605	67937.6	2.14958	0.00214656
Q9BWM7	SFXN3	5630.78	12033.9	2.13717	0.0167837
Q16543	CDC37	52575.5	111470	2.12019	7.27422e-06
Q15750	TAB1	8358.8	17217	2.05975	0.0431793
Q9BRS2	RIOK1	21215.7	43381.8	2.0448	0.0127446
Q3V6T2	GRDN	71902.2	145620	2.02525	0.000755331
Q9NZI8	IF2B1	19490.3	39135.2	2.00793	0.043396

## Sheet: DIF LATS1+SMAC VS LATS1
UniProt ID	Gene name	FOLD LATS1+SMAC/LATS1	T.TEST LATS1+SMAC/LATS1
Q12933	TRAF2	40191.2	1.37871e-10
Q8N5C8	TAB3	9510.58	3.89882e-06
Q15773	MLF2	8864.48	2.93206e-05
O95425	SVIL	5704.18	5.80154e-05
Q9UNX3	RL26L	5695.43	8.67318e-05
O00165	HAX1	5256.45	0.000685295
Q13077	TRAF1	4552.02	0.00130818
Q9ULX6	AKP8L	4004.08	1.19924e-05
P21589	5NTD	3555.95	0.0277747
Q9UBX3	DIC	2527.43	0.0275734
Q8TCU4	ALMS1	2487.87	0.00189012
O00422	SAP18	2352.67	0.00987324
O43148	MCES	2108.15	0.0329248
P24821	TENA	2052.57	0.0144593
Q9NR28	DBLOH	964.099	1.41281e-07
Q13490	BIRC2	471.665	3.58122e-06
Q02241	KIF23	97.4321	0.00684841
P98170	XIAP	91.373	1.1908e-07
Q9P2R3	ANFY1	26.0669	4.8961e-07
O43795	MYO1B	25.7136	0.000172106
Q13595	TRA2A	24.8768	0.00348711
Q9H0H5	RGAP1	24.0906	0.00100404
P10515	ODP2	16.3426	0.000725358
O95391	SLU7	15.1306	0.0102182
Q15032	R3HD1	15.1303	1.73308e-05
O00159	MYO1C	12.0477	0.0126844
Q5SY16	NOL9	10.0695	0.023407
Q5UIP0	RIF1	7.83318	0.000181954
Q06587	RING1	7.49547	5.02065e-05
Q9UQ35	SRRM2	7.11134	2.9864e-05
Q9HAZ1	CLK4	5.9217	0.000221488
Q9NWH9	SLTM	5.19005	0.00194044
P78332	RBM6	5.08957	0.000412111
O60613	SEP15	5.07504	0.00249004
Q10570	CPSF1	4.82154	9.93104e-05
O14647	CHD2	4.67014	0.000676109
Q9BQ39	DDX50	4.5815	0.000645103
Q01804	OTUD4	4.57785	0.0068562
Q14257	RCN2	4.49255	0.00251335
Q969R5	LMBL2	4.44636	0.000420619
Q15149	PLEC	4.34099	4.52042e-05
Q9UKM9	RALY	4.31697	0.00640506
Q9P2I0	CPSF2	4.22077	5.51557e-05
P51116	FXR2	3.87006	6.86405e-05
Q96B26	EXOS8	3.71568	0.00552879
O15042	SR140	3.67562	1.11306e-06
Q9Y4E8	UBP15	3.59015	3.09243e-07
P61244	MAX	3.48266	0.00185686
Q8NHQ1	CEP70	3.48209	5.57898e-06
P46821	MAP1B	3.45016	2.55217e-05
Q8IX12	CCAR1	3.30713	1.74483e-05
Q8IWX8	CHERP	3.2455	5.46969e-06
Q8NEY8	PPHLN	3.2349	0.00133392
O15294	OGT1	3.10997	8.5768e-07
P06312	KV401	3.08674	6.83165e-06
P23409	MYF6	3.08671	3.28721e-05
P46087	NOP2	3.02816	0.000434441
Q6N021	TET2	3.00012	0.000594548
Q8IWI9	MGAP	2.8701	0.000614646
O76021	RL1D1	2.7215	0.00137126
Q49A26	GLYR1	2.71606	0.000151383
Q15427	SF3B4	2.70668	0.0235829
Q9UH99	SUN2	2.692	7.45082e-07
Q70IA6	MOB2	2.68621	4.33405e-08
Q13127	REST	2.66334	0.00592269
Q8WUA2	PPIL4	2.65951	0.0216555
Q14123	PDE1C	2.64579	8.89113e-06
Q7Z406	MYH14	2.64449	0.0405048
Q9H8X2	IPPK	2.59681	1.55423e-06
P39060	COIA1	2.54787	0.00162591
P43243	MATR3	2.51643	0.0131945
P23458	JAK1	2.50154	1.85536e-08
Q8NCE2	MTMRE	2.48976	3.90041e-07
Q9Y3B4	SF3B6	2.46998	6.58142e-05
Q9BYE7	PCGF6	2.46561	0.000425071
Q3V6T2	GRDN	2.39582	0.000326565
Q6UN15	FIP1	2.36066	1.31593e-06
Q9BRS2	RIOK1	2.35292	2.05184e-05
Q8NFW8	NEUA	2.34854	0.00239935
Q9BUA3	SPNDC	2.32717	6.196e-06
P02790	HEMO	2.31597	0.00188959
P52732	KIF11	2.29714	1.03084e-05
P11182	ODB2	2.2921	3.89947e-05
P52943	CRIP2	2.27014	5.30146e-05
Q16875	F263	2.26984	1.26923e-07
O75533	SF3B1	2.24969	1.6085e-06
P54105	ICLN	2.24125	7.69284e-06
Q15750	TAB1	2.22982	0.0205144
Q03393	PTPS	2.22461	1.95231e-05
Q96I25	SPF45	2.22187	0.000462904
Q5JUX0	SPIN3	2.20802	1.60407e-06
Q8WWY3	PRP31	2.20511	4.59289e-06
Q9BXU1	STK31	2.18681	0.0411972
Q16514	TAF12	2.18171	0.00978175
Q9P1Y6	PHRF1	2.16007	0.0238768
Q9P270	SLAI2	2.12157	6.62697e-05
P22087	FBRL	2.10926	0.00600303
P10644	KAP0	2.10403	1.40256e-06
P23588	IF4B	2.09404	8.17628e-05
Q86X95	CIR1	2.05782	0.000209292
Q9NXS2	QPCTL	2.04792	6.62448e-06
Q99417	MYCBP	2.00947	2.29507e-08
O00268	TAF4	1.99933	1.10778e-05
P19961	AMY2B	1.9222	2.54794e-06
P98175	RBM10	1.90255	4.4758e-05
Q9BY42	RTF2	1.90034	0.0141222
Q8IY81	SPB1	1.86585	0.00257042
Q13813	SPTN1	1.85251	5.34294e-07
Q96FQ6	S10AG	1.83212	7.43517e-06
P35269	T2FA	1.79273	0.003394
Q01082	SPTB2	1.77644	5.7135e-05
Q9UJS0	CMC2	1.75133	0.00361097
Q9BWM7	SFXN3	1.75107	0.00911657
Q9Y657	SPIN1	1.72191	0.00068625
Q96JB6	LOXL4	1.68386	0.0142283
P07437	TBB5	1.67754	0.00118379
Q09013	DMPK	1.67087	0.0148498
Q9P291	ARMX1	1.59819	0.00189804
P19784	CSK22	1.55012	0.0369429
Q58FF8	H90B2	0.34915	0.000563983
Q8IYB3	SRRM1	0.316978	0.0232968
P02768	ALBU	0.0652841	0.0171596
P19013	K2C4	0.03185	0.0157324
P24539	AT5F1	0.00035868	3.29433e-06
P13929	ENOB	4.73207e-05	0.013349

## Sheet: DIF LATS1+SMAC+1A VS LATS1+SMAC
UniProt ID	Gene name	FOLD SMAC+1A/SMAC	T.TEST SMAC+1A/SMAC	NORMALISED BY LATS1 FOLD
Q6ZR08	DYH12	8773	0.0287684	14771
P37235	HPCL1	5665.78	0.0306772	9539.4
Q9Y5L4	TIM13	3104.08	2.44953e-09	5226.3
P27695	APEX1	2213.56	0.0312286	3726.94
Q16186	ADRM1	20.2758	7.94394e-06	34.1381
Q13835	PKP1	18.6224	0.00419334	31.3543
Q9Y2X3	NOP58	11.2709	0.048393	18.9767
P53985	MOT1	10.6699	2.91267e-05	17.9648
Q8N1N4	K2C78	9.91551	0.00242165	16.6946
P14923	PLAK	7.79104	0.0173998	13.1177
Q5T749	KPRP	7.55578	0.017941	12.7216
Q02413	DSG1	6.10352	0.038104	10.2764
Q92922	SMRC1	5.09717	0.0416294	8.58204
Q15773	MLF2	3.94911	0.000149432	6.64906
Q12933	TRAF2	3.14311	0.0013708	5.29201
P14678	RSMB	2.93788	0.00241394	4.94647
Q9BQG0	MBB1A	2.78944	0.0458794	4.69654
P45880	VDAC2	2.50275	0.000976624	4.21385
P48668	K2C6C	2.48473	0.00180694	4.18351
P17931	LEG3	2.28913	0.0311975	3.85418
Q9BWJ5	SF3B5	2.13572	0.00724364	3.59588
Q96P63	SPB12	1.96893	0.0233383	3.31507
O00165	HAX1	1.90981	0.046521	3.21553
P98170	XIAP	1.86149	0.0288478	3.13416
Q13490	BIRC2	1.76069	0.0145106	2.96444
Q9NR28	DBLOH	1.55966	0.00571467	2.62598
P51116	FXR2	0.335132	7.19584e-05	0.564258
Q15032	R3HD1	0.224444	0.00146924	0.377894
P02656	APOC3	0.0452398	0.0246179	0.0761697
